# Supplementary material for: Rethinking the AI Paradigm for Solubility Prediction of Drug‑Like Compounds with Dual‐Perspective Modeling and Experimental Validation
Source: Adv Sci (Weinh). 2025 Sep 25;12(46):e11667. doi: 10.1002/advs.202511667 (PMC12697872; doi:10.1002/advs.202511667)
Supplement: Supplementary file 2 — Supporting Information [file ADVS-12-e11667-s002.xlsx]

## Sheet: Supporting Cover
	Rethinking the AI Paradigm for Solubility Prediction of Drug‑like Compounds with Dual-Perspective Modeling and Experimental Validation
	Qilin Zhu1, †, Yuxin Qiu1, †, Guzhong Chen2, *, Wenyao Chen1, Xiang Zhang1, Zhiwen Qi1, Xuezhi Duan1, De Chen3, Zhen Song1, *
	1 State Key Laboratory of Chemical Engineering, School of Chemical Engineering, East China University of Science and Technology, 130 Meilong Road, Shanghai 200237, China 2 Department of Chemical Engineering, Columbia University, New York, NY 10027 3 Department of Chemical Engineering, Norwegian University of Science and Technology, Trondheim, Norway † These two authors contributed equally to this…
	*Corresponding authors: gc3115@columbia.edu; songz@ecust.edu.cn
	Supplementary Material
	(contain eight supporting tables)

## Sheet: Table of Contents
	Table of contents
	CASR-1: curated training data for regression.
	CASR-2: curated training data for classification.
	SC2-1: the first subset of the Second Solubility Challenge dataset, serving as external test.
	SC2-2: the second subset of the Second Solubility Challenge dataset, serving as external test.
	DrugBank: solubility data extracted from DrugBank database, serving as external test.
	DrugBank-vacant: molecules in DrugBank database without solubility values.
	Uncurated data: the original solubility data without curation and merging.
	SD: corresponding SD values of entries from three or more sources.
	Solubility Experiment Data: systematic processing of additional experimental data.

## Sheet: CASR-1
Name	MW	smiles	LogS(mol/L)
(2H)chloroform	120.384	[2H]C(Cl)(Cl)Cl	-1.4178
1.1.2.2.3.3.4.4.5.6.7.8-dodecadeuterionaphthalene	144.279	[2H]c1c([2H])c([2H])c2c(c1[2H])C([2H])([2H])C([2H])([2H])C([2H])([2H])C2([2H])[2H]	-0.85818
silver cyanide	133.886	[Ag+].[C-]#N	-6.1267
dialuminium(3+) ion dicalcium pentaoxidandiide	214.115	[Al+3].[Al+3].[Ca+2].[Ca+2].[O-2].[O-2].[O-2].[O-2].[O-2]	-6.3306
Aluminum cobalt oxide	251.825	[Al+3].[Al+3].[Co+2].[Co+2].[O-2].[O-2].[O-2].[O-2].[O-2]	-8.4011
dialuminium zinc tetraoxide	264.739	[Al+3].[Al+3].[O-2].[O-2].[O-2].[O-2].[O-2].[Zn+2].[Zn+2]	-7.6235
aluminium(3+) ion dichloride hydroxide	133.341	[Al+3].[Cl-].[Cl-].[Cl-]	-6.5687
aluminium trititanium dodecachloride	323.02	[Al+3].[Cl-].[Cl-].[Cl-].[Cl-].[Cl-].[Cl-].[Cl-].[Ti+4]	-0.11129
aluminium(3+) ion trifluoride	83.976	[Al+3].[F-].[F-].[F-]	-4.1999
trilithium(1+) ion hexafluoroalumanetriuide	161.793	[Al+3].[F-].[F-].[F-].[F-].[F-].[F-].[Li+].[Li+].[Li+]	-2.1676
trisodium hexafluoroalumanetriuide	209.94	[Al+3].[F-].[F-].[F-].[F-].[F-].[F-].[Na+].[Na+].[Na+]	-2.6988
aluminium(3+) ion borate	85.791	[Al+3].[O-]B([O-])[O-]	-6.9334
pentaaluminium triyttrium dodecaoxide	163.885	[Al+3].[O-2].[O-2].[O-2].[Y+3]	-4.2145
Boehmite (Al(OH)O)	59.988	[Al+3].[O-2].[OH-]	-5.0252
dioxodiarsoxane	197.841	[As+3].[As+3].[O-2].[O-2].[O-2]	-1.0459
potassium dicyanogolduide	288.101	[Au+].[C-]#N.[C-]#N.[K+]	-0.30421
hydrogen tetrachlorogolduide	356.818	[Au+3].[Cl-].[Cl-].[Cl-].[Cl-].[NH4+]	0.48895
barium(+2) cation; iron(+3) cation; oxygen(-2) anion	1111.45	[Ba+2].[Fe+3].[Fe+3].[Fe+3].[Fe+3].[Fe+3].[Fe+3].[Fe+3].[Fe+3].[Fe+3].[Fe+3].[Fe+3].[Fe+3].[O-2].[O-2].[O-2].[O-2].[O-2].[O-2].[O-2].[O-2].[O-2].[O-2].[O-2].[O-2].[O-2].[O-2].[O-2].[O-2].[O-2].[O-2].[O-2]	-8.7449
barium(+2) cation; dioxidoboron	180.138	[Ba+2].[O-][B][O-]	-2.3407
[(oxobismuthanyl)oxy]bismuthanone	465.957	[Bi+3].[Bi+3].[O-2].[O-2].[O-2]	-5.7779
dibismuth(3+) ion trisulfanediide	514.161	[Bi+3].[Bi+3].[S-2].[S-2].[S-2]	-9.0983
zinc dibromide	225.198	[Br-].[Br-].[Zn+2]	1.2977
NaN	346.066	[Br-].[Br-].c1cc[n+](CC[n+]2ccccc2)cc1	-0.265
NaN	410.153	[Br-].[Br-].c1cc[n+](CCC[n+]2ccc3ccccc3c2)cc1	-2.24
diquat dibromide	344.05	[Br-].[Br-].c1cc[n+]2c(c1)-c1cccc[n+]1CC2	0.3133
NaN	578.433	[Br-].[Br-].c1ccc(C2C[N+]3(COC[N+]45CCC(CC4)C(c4ccccc4)C5)CCC2CC3)cc1	-3.7494
NaN	606.487	[Br-].[Br-].c1ccc(CC2C[N+]3(COC[N+]45CCC(CC4)C(Cc4ccccc4)C5)CCC2CC3)cc1	-4.2777
potassium bromide	119.002	[Br-].[K+]	0.75568
lithium(1+) ion bromide	86.845	[Br-].[Li+]	1.3237
sodium bromide	102.894	[Br-].[Na+]	0.9635
ammonium bromide	97.943	[Br-].[NH4+]	1.9083
carbon monoxide; iron	195.895	[C-]#[O+].[C-]#[O+].[C-]#[O+].[C-]#[O+].[C-]#[O+].[Fe]	-3.292
ammonium iron(3+) hexakis(cyano-C)ferrate(4-)	285.837	[C-]#N.[C-]#N.[C-]#N.[C-]#N.[C-]#N.[C-]#N.[Fe+2].[Fe+3].[NH4+]	-7.1551
potassium cyanide	65.116	[C-]#N.[K+]	1.0436
calcium hydrogen borate	237.852	[Ca+2].[Ca+2].[Ca+2].[O-]B([O-])[O-].[O-]B([O-])[O-]	-0.68434
calcium magnesium(2+) ion dioxidandiide	96.381	[Ca+2].[Mg+2].[O-2].[O-2]	-1.9884
calcium dioxido-oxotin	206.786	[Ca+2].[O-2].[O-2].[O-2].[Sn+4]	-5.6166
calcium titanium trioxide	135.942	[Ca+2].[O-2].[O-2].[O-2].[Ti+4]	-5.6562
calcium dihydroxide	74.092	[Ca+2].[OH-].[OH-]	-1.9107
calcium oxozirconium	149.317	[CaH2].[O-2].[Zr+2]	-4.8731
cadmium dichloride	183.318	[Cd+2].[Cl-].[Cl-]	0.39671
oxocadmium	128.411	[Cd+2].[O-2]	-4.7864
cadmium dihydroxide	146.426	[Cd+2].[OH-].[OH-]	-3.3236
cadmium(2+) ion sulfanediide	144.479	[Cd+2].[S-2]	-4.0806
telluroxocadmium	240.012	[Cd+2].[Te-2]	-7.1015
cerium(3+) ion trifluoride	197.11	[Ce+3].[F-].[F-].[F-]	-5.8633
3,10-diamino-2-{[6-(4-tert-butylbenzenesulfonamido)naphthalen-2-yl]sulfonyl}-6,13-dichloro-5,12-dioxa-7,14-diazapentacene-4,11-disulfonic acid lithium potassium sodium	1012.85	[CH2-]C(C)(C)c1ccc(S(=O)(=O)Nc2ccc3cc(S(=O)(=O)c4cc5c(c(S(=O)(=O)[O-])c4N)Oc4c(Cl)c6c(c(Cl)c4=N5)Oc4c(ccc(N)c4S(=O)(=O)[O-])N=6)ccc3c2)cc1.[K+].[Li+].[Na+]	-2.1808
NaN	234.231	[CH2-]CCCC1(CC)C(=O)NC(=O)NC1=O.[Na+]	-2.2711
sodium dodecylbenzenesulfonate	348.484	[CH2-]CCCCCCCCCCCOS(=O)(=O)c1ccccc1.[Na+]	-3.5434
triammonium hexachlororhodate	369.741	[Cl-].[Cl-].[Cl-].[Cl-].[Cl-].[Cl-].[NH4+].[NH4+].[NH4+].[Rh+3]	-0.56877
chromium(3+) ion trichloride	158.355	[Cl-].[Cl-].[Cl-].[Cr+3]	-3.1996
iron(3+) ion trichloride	162.204	[Cl-].[Cl-].[Cl-].[Fe+3]	0.60285
indium(3+) ion trichloride	221.177	[Cl-].[Cl-].[Cl-].[In+3]	0.65526
dichlorocobalt	129.839	[Cl-].[Cl-].[Co+2]	0.65442
magnesium(2+) ion dichloride	95.211	[Cl-].[Cl-].[Mg+2]	0.69221
NaN	325.199	[Cl-].[Cl-].[NH3+]c1ccc(C(=O)NC2=Nc3ccccc3[NH2+]2)cc1	-2.5035
octane-1,8-diamine	217.184	[Cl-].[Cl-].[NH3+]CCCCCCCC[NH3+]	0.36214
nickel(2+) ion dichloride	129.599	[Cl-].[Cl-].[Ni+2]	0.69493
palladium(2+) dichloride	177.326	[Cl-].[Cl-].[Pd+2]	-0.5037
dichlorobis(triphenylphosphine)palladium	701.91	[Cl-].[Cl-].[Pd+2].c1ccc(P(c2ccccc2)c2ccccc2)cc1.c1ccc(P(c2ccccc2)c2ccccc2)cc1	-7.0267
tin(2+) ion dichloride	189.617	[Cl-].[Cl-].[Sn+2]	-0.027457
zinc(2+) ion dichloride	136.296	[Cl-].[Cl-].[Zn+2]	0.501
NaN	473.532	[Cl-].[Cl-].c1ccc2c(c1)CCC2[NH2+]CC12CCC(C[NH2+]C3CCc4ccccc43)(CC1)CC2	-7.1131
caesium(1+) ion chloride	168.358	[Cl-].[Cs+]	0.77377
chlorocopper	98.999	[Cl-].[Cu+]	-3.3235
dicopper(2+) ion chloride trihydroxide	213.566	[Cl-].[Cu+2].[Cu+2].[OH-].[OH-].[OH-]	-5.254
potassium chloride	74.551	[Cl-].[K+]	0.67777
lithium(1+) ion chloride	42.394	[Cl-].[Li+]	1.1344
sodium chloride	58.443	[Cl-].[Na+]	0.73433
NaN	139.651	[Cl-].[NH3+][C@H]1CC[C@@H]1S	0.47824
NaN	139.651	[Cl-].[NH3+][C@H]1CC[C@H]1S	0.47824
NaN	153.678	[Cl-].[NH3+]C[C@@H]1CC[C@H]1S	-0.028221
NaN	153.678	[Cl-].[NH3+]C[C@H]1CC[C@H]1S	-0.028221
NaN	237.774	[Cl-].[NH3+]C12CCC(c3ccccc3)(CC1)CC2	-2.9093
2-amino-6-chloro-4-nitrophenol	225.031	[Cl-].[NH3+]c1cc([N+](=O)[O-])cc(Cl)c1O	-2.699
NaN	245.753	[Cl-].[NH3+]C1Cc2ccccc2Cc2ccccc21	-3.8489
NaN	263.124	[Cl-].[NH3+]c1ccc2c(c1)C(=O)NC(CCCl)O2	-2.1796
NaN	53.492	[Cl-].[NH4+]	0.84228
NaN	348.874	[Cl-].c1ccc(C(OCC[NH2+]N2CCOCC2)c2ccccc2)cc1	-3.1944
benzyltriphenylphosphanium chloride	388.878	[Cl-].c1ccc(C[P+](c2ccccc2)(c2ccccc2)c2ccccc2)cc1	-0.71882
NaN	232.714	[Cl-].c1ccc2c(c1)C[NH2+]c1ccccc1N2	-4.1415
oxocobalt	74.932	[Co+2].[O-2]	-5.7984
cobalt sulphide	91	[Co+2].[S-2]	-5.0153
Sodium; cobalt(3+); 1-[(2-oxido-5-sulfamoylphenyl)diazenyl]naphthalen-2-olate	764.619	[Co+3].[NH-]S(=O)(=O)c1ccc(O)c(N=Nc2c(O)ccc3ccccc23)c1.[NH-]S(=O)(=O)c1ccc([O-])c(N=Nc2c([O-])ccc3ccccc23)c1.[Na+]	-2.2022
cobaltoylol	91.939	[Co+3].[O-2].[OH-]	-6.276
chromium(3+) ion trifluoride	108.99	[Cr].[F].[F].[F]	-0.33842
oxo[(oxochromio)oxy]chromium; oxo[(oxoferrio)oxy]iron; oxo[(oxomanganio)oxy]manganese	469.549	[Cr+3].[Cr+3].[Fe+3].[Fe+3].[Mn+3].[Mn+3].[O-2].[O-2].[O-2].[O-2].[O-2].[O-2].[O-2].[O-2].[O-2]	-8.9727
chromium (III) oxide	151.989	[Cr+3].[Cr+3].[O-2].[O-2].[O-2]	-7.6863
bis(pyridin-1-ium) [(oxidodioxochromio)oxy]chromiumoylolate	376.205	[Cr+6].[Cr+6].[O-2].[O-2].[O-2].[O-2].[O-2].[OH-].[OH-].c1ccncc1.c1ccncc1	0.39909
caesium(1+) ion iodide	259.809	[Cs+].[I-]	0.41123
caesium(1+) ion hydroxide	149.912	[Cs+].[OH-]	0.82416
copper(+1) cation sulfide	160.167	[Cu+].[Cu+].[SH-2]	-4.2046
iodocopper	190.45	[Cu+].[I-]	-5.9788
dicopper(2+) ion disodium 2-[(E)-2-(2-oxido-5-sulfamoylphenyl)diazen-1-yl]-6-({5-oxido-6-[(E)-2-(2-oxido-5-sulfamoylphenyl)diazen-1-yl]-7-sulfonatonaphthalen-2-yl}amino)-3-sulfonatonaphthalen-1-olate	1026.88	[Cu+2].[Cu+2].[NH-]S(=O)(=O)c1ccc([O-])c(N=Nc2c(S(=O)(=O)[O-])cc3cc(Nc4ccc5c([O-])c(N=Nc6cc(S([NH-])(=O)=O)ccc6O)c(S(=O)(=O)[O-])cc5c4)ccc3c2O)c1.[Na+].[Na+]	-2.7105
copper(2+) ion 1-[N-(2-oxidophenyl)carboximidoyl]naphthalen-2-olate	324.826	[Cu+2].[O-]c1ccccc1N=Cc1c([O-])ccc2ccccc12	-7.4325
oxocopper	79.545	[Cu+2].[O-2]	-5.3051
29H,31H-phthalocyaninato(2-)-N29,N30,N31,N32 copper	576.082	[Cu+2].c1ccc2c(c1)C1=NC2=Nc2[n-]c(c3ccccc23)N=C2N=C(N=c3[n-]c(c4ccccc34)=N1)c1ccccc12	-8.1584
didysprosium trioxide	372.997	[Dy+3].[Dy+3].[O-2].[O-2].[O-2]	-5.3676
lanthanum(3+) ion trifluoride	195.9	[F-].[F-].[F-].[La+3]	-5.5354
neodymium(3+) ion trifluoride	201.234	[F-].[F-].[F-].[Nd+3]	-5.8938
nickel(2+) difluoride	96.689	[F-].[F-].[Ni+2]	-0.38332
potassium fluoride	58.096	[F-].[K+]	1.2284
lithium(1+) ion fluoride	25.939	[F-].[Li+]	-1.2901
sodium fluoride	41.988	[F-].[Na+]	-0.0021873
sulfanylideneiron	87.912	[Fe+2].[S-2]	-3.6218
iron(+3) cation; oxygen(-2) anion	159.687	[Fe+3].[Fe+3].[O-2].[O-2].[O-2]	-3.7261
diiron(3+) ion distrontium(2+) ion pentaoxidandiide	366.925	[Fe+3].[Fe+3].[O-2].[O-2].[O-2].[O-2].[O-2].[Sr+2].[Sr+2]	-6.6615
hydrate iron potassium	126.941	[Fe+3].[K+].[O-2].[O-2]	-5.1036
digadolinium trioxide	362.497	[Gd+3].[Gd+3].[O-2].[O-2].[O-2]	-5.0152
hafnium dioxide	210.488	[Hf+4].[O-2].[O-2]	-7.244
rhodium(3+) ion triiodide	483.618	[I-].[I-].[I-].[Rh+3]	-4.6845
potassium iodide	166.002	[I-].[K+]	0.93522
sodium iodide	149.894	[I-].[Na+]	1.0778
ammonium iodide	144.943	[I-].[NH4+]	1.0868
diindium trioxide	277.633	[In+3].[In+3].[O-2].[O-2].[O-2]	-5.4435
dipotassium; oxygen(-2) anion; titanium(+4) cation	174.06	[K+].[K+].[O-2].[O-2].[O-2].[Ti+4]	-5.5836
hexapotassium dihydrogen borate hydrogen borate borate	99.923	[K+].[O-]B(O)O	-0.31206
lanthanum(+3) cation; oxygen(-2) anion	325.809	[La+3].[La+3].[O-2].[O-2].[O-2]	-6.6704
lithium(1+) ion hydroxide	23.948	[Li+].[OH-]	0.66212
lutetium oxide	397.931	[Lu+3].[Lu+3].[O-2].[O-2].[O-2]	-4.9186
magnesium diniobate	346.415	[Mg+2].[Mg+2].[Nb+5].[Nb+5].[O-2].[O-2].[O-2].[O-2].[O-2].[O-2].[O-2]	-6.8406
magnesium(2+) ion dihydroxide	58.319	[Mg+2].[OH-].[OH-]	-4.4691
oxomanganese	70.937	[Mn+2].[O-2]	-4.9215
dioxomanganese	86.936	[Mn+4].[O-2].[O-2]	-6.161
dioxomolybdenum	127.938	[Mo+4].[O-2].[O-2]	-3.7396
molybdenum trioxide	143.937	[Mo+6].[O-2].[O-2].[O-2]	-2.1582
dihydroxy-dioxomolybdenum	161.952	[Mo+6].[O-2].[O-2].[OH-].[OH-]	-2.3798
sodium azide	65.011	[N-]=[N+]=[N-].[Na+]	0.80401
Diazobarbituric acid	154.085	[N-]=[N+]=C1C(=O)NC(=O)NC1=O	-1.4718
2,3,4-Tris(6-diazo-5,6-dihydro-5-oxo-1-naphthalenesulfonyloxy)benzophenone	926.879	[N-]=[N+]=C1C=Cc2c(cccc2S(=O)(=O)Oc2ccc(C(=O)c3ccccc3)c(OS(=O)(=O)c3cccc4c3C=CC(=[N+]=[N-])C4=O)c2OS(=O)(=O)c2cccc3c2C=CC(=[N+]=[N-])C3=O)C1=O	-6.8209
azidamfenicol	295.255	[N-]=[N+]=NCC(=O)N[C@H](CO)[C@H](O)c1ccc([N+](=O)[O-])cc1	-1.1692
nitrogen oxide	44.013	[N-]=[N+]=O	-1.5644
disodium oxotitaniumbis(olate)	141.844	[Na+].[Na+].[O-2].[O-2].[O-2].[Ti+4]	-5.8055
sodium perchlorate	122.439	[Na+].[O-][Cl+3]([O-])([O-])[O-]	-1.7665
Pyrithione sodium	149.15	[Na+].[O-]n1ccccc1=S	0.63701
sodium hydrogensulphide	56.065	[Na+].[SH-]	0.99009
Niobium oxide	265.807	[Nb+5].[Nb+5].[O-2].[O-2].[O-2].[O-2].[O-2]	-6.9474
neodymium oxide	336.477	[Nd+3].[Nd+3].[O-2].[O-2].[O-2]	-7.6349
neodymium(3+) ion trihydroxide	195.261	[Nd+3].[OH-].[OH-].[OH-]	-5.0353
NaN	353.404	[NH-]c1ccc(S(=O)(=O)Nc2nc(-c3ccccc3)cs2)cc1.[Na+]	-3.7615
NaN	194.191	[NH-]S(=O)(=O)c1ccc(N)cc1.[Na+]	0.019283
amino(phenyl)acetic acid	151.165	[NH3+][C@@H](C(=O)[O-])c1ccccc1	-1.5083
1-naphthalenepropanoic acid, .beta.-amino-, (甯?	215.252	[NH3+][C@H](CC(=O)[O-])c1cccc2ccccc12	-1.5902
DL-lysine. N2-benzoyl-	250.298	[NH3+]CCCC[C@H](NC(=O)c1ccccc1)C(=O)[O-]	-2.2845
12-aminododecanoic acid	215.337	[NH3+]CCCCCCCCCCCC(=O)[O-]	-3.1964
ammonium perchlorate	117.488	[NH4+].[O-][Cl+3]([O-])([O-])[O-]	0.24366
oxonickel	74.692	[Ni+2].[O-2]	-4.5192
NaN	196.209	[O-][n+]1c2ccccc2nc2ccccc21	-3.2799
pyridine oxide	95.101	[O-][n+]1ccccc1	1.0218
triazoxide; 7-chloro-3-(1h-imidazol-1-yl)-1,2,4-benzotriazine 1-oxide	247.645	[O-][n+]1nc(-n2ccnc2)nc2ccc(Cl)cc21	-3.63
NaN	259.349	[O-][NH+]1CC[C@]23CCCC[C@H]2[C@H]1Cc1ccc(O)cc13	-2.7055
(phenylmethanesulfinylmethyl)benzene	230.332	[O-][S+](Cc1ccccc1)Cc1ccccc1	-2.8588
1,2-bis(2-chloroethylsulfinyl)ethane	251.2	[O-][S+](CCCl)CC[S+]([O-])CCCl	-2.04
NaN	175.08	[O-][S+](CCCl)CCCl	-1.16
NaN	186.279	[O-][S+]1C[S+]([O-])C[S+]([O-])C1	-2.14
s-Trithiane. 1.3-dioxide	170.28	[O-][S+]1CSC[S+]([O-])C1	-1.0007
titanium(4+) ion zirconium(4+) ion lead(2+) ion pentaoxidandiide	426.286	[O-2].[O-2].[O-2].[O-2].[O-2].[Pb+2].[Ti+4].[Zr+4]	-5.0982
divanadium pentaoxide	181.879	[O-2].[O-2].[O-2].[O-2].[O-2].[V+5].[V+5]	-2.3036
2,4,6,7-tetraoxa-1$l^{3},3$l^{2},5$l^{3}-triplumbabicyclo[3.1.1]heptane	687.612	[O-2].[O-2].[O-2].[O-2].[Pb+2].[PbH+3].[PbH+3]	-4.0081
oxostibanyl stibinate	291.517	[O-2].[O-2].[O-2].[Sb+3].[Sb+3]	-5.0238
samarium (III) oxide	348.717	[O-2].[O-2].[O-2].[Sm+3].[Sm+3]	-5.5588
yttrium oxide	225.809	[O-2].[O-2].[O-2].[Y+3].[Y+3]	-5.5086
dioxoplumbane	239.198	[O-2].[O-2].[Pb+4]	-7.3257
oxygen(-2) anion; platinum(+4) cation	227.076	[O-2].[O-2].[Pt+4]	-7.2627
titanium dioxide	79.865	[O-2].[O-2].[Ti+4]	-5
dioxovanadium	82.94	[O-2].[O-2].[V+4]	-4.4003
dioxotungsten	215.838	[O-2].[O-2].[W+4]	-5.9557
zirconium dioxide	123.222	[O-2].[O-2].[Zr+4]	-6.3503
plumbanone	223.199	[O-2].[Pb+2]	-3.5024
oxopalladium	122.419	[O-2].[Pd+2]	-8.0625
oxotin	134.71	[O-2].[Sn+2]	-8.8284
oxoyttrium	104.905	[O-2].[Y+2]	-5.1757
oxozinc	81.389	[O-2].[Zn+2]	-4.4482
zinc dihydroxide	99.404	[OH-].[OH-].[Zn+2]	-2.1858
zinc di(benzothiazol-2-yl) disulphide	397.89	[S-]c1nc2ccccc2s1.[S-]c1nc2ccccc2s1.[Zn+2]	-4.2859
tin(4+) ion disulfanediide	182.845	[S-2].[S-2].[Sn+4]	-3.5808
tungsten(4+) ion disulfanediide	247.974	[S-2].[S-2].[W+4]	-4.1391
zinc(2+) ion sulfanediide	97.457	[S-2].[Zn+2]	-2.9676
Ciaftalan zinc	577.926	[Zn+2].c1ccc2c(c1)-c1nc3nc(nc4[n-]c(nc5[n-]c(nc-2n1)c1ccccc51)c1ccccc41)-c1ccccc1-3	-6.9837
nitriloborane	24.819	B#N	-6.3948
Tetra(10B)boron carbide	55.259	B12B3B4B1C234	-4.7424
NaN	568.438	Br.Br.CC(C)(c1ccccc1)c1cc(CN2CCCCC2)c(O)c(CN2CCCCC2)c1	-6.1462
NaN	309.071	Br.Br.CC/N=C(/N)SCCN	-0.8466
NaN	337.125	Br.Br.CC/N=C(/NCC)SCCN	-1.8306
NaN	309.071	Br.Br.CNC(=S)NCCCN	-0.86268
NaN	309.071	Br.Br.N=C(N)SCCCCN	-0.79897
NaN	368.164	Br.Br.N=C(N)SCCCCSC(=N)N	-1.9023
NaN	281.017	Br.Br.N=C(N)SCCN	0.55128
NaN	340.11	Br.Br.N=C(N)SCCSC(=N)N	-0.88815
NaN	357.115	Br.Br.NCCS/C(N)=N\c1ccccc1	-0.8196
NaN	460.21	Br.Br.Oc1ccc(CCNCC2CCc3ccccc3N2)cc1O	-2.5199
NaN	376.338	Br.C#CCN1CC[C@]23CCCC[C@H]2[C@H]1Cc1ccc(OC)cc13	-4.0205
NaN	378.354	Br.C/C=C/CN1CC[C@]23CCCC[C@H]2[C@H]1Cc1ccc(O)cc13	-3.8703
NaN	296.252	Br.C[C@@H]1[C@@H]2Cc3ccccc3[C@]1(C)CCN2C	-3.0634
NaN	378.354	Br.C=C(C)CN1CC[C@]23CCCC[C@H]2[C@H]1Cc1ccc(O)cc13	-3.9846
NaN	364.327	Br.C=CCN1CC[C@]23CCCC[C@H]2[C@H]1Cc1ccc(O)cc13	-2.7601
NaN	435.406	Br.C=CCN1CC[C@]23CCCC[C@H]2[C@H]1Cc1ccc(OC(=O)N(C)C)cc13	-4.5561
NaN	378.354	Br.C=CCN1CC[C@]23CCCC[C@H]2[C@H]1Cc1ccc(OC)cc13	-4.5779
NaN	378.354	Br.C=CCOc1ccc2c(c1)[C@@]13CCCC[C@H]1[C@@H](C2)N(C)CC3	-4.5779
NaN	380.37	Br.CC(C)CN1CC[C@]23CCCC[C@H]2[C@H]1Cc1ccc(O)cc13	-4.005
NaN	384.27	Br.CC(Cc1ccc(O)cc1)NCC(O)c1cc(O)cc(O)c1	-0.96764
NaN	232.121	Br.CC(N)Cc1ccc(O)cc1	0.0090339
NaN	186.005	Br.CC(ON)C(=O)O	0.73048
NaN	402.376	Br.CC1C2Cc3ccc(O)cc3C1(C)CCN2CCc1ccccc1	-4.494
NaN	443.227	Br.Cc1c2nc3ccccc3c-2ccn1CCC[N+](C)(C)C.[Br-]	0.28585
NaN	485.308	Br.Cc1c2nc3ccccc3c-2ccn1CCCCCC[N+](C)(C)C.[Br-]	-1.2579
NaN	420.435	Br.CCC(=CCN1CC[C@]23CCCC[C@H]2[C@H]1Cc1ccc(O)cc13)CC	-5.4714
NaN	210.159	Br.CCC(C)(CC)N(C)C	-1.383
NaN	415.313	Br.CCC1(c2ccccc2)C(=O)N(C)C(=O)N(CNC(N)=S)C1=O	-2.6513
NaN	366.343	Br.CCCN1CC[C@]23CCCC[C@H]2[C@H]1Cc1ccc(O)cc13	-3.5511
NaN	380.37	Br.CCCOc1ccc2c(c1)[C@@]13CCCC[C@H]1[C@@H](C2)N(C)CC3	-4.7075
NaN	238.213	Br.CCN(C)C(C)(C)C(C)(C)C	-2.3014
NaN	224.186	Br.CCN(C)C(C)(CC)CC	-1.8882
NaN	238.213	Br.CCN(C)C(CC)(CC)CC	-2.3951
NaN	424.835	Br.CCN(CC)CC/C=C1\c2ccccc2Sc2ccc(Cl)cc21	-7.1341
NaN	352.316	Br.CCN1CC[C@]23CCCC[C@H]2[C@H]1Cc1ccc(O)cc13	-3.0337
NaN	436.846	Br.Clc1ccc2c(c1)/C(=C/CCN1CCCCC1)c1ccccc1S2	-11.3223
NaN	224.186	Br.CN(C)C(C)(C)C(C)(C)C	-1.7931
NaN	380.326	Br.CN(C)CC/C=C1/c2ccccc2Sc2ccc(F)cc21	-5.6038
NaN	380.326	Br.CN(C)CC/C=C1\c2ccccc2Sc2ccc(F)cc21	-5.6038
NaN	232.947	Br.CN(C)CCBr	-0.23372
NaN	398.797	Br.CN(C)CCCC1c2ccccc2Sc2ccc(Cl)cc21	-6.4305
NaN	384.27	Br.CN1[C@@H]2CC(OC(=O)[C@H](CO)c3ccccc3)C[C@H]1[C@@H]1O[C@@H]12	0.23884
NaN	356.26	Br.CN1[C@@H]2CC[C@H]1CC(OC(=O)C(O)c1ccccc1)C2	-0.37858
NaN	338.289	Br.CN1CC[C@]23CCCC[C@H]2[C@H]1Cc1ccc(O)cc13	-2.2645
NaN	236.109	Br.COC(=O)C1=CCCN(C)C1	0.17589
NaN	431.212	Br.COc1cc2c(cc1Br)C[C@H]1[C@H]3CCCC[C@@]23CCN1C	-5.8661
NaN	521.452	Br.COc1ccc(N2CCN(CCC(=O)/C=C/c3cc(OC)c(OC)c(OC)c3)CC2)cc1	-4.0757
NaN	352.316	Br.COc1ccc2c(c1)[C@]13CCCC[C@@H]1[C@H](C2)N(C)CC3	-4.0514
NaN	190.031	Br.FCCNCCF	0.17906
NaN	337.305	Br.NCCCCCCNCCSS(=O)(=O)O	0.25518
NaN	440.425	Br.Oc1ccc2c(c1)[C@@]13CCCC[C@H]1[C@@H](C2)N(C/C=C/c1ccccc1)CC3	-5.345
NaN	414.387	Br.Oc1ccc2c(c1)[C@@]13CCCC[C@H]1[C@@H](C2)N(Cc1ccccc1)CC3	-4.5068
NaN	428.414	Br.Oc1ccc2c(c1)[C@@]13CCCC[C@H]1[C@@H](C2)N(CCc1ccccc1)CC3	-4.8339
NaN	442.441	Br.Oc1ccc2c(c1)[C@@]13CCCC[C@H]1[C@@H](C2)N(CCCc1ccccc1)CC3	-5.5421
NaN	324.262	Br.Oc1ccc2c(c1)[C@@]13CCCC[C@H]1[C@@H](C2)NCC3	-2.2414
NaN	428.414	Br.Oc1ccc2c(c1)[C@]13CCCC[C@@H]1[C@H](C2)N(CCc1ccccc1)CC3	-4.8339
1,2-dibromoethene	185.846	Br/C=C/Br	-1.5308
[(E)-2-bromoethenyl]benzene	183.048	Br/C=C/c1ccccc1	-3.5096
1,2-ethylene dibromide	185.846	Br/C=C\Br	-1.3195
tetrabromomethane	331.627	BrC(Br)(Br)Br	-3.1485
NaN	252.731	BrC(Br)Br	-1.91
1,1,2,2-Tetrabromoethane	345.654	BrC(Br)C(Br)Br	-2.72
NaN	185.846	BrC=CBr	-1.3213
hexabromobenzene	551.49	Brc1c(Br)c(Br)c(Br)c(Br)c1Br	-9.5374
1,2,3,4,5-pentabromo-6-[2-(pentabromophenyl)ethyl]benzene	971.226	Brc1c(Br)c(Br)c(CCc2c(Br)c(Br)c(Br)c(Br)c2Br)c(Br)c1Br	-9.13
1,2,3,4,5-pentabromo-6-pentabromophenoxybenzene	959.171	Brc1c(Br)c(Br)c(Oc2c(Br)c(Br)c(Br)c(Br)c2Br)c(Br)c1Br	-9.9819
1.2.4.5-Tetrabromobenzene	393.698	Brc1cc(Br)c(Br)cc1Br	-6.9693
2,4,6-Tribromobiphenyl	390.9	Brc1cc(Br)c(-c2ccccc2)c(Br)c1	-7.3
benzene, 1,1'-oxybis-, hexabromo deriv.	643.587	Brc1cc(Br)c(Oc2cc(Br)cc(Br)c2Br)c(Br)c1	-8.1979
1,2-bis(2,4,6-tribromophenoxy)ethane	687.64	Brc1cc(Br)c(OCCOc2c(Br)cc(Br)cc2Br)c(Br)c1	-6.5363
NaN	314.802	Brc1cc(Br)cc(Br)c1	-5.6
hexabromocyclododecane	641.7	BrC1CC(Br)CC(Br)CC(Br)CC(Br)CC(Br)C1	-6.9904
dibenzofuran, 2,3,7,8-tetrabromo-	483.779	Brc1cc2oc3cc(Br)c(Br)cc3c2cc1Br	-6.8395
1,2,4-tribromobenzene	314.802	Brc1ccc(Br)c(Br)c1	-4.654
1,2,5,6,9,10-hexabromocyclododecane	641.7	BrC1CCC(Br)C(Br)CCC(Br)C(Br)CCC1Br	-7.8728
2,2',4,5,5'-pentabromobiphenyl	548.692	Brc1ccc(Br)c(-c2cc(Br)c(Br)cc2Br)c1	-9.7256
2,2',5,5'-Tetrabromobiphenyl	469.796	Brc1ccc(Br)c(-c2cc(Br)ccc2Br)c1	-8.06
NaN	235.906	Brc1ccc(Br)cc1	-4.07
NaN	411.771	Brc1ccc(C(OCC[NH2+]N2CCCC2)c2ccccc2)cc1.[Cl-]	-5.5893
1,1'-biphenyl, octabromo-	785.38	Brc1ccc(-c2c(Br)c(Br)c(Br)c(Br)c2Br)c(Br)c1Br	-9.351
hexabromobiphenyl	627.588	Brc1ccc(-c2ccc(Br)c(Br)c2Br)c(Br)c1Br	-7.7563
4,4'-Dibromobiphenyl	312.004	Brc1ccc(-c2ccc(Br)cc2)cc1	-7.74
4-bromobiphenyl	233.108	Brc1ccc(-c2ccccc2)cc1	-5.5526
NaN	553.21	Brc1ccc(CNCC2CCC(CNCc3ccc(Br)cc3)CC2)cc1.Cl.Cl	-7.8997
benzene, 1-bromo-4-iodo-	282.906	Brc1ccc(I)cc1	-4.506
DE 71	564.691	Brc1ccc(Oc2cc(Br)c(Br)cc2Br)c(Br)c1	-8.3716
4-BROMODIPHENYL ETHER	249.107	Brc1ccc(Oc2ccccc2)cc1	-4.714
NaN	437.875	Brc1ccc(OCCCCCCCCCCN2CCSC2)nc1.Cl	-6.1348
NaN	849.712	Brc1ccc(OCCCCCCCCCCNCCSSCCNCCCCCCCCCCOc2ccc(Br)cn2)nc1.Cl.Cl	-14.5491
NaN	409.821	Brc1ccc(OCCCCCCCCN2CCSC2)nc1.Cl	-5.0954
NaN	395.794	Brc1ccc(OCCCCCCCN2CCSC2)nc1.Cl	-4.5763
NaN	381.767	Brc1ccc(OCCCCCCN2CCSC2)nc1.Cl	-4.0554
NaN	737.496	Brc1ccc(OCCCCCCNCCSSCCNCCCCCCOc2ccc(Br)cn2)nc1.Cl.Cl	-10.382
NaN	367.74	Brc1ccc(OCCCCCN2CCSC2)nc1.Cl	-3.5361
NaN	709.442	Brc1ccc(OCCCCCNCCSSCCNCCCCCOc2ccc(Br)cn2)nc1.Cl.Cl	-9.3417
NaN	353.713	Brc1ccc(OCCCCN2CCSC2)nc1.Cl	-3.0159
NaN	339.686	Brc1ccc(OCCCN2CCSC2)nc1.Cl	-2.4976
NaN	653.334	Brc1ccc(OCCCNCCSSCCNCCCOc2ccc(Br)cn2)nc1.Cl.Cl	-7.26
NaN	325.659	Brc1ccc(OCCN2CCSC2)nc1.Cl	-1.9775
NaN	625.28	Brc1ccc(OCCNCCSSCCNCCOc2ccc(Br)cn2)nc1.Cl.Cl	-6.2186
NaN	490.404	Brc1ccc(SCCCCCCCCCCN2CCSC2)nc1.Cl.Cl	-6.7282
NaN	448.323	Brc1ccc(SCCCCCCCN2CCSC2)nc1.Cl.Cl	-5.1716
NaN	397.835	Brc1ccc(SCCCCCCN2CCSC2)nc1.Cl	-4.6143
NaN	383.808	Brc1ccc(SCCCCCN2CCSC2)nc1.Cl	-4.0941
NaN	369.781	Brc1ccc(SCCCCN2CCSC2)nc1.Cl	-3.5745
NaN	391.74	Brc1ccc2[nH]cc(C3CCC[NH+]3Cc3ccccc3)c2c1.[Cl-]	-4.9636
10h-phenothiazine, 3-bromo-	278.174	Brc1ccc2c(c1)Sc1ccccc1N2	-6.1119
NaN	207.07	Brc1ccc2ccccc2c1	-4.4
NaN	235.906	Brc1cccc(Br)c1	-3.54
NaN	314.802	Brc1cccc(Br)c1Br	-5.0474
N-(3-bromophenyl)-8H-pyrrolo[3,2-g]quinazolin-4-amine	339.196	Brc1cccc(Nc2ncnc3cc4[nH]ccc4cc23)c1	-2.82
N-(3-bromophenyl)-1H-pyrimido[5,6-f]indazol-5-amine	340.184	Brc1cccc(Nc2ncnc3cc4[nH]ncc4cc23)c1	-3.96
NaN	367.74	Brc1cccc(OCCCCCN2CCSC2)n1.Cl	-3.5361
NaN	207.07	Brc1cccc2ccccc12	-4.35
BROMOBENZENE	157.01	Brc1ccccc1	-2.5672
NaN	163.058	BrC1CCCCC1	-2.3
NaN	235.906	Brc1ccccc1Br	-3.5
NaN	553.21	Brc1ccccc1CNCC1CCC(CNCc2ccccc2Br)CC1.Cl.Cl	-7.8997
2-bromopyridine	157.998	Brc1ccccn1	-0.8806
NaN	367.74	Brc1cccnc1OCCCCCN1CCSC1.Cl	-3.5361
NaN	709.442	Brc1cccnc1OCCCCCNCCSSCCNCCCCCOc1ncccc1Br.Cl.Cl	-9.3417
NaN	146.975	Brc1cn[nH]c1	-1.0845
NaN	460.663	Brc1cnc(OCCCCCCN2CCSC2)c(Br)c1.Cl	-5.3823
NaN	867.234	Brc1cnc(OCCCCCNCCSSCCNCCCCCOc2ncc(Br)cc2Br)c(Br)c1.Cl.Cl	-12.0011
5-bromo-1H-pyrrolo[2.3-b]pyridine	197.035	Brc1cnc2[nH]ccc2c1	-3.5744
4-bromo-1H-pyrazole	151.007	BrC1CNNC1	-1.0845
NaN	199.011	Brc1ncnc2nc[nH]c12	-2.0247
6-BROMO-7H-PURINE	207.075	BrC1NCNC2NCNC12	-2.0247
dibromomethane	173.835	BrCBr	-1.2279
ethane, 1,1,2-tribromo-	266.758	BrCC(Br)Br	-2.7272
propane, 1,3-dibromo-2,2-bis(bromomethyl)-	387.735	BrCC(CBr)(CBr)CBr	-5.3844
NaN	187.862	BrCCBr	-1.68
(2-bromoethyl)benzene	185.064	BrCCc1ccccc1	-3.6757
NaN	201.889	BrCCCBr	-2.08
1,4-dibromobutane	215.916	BrCCCCBr	-2.7902
methane	16.043	C	-1.8814
acetylene	26.038	C#C	-0.52321
NaN	471.55	C#C/C(C)=C/CN1CC[C@]23CCCC[C@H]2[C@H]1Cc1ccc(O)cc13.O=C(O)[C@H](O)[C@@H](O)C(=O)O	-4.3351
NaN	298.426	C#C[C@@]1(O)CC[C@H]2[C@@H]3CCC4=CC(=O)CC[C@@H]4[C@H]3CC[C@@]21C	-4.57
NaN	312.453	C#C[C@@]1(O)CC[C@H]2[C@@H]3CCC4=CC(=O)CC[C@]4(C)[C@H]3CC[C@@]21C	-5.66
NaN	314.425	C#C[C@@]1(O)CC[C@H]2[C@@H]3CCC4=CC(=O)CC[C@]4(O)[C@H]3CC[C@@]21C	-4.57
NaN	337.463	C#C[C@@]1(O)CC[C@H]2[C@@H]3CCC4=Cc5oncc5C[C@]4(C)[C@H]3CC[C@@]21C	-5.51
NaN	296.41	C#C[C@@]1(O)CC[C@H]2[C@@H]3CCc4cc(O)ccc4[C@H]3CC[C@@]21C	-4.3
NaN	310.437	C#C[C@]1(O)C=C[C@H]2[C@@H]3CCC4=CC(=O)CC[C@@H]4[C@H]3CC[C@@]21CC	-3.23
NaN	298.426	C#C[C@]1(O)CC[C@H]2[C@@H]3CCC4=C(CCC(=O)C4)[C@H]3CC[C@@]21C	-4.5229
NaN	298.426	C#C[C@]1(O)CC[C@H]2[C@@H]3CCC4=CC(=O)CC[C@@H]4[C@H]3CC[C@@]21C	-4.6647
NaN	594.836	C#C[C@]1(O)CC[C@H]2[C@@H]3CCC4=CC(=O)CC[C@@H]4[C@H]3CC[C@@]21C.C#C[C@]1(O)CC[C@H]2[C@@H]3CCc4cc(O)ccc4[C@H]3CC[C@@]21C	-3.7025
NaN	608.863	C#C[C@]1(O)CC[C@H]2[C@@H]3CCC4=CC(=O)CC[C@@H]4[C@H]3CC[C@@]21C.C#C[C@]1(O)CC[C@H]2[C@@H]3CCc4cc(OC)ccc4[C@H]3CC[C@@]21C	-3.7126
NaN	608.863	C#C[C@]1(O)CC[C@H]2[C@@H]3CCC4=CC(=O)CC[C@@H]4[C@H]3CC[C@@]21CC.C#C[C@]1(O)CC[C@H]2[C@@H]3CCc4cc(O)ccc4[C@H]3CC[C@@]21C	-4.2306
NaN	312.453	C#C[C@]1(O)CC[C@H]2[C@@H]3CCC4=CC(=O)CC[C@]4(C)[C@H]3CC[C@@]21C	-5.7738
NaN	310.481	C#C[C@]1(O)CC[C@H]2[C@@H]3CCC4=CCCC[C@@H]4[C@H]3C(=C)C[C@@]21CC	-2.99
NaN	284.443	C#C[C@]1(O)CC[C@H]2[C@@H]3CCC4=CCCC[C@@H]4[C@H]3CC[C@@]21C	-5.5687
NaN	310.437	C#C[C@]1(O)CC[C@H]2[C@@H]3CCc4cc(OC)ccc4[C@H]3CC[C@@]21C	-6.0149
NaN	364.529	C#C[C@]1(O)CC[C@H]2[C@@H]3CCc4cc(OC5CCCC5)ccc4[C@H]3CC[C@@]21C	-6.9839
NORETHINDRONE DIMETHYLPROPIONATE	382.544	C#C[C@]1(OC(=O)C(C)(C)C)CC[C@H]2[C@@H]3CCC4=CC(=O)CC[C@@H]4[C@H]3CC[C@@]21C	-7.16
NaN	410.598	C#C[C@]1(OC(=O)CCCCCC)CC[C@H]2[C@@H]3CCC4=CC(=O)CC[C@@H]4[C@H]3CC[C@@]21C	-7.4256
NaN	369.505	C#C[C@]1(OC(C)=O)CC[C@H]2[C@@H]3CCC4=C/C(=N/O)CC[C@@H]4[C@H]3CC[C@@]21CC	-4.27
norethindrone acetate	340.463	C#C[C@]1(OC(C)=O)CC[C@H]2[C@@H]3CCC4=CC(=O)CC[C@@H]4[C@H]3CC[C@@]21C	-4.7971
NaN	340.463	C#C[C@]1(OC(C)=O)CCC2C3CCC4=CC(=O)CC[C@@H]4C3CC[C@@]21C	-4.78
NaN	236.702	C#C[C@H](C)N(C)C(=O)Nc1ccc(Cl)cc1	-3.9
NaN	223.659	C#C[C@H](C)OC(=O)Nc1cccc(Cl)c1	-2.62
propyne	40.065	C#CC	-0.72585
diacetylene	50.06	C#CC#C	-0.7241
nona-3.4-diene-6.8-diyn-1-ol	132.162	C#CC#CC=C=CCCO	-1.8907
3,3-dimethylbut-1-yne	82.146	C#CC(C)(C)C	-2.6136
2-methylbut-3-yn-2-amine	83.134	C#CC(C)(C)N	1.0317
NaN	303.358	C#CC(C)(C)NC(=O)/C=C/c1cc(OC)c(OC)c(OC)c1	-3.0181
pronamide	256.132	C#CC(C)(C)NC(=O)c1cc(Cl)cc(Cl)c1	-4.2324
NaN	284.356	C#CC(C)(C)NC(=O)OCC(C)(CCC)COC(N)=O	-3.4327
NaN	84.118	C#CC(C)(C)O	1.0751
NaN	112.172	C#CC(C)(CC)OC	-1.4205
NaN	246.262	C#CC(C)(CC)OC(=O)c1ccccc1C(=O)O	-2.667
meparfynol carbamate	141.17	C#CC(C)(CC)OC(N)=O	-0.9456
NaN	96.129	C#CC(C)(O)C=C	-0.080308
NaN	146.189	C#CC(C)(O)c1ccccc1	-1.1927
3-methylpent-1-yn-3-ol	98.145	C#CC(C)(O)CC	0.01025
3,5-dimethylhex-1-yn-3-ol	126.199	C#CC(C)(O)CC(C)C	-1.0366
3,7-dimethylnon-6-en-1-yn-3-ol	166.264	C#CC(C)(O)CC/C=C(\C)CC	-2.3028
3,7-dimethyloct-6-en-1-yn-3-ol	152.237	C#CC(C)(O)CCC=C(C)C	-1.7721
3,7,11-trimethyldodec-1-yn-3-ol	224.388	C#CC(C)(O)CCCC(C)CCCC(C)C	-4.9531
prynachlor	221.687	C#CC(C)N(C(=O)CCl)c1ccccc1	-2.6468
NaN	236.702	C#CC(C)N(C)C(=O)Nc1ccc(Cl)cc1	-3.9013
NaN	159.232	C#CC(C)NCc1ccccc1	-1.2029
NaN	70.091	C#CC(C)O	0.90082
NaN	170.164	C#CC(C)OC(=O)CCC(=O)O	0.76913
NaN	223.659	C#CC(C)OC(=O)Nc1cccc(Cl)c1	-2.6172
NaN	144.601	C#CC(O)(/C=C/Cl)CC	-0.92363
NaN	110.156	C#CC(O)(C=C)CC	-0.60268
NaN	112.172	C#CC(O)(CC)CC	-0.73329
NaN	132.162	C#CC(O)c1ccccc1	-0.46205
NaN	84.118	C#CC(O)CC	0.2776
1-hexyn-3-ol	98.145	C#CC(O)CCC	-0.4121
NaN	126.199	C#CC(O)CCCCC	-1.2868
empenthrin	274.404	C#CC(OC(=O)C1C(C=C(C)C)C1(C)C)/C(C)=C/CC	-6.3931
NaN	333.431	C#CC(OC(=O)NC1CCCCC1)(c1ccccc1)c1ccccc1	-7.0884
NaN	383.438	C#CC(OC(=O)NC1CCCCCC1)(c1ccc(F)cc1)c1ccc(F)cc1	-7.6594
NaN	285.73	C#CC(OC(N)=O)(c1ccccc1)c1ccc(Cl)cc1	-5.5717
NaN	175.187	C#CC(OC(N)=O)c1ccccc1	-1.8373
NaN	327.811	C#CC[NH+]1CCc2cccc3c2[C@H]1Cc1ccc(O)c(O)c1-3.[Cl-]	-3.4549
1-buten-3-yne	52.076	C#CC=C	-1.4648
NaN	235.286	C#CC1(O)c2ccccc2CCc2ncccc21	-3.8022
NaN	312.453	C#CC1(O)CCC2C3CCC4=CC(=O)CCC4(C)C3CCC21C	-5.6613
Norethisterone	314.425	C#CC1(O)CCC2C3CCC4=CC(=O)CCC4(O)C3CCC21C	-4.57
NaN	324.464	C#CC1(O)CCC2C3CCC4=CC(=O)CCC4C3C(=C)CC21CC	-2.8
norethindrone; norethisterone	298.426	C#CC1(O)CCC2C3CCC4=CC(=O)CCC4C3CCC21C	-4.6007
Norgestrel	312.453	C#CC1(O)CCC2C3CCC4=CC(=O)CCC4C3CCC21CC	-5.19
NaN	337.463	C#CC1(O)CCC2C3CCC4=Cc5oncc5CC4(C)C3CCC21C	-5.5085
ethinyl estradiol	296.41	C#CC1(O)CCC2C3CCc4cc(O)ccc4C3CCC21C	-4.3857
mestranol	310.437	C#CC1(O)CCC2C3CCc4cc(OC)ccc4C3CCC21C	-5.49
1-ethynylcyclohexanol	124.183	C#CC1(O)CCCCC1	-0.7049
norethindrone dimethylpropionate	382.544	C#CC1(OC(=O)C(C)(C)C)CCC2C3CCC4=CC(=O)CCC4C3CCC21C	-7.16
norethindrone biphenyl-4-carboxylate	478.632	C#CC1(OC(=O)c2ccc(-c3ccccc3)cc2)CCC2C3CCC4=CC(=O)CCC4C3CCC21C	-8.11
norethindrone 4-phenoxybenzoate	494.631	C#CC1(OC(=O)c2ccc(Oc3ccccc3)cc2)CCC2C3CCC4=CC(=O)CCC4C3CCC21C	-6.84
norethindrone benzoate	402.534	C#CC1(OC(=O)c2ccccc2)CCC2C3CCC4=CC(=O)CCC4C3CCC21C	-7.75
norethindrone enanthate, norethindrone heptanoate; norethisterone enanthate	410.598	C#CC1(OC(=O)CCCCCC)CCC2C3CCC4=CC(=O)CCC4C3CCC21C	-6.89
NaN	340.463	C#CC1(OC(C)=O)CCC2C3CCC4=CC(=O)CCC4C3CCC21C	-4.7913
1-ethynylcyclohexyl acetate	166.22	C#CC1(OC(C)=O)CCCCC1	-2.3522
NaN	177.291	C#CC1=CC(C)(C)N(C)C(C)(C)C1	-1.8287
NaN	393.443	C#Cc1cccc(Nc2ncnc3cc(OCCOC)c(OCCOC)cc23)c1	-5.67
ethynyl benzene	102.136	C#Cc1ccccc1	-2.3502
(5-ethynyl-1-azabicyclo[2.2.2]octan-7-yl)-(6-methoxyquinolin-4-yl)methanol	322.408	C#CC1CN2CCC1CC2C(O)c1ccnc2ccc(OC)cc12	-2.12
1-propyne, 3-bromo-	118.961	C#CCBr	-0.9022
1-butyne	54.092	C#CCC	-1.2576
NaN	477.481	C#CCC(Cc1cnc2nc(N)nc(N)c2n1)c1ccc(C(=O)N[C@@H](CCC(=O)O)C(=O)O)cc1	-4.07
Methyl N-[2-({[(2-methyl-2-propanyl)oxy]carbonyl}amino)-4-pentynoyl]glycinate	284.312	C#CCC(NC(=O)OC(C)(C)C)C(=O)NCC(=O)OC	-1.45
NaN	181.235	C#CCC1(OC(N)=O)CCCCC1	-2.8835
prallethrin	300.398	C#CCC1=C(C)C(OC(=O)[C@H]2[C@H](C=C(C)C)C2(C)C)CC1=O	-4.5746
NaN	68.119	C#CCCC	-1.64
NaN	82.146	C#CCCCC	-2.36
1,6-heptadiyne	92.141	C#CCCCC#C	-1.747
NaN	96.173	C#CCCCCC	-3.01
NaN	110.2	C#CCCCCCC	-3.66
1,8-nonadiyne	120.195	C#CCCCCCC#C	-2.983
1-nonyne	124.227	C#CCCCCCCC	-4.167
NaN	142.217	C#CCCCCCCCF	-3.5954
NaN	114.163	C#CCCCCCF	-2.5524
NaN	100.136	C#CCCCCF	-2.0312
NaN	240.69	C#CCCOCN1C=CC(=C[NH+]=O)C=C1.[Cl-]	0.61855
NaN	243.694	C#CCCOCN1C=CN(C)/C1=C/[NH+]=O.[Cl-]	0.61316
deprenyl	187.286	C#CCN(C)[C@H](C)Cc1ccccc1	-2.51
NaN	187.286	C#CCN(C)C(C)Cc1ccccc1	-2.51
NaN	223.747	C#CCN(C)C(C)Cc1ccccc1.Cl	-2.2967
NaN	185.27	C#CCN(C)C1CCc2ccccc21	-1.9435
NaN	275.351	C#CCN(C)CC1=Cc2ccccc2Oc2ccccc21	-5.18
NaN	159.232	C#CCN(C)Cc1ccccc1	-1.0265
NaN	195.693	C#CCN(C)Cc1ccccc1.Cl	0.064457
NaN	308.636	C#CCN(C)CCCOc1ccc(Cl)cc1Cl.Cl	-3.4441
diethyl(prop-2-yn-1-yl)amine	111.188	C#CCN(CC)CC	-0.60201
NaN	235.264	C#CCN1C(=O)c2ccccc2CS1(=O)=O	-1.8858
NaN	235.264	C#CCN1C(=O)Cc2ccccc2S1(=O)=O	-1.4959
NaN	308.768	C#CCN1C(=O)CN=C(c2ccccc2)c2cc(Cl)ccc21	-4.1376
flumioxazin	354.337	C#CCN1C(=O)COc2cc(F)c(N3C(=O)C4=C(CCCC4)C3=O)cc21	-5.2966
imiprothrin	318.373	C#CCN1CC(=O)N(COC(=O)C2C(C=C(C)C)C2(C)C)C1=O	-3.5321
NaN	213.28	C#CCNC(=O)/C(C)=C(/C)c1ccccc1	-2.971
NaN	213.28	C#CCNC(=O)/C(C)=C(\C)c1ccccc1	-2.971
NaN	242.275	C#CCNC(=O)OCC(C)(CC)COC(N)=O	-1.9644
NaN	256.302	C#CCNC(=O)OCC(C)(CCC)COC(N)=O	-2.4865
NaN	270.329	C#CCNC(=O)OCC(C)(CCCC)COC(N)=O	-3.0086
NaN	227.304	C#CCNC(=O)OCC(C)(CO)C(C)CC	-2.5279
NaN	256.302	C#CCNC(=O)OCC(C)(COC(N)=O)C(C)C	-1.1255
NaN	270.329	C#CCNC(=O)OCC(C)(COC(N)=O)C(C)CC	-2.9448
NaN	284.356	C#CCNC(=O)OCC(CC)(CCCC)COC(N)=O	-3.5296
NaN	319.401	C#CCNCC(O)COc1c(C(C)C)ccc(C)c1C(=O)OC	-2.7092
NaN	333.428	C#CCNCC(O)COc1c(C(C)C)ccc(C)c1C(=O)OCC	-3.2307
prop-2-yn-1-ol	56.064	C#CCO	1.2513
1-(2,6,6-trimethylcyclohex-2-en-1-yl)pentan-3-one; prop-2-yn-1-ol	264.409	C#CCO.CCC(=O)CCC1C(C)=CCCC1(C)C	-4.3219
kinoprene	276.42	C#CCOC(=O)/C=C(C)/C=C/CC(C)CCCC(C)C	-4.7239
clodinafop-propargyl	349.745	C#CCOC(=O)[C@@H](C)Oc1ccc(Oc2ncc(Cl)cc2F)cc1	-4.9417
clodinafop-propargyl	349.745	C#CCOC(=O)C(C)Oc1ccc(Oc2ncc(Cl)cc2F)cc1	-5.15
NaN	337.419	C#CCOC(C(=O)OCCN(C)C)(c1ccccc1)c1ccccc1	-3.0598
NaN	373.88	C#CCOC(C(=O)OCCN(C)C)(c1ccccc1)c1ccccc1.Cl	-3.0374
NaN	98.101	C#CCOC(C)=O	-0.41649
NaN	267.756	C#CCOC1(c2ccccc2)CN(C)CCO1.Cl	-1.5404
oxadiargyl	341.194	C#CCOc1cc(-n2nc(C(C)(C)C)oc2=O)c(Cl)cc1Cl	-5.9648
azafenidin	338.194	C#CCOc1cc(-n2nc3n(c2=O)CCCC3)c(Cl)cc1Cl	-4.3251
NaN	205.213	C#CCOc1ccc(CC(=O)NO)cc1	-1.762
NaN	239.658	C#CCOc1ccc(CC(=O)NO)cc1Cl	-2.5627
Mandipropamid	411.885	C#CCOc1ccc(CCNC(=O)C(OCC#C)c2ccc(Cl)cc2)cc1OC	-4.9915
NaN	246.31	C#CCOc1ccc(N)cc1C(=O)NCCCC	-2.593
NaN	229.667	C#CCOCN1C=CN(C)/C1=C/[NH+]=O.[Cl-]	0.63891
PROPARGITE	350.48	C#CCOS(=O)OC1CCCCC1Oc1ccc(C(C)(C)C)cc1	-6.029
NaN	185.292	C#CCSC(CC)(CC)C(N)=O	-1.9519
hydrocyanic acid	27.026	C#N	1.5682
NaN	264.328	C(#Cc1cncc(OC[C@@H]2CCN2)c1)c1ccccc1	-4.26
NaN	493.094	C(/C=C/C=C/N(Cc1ccccc1)Cc1ccccc1)=[N+](Cc1ccccc1)Cc1ccccc1.[Cl-]	-3.7915
NaN	945.255	C(/C=C/C=C/N1CCCCCC1)=[N+]1CCCCCC1.C(/C=C/C=C/N1CCCCCC1)=[N+]1CCCCCC1.O.O.O=C([O-])c1cc2ccccc2c(Cc2c(O)c(C(=O)[O-])cc3ccccc23)c1O	-2.1028
NaN	324.94	C(/C=C/C=C/N1CCCCCCC1)=[N+]1CCCCCCC1.[Cl-]	-2.6379
NaN	352.994	C(/C=C/C=C/N1CCCCCCCC1)=[N+]1CCCCCCCC1.[Cl-]	-3.6768
NaN	308.806	C(/C=C/C=C/N1CCOCC1)=[N+]1CCOCC1.O.O.[Cl-]	0.51032
N,N'-bis(3-phenylprop-2-en-1-ylidene)hexane-1,6-diamine	344.502	C(/C=C/c1ccccc1)=NCCCCCCN=C/C=C/c1ccccc1	-3.8937
(Z)-3-phenyl-N-[6-[[(E)-3-phenylprop-2-enylidene]amino]hexyl]prop-2-en-1-imine	344.502	C(/C=C\c1ccccc1)=NCCCCCCN=C/C=C/c1ccccc1	-3.8937
NaN	283.374	C(=C/c1cccc(/C=C/c2ccccc2)n1)\c1ccccc1	-6.2763
NaN	180.25	C(=C/c1ccccc1)\c1ccccc1	-5.7905
3-[(E)-4-[[5,6-di(phenyl)-1,2,4-triazin-3-yl]sulfanyl]but-2-enyl]sulfanyl-5,6-di(phenyl)-1,2,4-triazine	582.758	C(=C/CSc1nnc(-c2ccccc2)c(-c2ccccc2)n1)\CSc1nnc(-c2ccccc2)c(-c2ccccc2)n1	-7.0251
NaN	368.524	C(=C/N1CCN(C(c2ccccc2)c2ccccc2)CC1)\Cc1ccccc1	-7.15
NaN	300.742	C(=CC=[N+]1CC=CC1)C=CN1CC=CC1.[O-][Cl+3]([O-])([O-])[O-]	0.52181
NaN	806.96	C(=CC=[N+]1CC=CC1)C=CN1CC=CC1.C(=CC=[N+]1CC=CC1)C=CN1CC=CC1.O.O=C([O-])c1cc2ccccc2c(Cc2c(O)c(C(=O)[O-])cc3ccccc23)c1O	0.093148
NaN	421.028	C(=CC=[N+]1CCC(c2ccccc2)CC1)C=CN1CCC(c2ccccc2)CC1.[Cl-]	-4.4396
NaN	304.774	C(=CC=[N+]1CCCC1)C=CN1CCCC1.[O-][Cl+3]([O-])([O-])[O-]	0.37033
NaN	268.832	C(=CC=[N+]1CCCCC1)C=CN1CCCCC1.[Cl-]	-0.5626
NaN	900.053	C(=CC=[N+]1CCN(c2ccccc2)CC1)C=CN1CCN(c2ccccc2)CC1.C(=CC=[N+]1CCN(c2ccccc2)CC1)C=CN1CCN(c2ccccc2)CC1.O.O.O.[Cl-].[Cl-]	-2.5982
NaN	248.289	C(=N/Nc1ccc2ccccc2n1)\c1ccccn1	-4.94
NaN	197.241	C(=N/Nc1ccccc1)\c1ccccn1	-4.09
NaN	304.353	C(=N/Nc1ccccn1)\c1ccc(OCc2ccccc2)cn1	-4.93
NaN	197.241	C(=N/Nc1ccccn1)\c1ccccc1	-4.08
NaN	198.229	C(=N/Nc1ccccn1)\c1ccccn1	-2.97
NaN	198.229	C(=N/Nc1ccccn1)\c1cccnc1	-3.15
NaN	355.401	C(=N/Nc1ncnc2ccccc12)\c1ccc(OCc2ccccc2)cn1	-4.64
NaN	355.401	C(=N/Nc1nncc2ccccc12)\c1ccc(OCc2ccccc2)cn1	-4.96
NaN	548.291	C(C[N+]12CCC(CC1)CC2)OCC[N+]12CCC(CC1)CC2.[I-].[I-]	0.26099
NaN	382.935	C(C=CN1CCCc2ccccc21)=C/C=[N+]1\CCCc2ccccc21.O.[Cl-]	-4.3928
2-{[4-(oxiran-2-ylmethoxy)butoxy]methyl}oxirane	202.25	C(CCOCC1CO1)COCC1CO1	-0.56081
NaN	262.302	C(COCCOCC1CO1)OCCOCC1CO1	0.5812
NaN	274.367	C.C.NCCCCNCCCSP(=O)(O)O	0.064106
Alcohols, C12-13	202.382	C.CCCCCCCCCCCCO	-4.8148
methane; sulfuric acid	114.122	C.O=S(=O)(O)O	-3.3331
Thiamine Disulfide	562.722	C/C(=C(/CCO)SS/C(CCO)=C(\C)N(C=O)Cc1cnc(C)nc1N)N(C=O)Cc1cnc(C)nc1N	0.0040637
NaN	398.554	C/C(=C(/CCO)SSCC1CCCO1)N(C=O)Cc1cnc(C)nc1N	-2.8737
NaN	702.904	C/C(=C(\CCOC(=O)C(C)C)SS/C(CCOC(=O)C(C)C)=C(/C)N(C=O)Cc1cnc(C)nc1N)N(C=O)Cc1cnc(C)nc1N	-7.4667
NaN	770.938	C/C(=C(\CCOC(=O)c1ccccc1)SS/C(CCOC(=O)c1ccccc1)=C(/C)N(C=O)Cc1cnc(C)nc1N)N(C=O)Cc1cnc(C)nc1N	-7.4309
NaN	466.456	C/C(=C(\CCOP(=O)(O)O)SC(=O)c1ccccc1)N(C=O)Cc1cnc(C)nc1N	-3.5391
2-butenedioic acid, 2-methyl-, (e)-	130.099	C/C(=C\C(=O)O)C(=O)O	-0.694
3.5-Dimethyl-4-thia-hepta-2.5-diendioic acid	216.258	C/C(=C\C(=O)O)C(S)/C(C)=C/C(=O)O	-2.335
NaN	168.236	C/C(=C\C(=O)O)C1CCCCC1	-3.2659
3-[(E)-4.6.8-trimethylnon-2-en-2-yl]oxolane-2.5-dione	266.381	C/C(=C\C(C)CC(C)CC(C)C)C1CC(=O)OC1=O	-4.275
NaN	163.176	C/C(=C\c1ccccc1)[N+](=O)[O-]	-2.9339
NaN	176.215	C/C(=C\c1ccccc1)CC(=O)O	-2.7464
NaN	506.709	C/C(=C\c1csc(C)n1)[C@@H]1C[C@@H]2O[C@]2(C)CCC[C@H](C)[C@H](O)[C@@H](C)C(=O)C(C)(C)[C@@H](O)CC(=O)N1	-3.71
(E.7R.11R)-3.7.11.15-tetramethylhexadec-2-en-1-ol	296.539	C/C(=C\CO)CCC[C@H](C)CCC[C@H](C)CCCC(C)C	-6.3617
propanal, 2-(hydroxyimino)-, oxime	102.093	C/C(=C\N=O)NO	-0.3462
NaN	207.189	C/C(=N/NC(=O)c1ccncc1)C(=O)O	-3.3164
ferimzone	254.337	C/C(=N/Nc1nc(C)cc(C)n1)c1ccccc1C	-3.1959
NaN	405.926	C/C(=N/O)c1cccc(OCC(O)C[NH+]2CCN(c3ccccc3)CC2)c1.[Cl-]	-4.3831
NaN	210.28	C/C(=N\c1ccccc1)Nc1ccccc1	-4.5288
NaN	229.239	C/C(=N\NC(=O)c1ccncc1)c1ccco1	-3.6938
diflufenzopyr	334.282	C/C(=N\NC(=O)Nc1cc(F)cc(F)c1)c1ncccc1C(=O)O	-3.7248
NaN	262.316	C/C(=N\Nc1ccc2ccccc2n1)c1ccccn1	-4.52
NaN	263.304	C/C(=N\Nc1ncnc2ccccc12)c1ccccn1	-3.63
NaN	135.166	C/C(=N\O)c1ccccc1	-2.3756
NaN	141.195	C/C(=N\O)c1cccs1	-1.7769
NaN	248.673	C/C(=N\Oc1cc(Cl)ncn1)c1ccccn1	-3.2
3-bromocrotonic acid (trans); 3-bromo-(e)-2-butenoic acid	164.986	C/C(Br)=C/C(=O)O	-0.6
NaN	203.285	C/C(C(=O)N(C)C)=C(/C)c1ccccc1	-2.8982
NaN	203.285	C/C(C(=O)N(C)C)=C(\C)c1ccccc1	-2.8982
NaN	217.312	C/C(C(=O)NC(C)C)=C(\C)c1ccccc1	-3.5967
NaN	215.296	C/C(C(=O)NC1CC1)=C(/C)c1ccccc1	-3.4861
NaN	310.913	C/C(C=[N+]1CCCCCC1)=C\C=C\N1CCCCCC1.[Cl-]	-2.1663
(2E)-2-methyl-3-phenylprop-2-enal	146.189	C/C(C=O)=C/c1ccccc1	-2.4747
1,2-dichloropropene	110.971	C/C(Cl)=C/Cl	-1.6138
3-chlorocrotonic acid	120.535	C/C(Cl)=C\C(=O)O	-0.605
3-iodocrotonic acid (trans); 3-iodo-(e)-2-butenoic acid	211.986	C/C(I)=C/C(=O)O	-1.16
dimethyl glyoxime	116.12	C/C(N=O)=C(\C)NO	-2.2868
NaN	270.21	C/C(O)=C(\C#N)C(=O)Nc1ccc(C(F)(F)F)cc1	-3.96
NaN	170.212	C/C=C(/C(=O)NC(N)=O)C(C)C	-1.4828
NaN	591.742	C/C=C(/C)C(=O)O[C@H]1CC[C@@]2(C)[C@@H]3CC[C@H]4[C@]5(O)C[C@H](O)[C@@]6(O)[C@@H](CN7C[C@@H](C)CC[C@H]7[C@@]6(C)O)[C@]5(O)C[C@@]42O[C@]13O	-3.0232
NaN	411.495	C/C=C(/C)C(=O)O[C@H]1CCN2CC=C(COC(=O)[C@@](O)([C@@H](C)OC)C(C)(C)O)[C@H]12	-1.79
NaN	198.222	C/C=C(/CC)C(=O)NC(=O)NC(C)=O	-1.6382
NaN	156.185	C/C=C(/CC)C(=O)NC(N)=O	-2.157
NaN	184.239	C/C=C(/CCCC)C(=O)NC(N)=O	-2.7883
azadirachtin	720.721	C/C=C(\C)C(=O)O[C@H]1C[C@@H](OC(C)=O)[C@@]2(C(=O)OC)CO[C@H]3[C@@H](O)[C@@](C)([C@]45O[C@@]4(C)[C@H]4C[C@@H]5O[C@@H]5OC=C[C@@]54O)[C@H]4[C@]1(CO[C@]4(O)C(=O)OC)[C@@H]32	-3.4428
Aescin	1131.27	C/C=C(\C)C(=O)OC1C(OC(C)=O)C2(CO)C(O)CC3(C)C(=CCC4C5(C)CCC(OC6OC(C(=O)O)C(OC7OC(CO)C(O)C(O)C7O)C(O)C6OC6OC(CO)C(O)C(O)C6O)C(C)(CO)C5CCC43C)C2CC1(C)C	-1.1031
CEVADINE	591.742	C/C=C(\C)C(=O)OC1CCC2(C)C3CCC4C2(C[C@@]2(O)C5CN6CC(C)CCC6[C@@](C)(O)[C@@]5(O)C(O)C[C@@]42O)OC13O	-3.0163
3,7-dimethyloct-6-en-1-yl (2E)-2-methylbut-2-enoate	238.371	C/C=C(\C)C(=O)OCCC(C)CCC=C(C)C	-5.7918
2-butenal, 2-methyl-, (e)-	84.118	C/C=C(\C)C=O	-0.527
Hydrocinnamic_acid._.alpha.-ethylidene-	176.215	C/C=C(\Cc1ccccc1)C(=O)O	-2.5648
2-butenoic acid, 2-chloro-, (z)-	120.535	C/C=C(\Cl)C(=O)O	0.9189
NaN	266.34	C/C=C(C(=C/C)/c1ccc(O)cc1)\c1ccc(O)cc1	-4.655
TRANS-2-BUTENE	56.108	C/C=C/C	-2.1519
crotononitrile	67.091	C/C=C/C#N	-0.4287
(2E)-1-(2,6,6-trimethylcyclohexa-1,3-dien-1-yl)but-2-en-1-one	190.286	C/C=C/C(=O)C1=C(C)C=CCC1(C)C	-3.0052
(2E)-1-(2,6,6-trimethylcyclohex-2-en-1-yl)but-2-en-1-one	192.302	C/C=C/C(=O)C1C(C)=CCCC1(C)C	-3.1379
(2E)-1-(2,6,6-trimethylcyclohex-3-en-1-yl)but-2-en-1-one	192.302	C/C=C/C(=O)C1C(C)C=CCC1(C)C	-3.3964
NaN	203.285	C/C=C/C(=O)N(CC)c1ccccc1C	-2.5683
dinocap	364.398	C/C=C/C(=O)Oc1c([N+](=O)[O-])cc([N+](=O)[O-])cc1C(C)(C)CC(C)(C)C	-4.9595
3-penten-2-ol	86.134	C/C=C/C(C)O	0.0152
NaN	329.915	C/C=C/C(CC(C)[NH+](C)C)(c1ccccc1)c1ccccc1.[Cl-]	-5.0681
2-(prop-1-en-1-yl)-2,3,3-tripropylbutanedioic acid	284.396	C/C=C/C(CCC)(C(=O)O)C(CCC)(CCC)C(=O)O	-3.4954
2-hexene-4-ol	100.161	C/C=C/C(O)CC	-0.4198
Butene, homopolymer (products derived from either/or But-1-ene/But-2-ene)	112.216	C/C=C/C.C=CCC	-4.6698
NaN	527.658	C/C=C/C/C=C(/C)[C@H](O)CC/C(C)=C/C=C(\C)C(=O)c1c(O)cc([C@H](C)CC/C=C/NC(=O)OC)oc1=O	-6.69
NaN	1202.63	C/C=C/C[C@@H](C)[C@@H](O)[C@H]1C(=O)N[C@@H](CC)C(=O)N(C)CC(=O)N(C)[C@@H](CC(C)C)C(=O)N[C@@H](C(C)C)C(=O)N(C)[C@@H](CC(C)C)C(=O)N[C@@H](C)C(=O)N[C@H](C)C(=O)N(C)[C@@H](CC(C)C)C(=O)N(C)[C@@H](CC(C)C)C(=O)N(C)[C@@H](C(C)C)C(=O)N1C	-5.1703
NaN	150.218	C/C=C/C=C/C(=O)[O-].[K+]	0.82328
NaN	112.128	C/C=C/C=C/C(=O)O	-1.77
NaN	98.145	C/C=C/C=C/CO	-0.57924
NaN	70.091	C/C=C/C=O	0.32
2-METHOXY-4-(1-PROPENYL)PHENOL	164.204	C/C=C/c1ccc(O)c(OC)c1	-2.3358
4-allyl-1,2-dimethoxybenzene	178.231	C/C=C/c1ccc(OC)c(OC)c1	-2.7782
NaN	148.205	C/C=C/c1ccc(OC)cc1	-3.13
NaN	70.135	C/C=C/CC	-2.54
NaN	81.118	C/C=C/CC#N	-0.96
NaN	262.284	C/C=C/CC(C(=O)[O-])c1cccc2ccccc12.[Na+]	-4.2515
Cyclosporine	1202.63	C/C=C/CC(C)C(O)C1C(=O)NC(CC)C(=O)N(C)CC(=O)N(C)C(CC(C)C)C(=O)NC(C(C)C)C(=O)N(C)C(CC(C)C)C(=O)NC(C)C(=O)NC(C)C(=O)N(C)C(CC(C)C)C(=O)N(C)C(CC(C)C)C(=O)N(C)C(C(C)C)C(=O)N1C	-4.64
barbituric acid, 5,5-di-2-butenyl-	236.271	C/C=C/CC1(C/C=C/C)C(=O)NC(=O)NC1=O	-2.1973
NaN	210.233	C/C=C/CC1(CC)C(=O)NC(=O)NC1=O	-1.9061
hexene - mixture of isomers	84.162	C/C=C/CCC	-3.2262
6-pent-3-en-1-yltetrahydro-2H-pyran-2-one	168.236	C/C=C/CCC1CCCC(=O)O1	-1.4887
NaN	315.457	C/C=C/CCC1CCCCN1CCCOC(=O)c1ccccc1	-5.2271
2-HEPTENE_(TRANS)	98.189	C/C=C/CCCC	-3.8233
1-chloro-2-butene	90.553	C/C=C/CCl	-1.9569
NaN	234.259	C/C=C/Cn1c(=O)c2c(ncn2C)n(C)c1=O	-2.1168
NaN	300.399	C/C=C/CNC(=O)OCC(C)(CCC)COC(=O)NCC	-4.5196
(E)-but-2-en-1-ol	72.107	C/C=C/CO	1.142
NaN	187.308	C/C=C/CSC(C)(C)C(=O)NC	-2.4207
NaN	166.224	C/C=C/N1CCN(/C=C/C)C1=O	-1.4565
1,4-bis[(E)-prop-1-enoxy]cyclohexane 1,4-di(prop-1-enoxy)cyclohexane	196.29	C/C=C/OC1CCC(O/C=C/C)CC1	-3.9037
trans-2-butene	56.108	C/C=C\C	-1.9302
(z)-2-butenoic acid (isocrotonic acid)	86.09	C/C=C\C(=O)O	1.065
trichothecin	332.396	C/C=C\C(=O)O[C@@H]1C[C@H]2O[C@@H]3C=C(C)C(=O)C[C@]3(C)[C@]1(C)[C@@]21CO1	-2.9196
NaN	332.396	C/C=C\C(=O)O[C@@H]1C[C@H]2O[C@@H]3C=C(C)C(=O)C[C@]3(C)[C@]1(C)[C@]21CO1	-2.9196
NaN	796.955	C/C=C\C=C\[C@@H]1O[C@](O)([C@H](CC)C(=O)NC/C=C/C=C(\C)[C@@H](OC)[C@@H](C)[C@@H]2O[C@H](/C=C/C=C/C=C(C)/C(O)=C3/C(=O)C=CNC3=O)[C@H](O)[C@@H]2O)[C@@H](O)[C@H](O)C1(C)C	-7.1763
(2E)-but-2-enal	70.091	C/C=C\C=O	0.41202
NaN	162.188	C/C=C\c1ccc2c(c1)OCO2	-3.2621
5-[(Z)-prop-1-enyl]-1.3-benzodioxole	168.236	C/C=C\C1CCC2OCOC2C1	-3.2621
2-pentene	70.135	C/C=C\CC	-2.5384
NaN	98.189	C/C=C\CCCC	-3.82
(Z)-Oct-2-ene	112.216	C/C=C\CCCCC	-3.6662
2-buten-1-ol (cis)	72.107	C/C=C\CO	0.3621
butenachlor	309.837	C/C=C\COCN(C(=O)CCl)c1c(CC)cccc1CC	-4.0287
NaN	337.416	C/C=C1/C[C@@H](C)[C@@](C)(O)C(=O)OC[C@H]2CCN3CC[C@@H](OC1=O)[C@@H]23	-1.5758
NaN	335.4	C/C=C1/C[C@@H](C)[C@@](C)(O)C(=O)OCC2=CCN3CC[C@@H](OC1=O)[C@@H]23	-0.59507
NaN	351.399	C/C=C1/C[C@@H](C)[C@](O)(CO)C(=O)OCC2=CCN3CC[C@@H](OC1=O)[C@@H]23	-1.0574
NaN	383.319	C/C=C1/C[NH+]2CCC1CC2C(O)c1cc[nH+]c2ccc(O)cc12.[Cl-].[Cl-]	-2.3455
NaN	411.373	C/C=C1/CN2CCC1CC2C(O)(CC)c1ccnc2ccc(O)cc12.Cl.Cl	-3.3494
ETHYLIDENE_NORBORNENE	120.195	C/C=C1\CC2C=CC1C2	-3.6537
NaN	427.372	C/C=C1\CN2CCC1CC2C(O)(CCO)c1ccnc2ccc(O)cc12.Cl.Cl	-2.5589
acetaldehyde oxime	59.068	C/C=N/O	0.49582
(NZ)-N-ethylidenehydroxylamine	59.068	C/C=N\O	0.49582
NaN	452.581	C/N=C(/NCc1ccccc1)[NH2+]C.C/N=C(/NCc1ccccc1)[NH2+]C.O=S(=O)([O-])[O-]	-2.2308
NaN	213.284	C/N=C(\N)NCCSS(=O)(=O)O	0.67107
Cimetidine	252.347	C/N=C(\NC#N)NCCSCc1nc[nH]c1C	-1.5461
NaN	177.251	C/N=C(\NC)NCc1ccccc1	-2.932
NaN	299.761	C/N=C1/CN(O)C(c2ccccc2)=c2cc(Cl)ccc2=N1	-2.1757
NaN	336.222	C/N=C1/CN(O)C(c2ccccc2)=c2cc(Cl)ccc2=N1.Cl	0.34902
NaN	162.192	C/N=c1\oc2ccccc2n1C	-2.6697
dsma	183.934	C[As](=O)([O-])[O-].[Na+].[Na+]	0.3711
msma	161.952	C[As](=O)([O-])O.[Na+]	0.554
methane arsonate	139.97	C[As](=O)(O)O	0.2622
NaN	159.98	C[As](C)(=O)[O-].[Na+]	1.097
NaN	137.998	C[As](C)(=O)O	1.1612
NaN	261.708	C[C@@]1(C#CC2CC2)OC(=O)Nc2ccc(Cl)cc21	-5.26
NaN	196.202	C[C@@]12C(=O)OC(=O)[C@]1(C)[C@H]1CC[C@@H]2O1	-3.8156
NaN	480.466	C[C@@]12C[C@@]3(O)O[C@@H](O1)[C@]1(COC(=O)c4ccccc4)[C@H]3C[C@@]12O[C@@H]1O[C@H](CO)[C@@H](O)[C@H](O)[C@H]1O	-1.3199
NaN	284.142	C[C@@]12C[C@]1(C)C(=O)N(c1cc(Cl)cc(Cl)c1)C2=O	-4.8
NaN	306.515	C[C@@]12CC[C@@H]3[C@@H](CC[C@H]4C[C@H]5S[C@H]5C[C@]43C)[C@@H]1CC[C@H]2O	-5.41
NaN	318.457	C[C@@]12CCC3[C@@](CC[C@@H]4[C@](C)(C(=O)O)CCC[C@@]34C)(CC1=O)C2	-8.1
NaN	266.34	C[C@@]12CCc3c(ccc4cc(O)ccc34)[C@H]1CCC2=O	-5.24
NaN	215.724	C[C@@H]([C@H](O)c1ccccc1)N(C)C.Cl	-0.59829
NaN	201.889	C[C@@H](Br)CBr	-2.15
NaN	437.475	C[C@@H](c1nc(-c2ccc(C#N)cc2)cs1)[C@](O)(Cn1cncn1)c1cc(F)ccc1F	-5.1
NaN	437.475	C[C@@H](c1nc(-c2ccc(C#N)cc2)cs1)[C@](O)(Cn1cncn1)c1ccc(F)cc1F	-5.94
NaN	239.362	C[C@@H](Cc1ccccc1)N(C)Cc1ccccc1	-3.4744
NaN	275.823	C[C@@H](Cc1ccccc1)N(C)Cc1ccccc1.Cl	-2.5743
NaN	465.631	C[C@@H](CCC(=O)NCC(=O)O)[C@H]1CC[C@H]2[C@@H]3[C@@H](O)C[C@H]4C[C@@H](O)CC[C@]4(C)[C@H]3C[C@@H](O)[C@]12C	-5.15
NaN	408.579	C[C@@H](CCC(=O)O)[C@H]1CC[C@H]2[C@@H]3[C@@H](O)[C@H](O)[C@H]4C[C@@H](O)CC[C@]4(C)[C@H]3CC[C@]12C	-4.35
NaN	408.579	C[C@@H](CCC(=O)O)[C@H]1CC[C@H]2[C@@H]3[C@@H](O)C[C@H]4C[C@@H](O)CC[C@]4(C)[C@H]3C[C@@H](O)[C@]12C	-3.37
NaN	392.58	C[C@@H](CCC(=O)O)[C@H]1CC[C@H]2[C@@H]3[C@@H](O)C[C@H]4C[C@@H](O)CC[C@]4(C)[C@H]3CC[C@]12C	-3.64
NaN	408.579	C[C@@H](CCC(=O)O)[C@H]1CC[C@H]2[C@@H]3C[C@H](O)[C@H]4C[C@@H](O)CC[C@]4(C)[C@H]3C[C@@H](O)[C@]12C	-4.35
NaN	392.58	C[C@@H](CCC(=O)O)[C@H]1CC[C@H]2[C@@H]3C[C@H](O)[C@H]4C[C@@H](O)CC[C@]4(C)[C@H]3CC[C@]12C	-3.82
NaN	392.58	C[C@@H](CCC(=O)O)[C@H]1CC[C@H]2[C@@H]3CC[C@H]4C[C@@H](O)CC[C@]4(C)[C@H]3C[C@@H](O)[C@]12C	-3.95
1-chloro-2-nitropropane	123.539	C[C@@H](CCl)[N+](=O)[O-]	-1.1887
(+)(r)-6-hydroxy-4-methyl-caproaldehyde	130.187	C[C@@H](CCO)CCC=O	-1.0732
butane, 2,3-dichloro-, (r*,r*)-(.+-.)-	127.014	C[C@@H](Cl)[C@@H](C)Cl	-2.3541
NaN	284.428	C[C@@H](CN1c2ccccc2Sc2ccccc21)N(C)C	-4.26
Dexrazoxane	268.273	C[C@@H](CN1CC(=O)NC(=O)C1)N1CC(=O)NC(=O)C1	-1.3872
NaN	392.543	C[C@@H](CN1CCOCC1)C(C(=O)N1CCCC1)(c1ccccc1)c1ccccc1	-5.1452
NaN	430.629	C[C@@H](CO)CCC(=O)[C@@H](C)[C@H]1C(=O)C[C@H]2[C@@H]3CC=C4C[C@@H](O)CC[C@]4(C)[C@H]3CC[C@]12C	-5.3961
NaN	151.209	C[C@@H](N)[C@@H](O)c1ccccc1	-0.0055178
NaN	151.209	C[C@@H](N)[C@H](O)c1ccccc1	-0.0063914
NaN	219.241	C[C@@H](N)C(=O)N[C@@H](CO)[C@H](O)[C@@H](N)C=O	0.65908
(3R)-3-aminobutan-1-ol	89.138	C[C@@H](N)CCO	1.0499
NaN	119.12	C[C@@H](O)[C@@H](N)C(=O)O	-0.09
NaN	383.47	C[C@@H](O)[C@H]1C(=O)N2C(C(=O)O)=C(S[C@@H]3CN[C@H](C(=O)N(C)C)C3)[C@H](C)[C@H]12	-1.44
NaN	420.513	C[C@@H](O)[C@H]1C(=O)N2C(C(=O)O)=C(S[C@@H]3CN[C@H](CNS(N)(=O)=O)C3)[C@H](C)[C@H]12	-1.27
NaN	320.517	C[C@@H](O)[C@H]1CC[C@H]2[C@@H]3CC[C@@H]4C[C@H](O)CC[C@]4(C)[C@H]3CC[C@]12C	-5.7156
NaN	102.177	C[C@@H](O)C(C)(C)C	-0.62
hexanal, 5-hydroxy-, (r)-	116.16	C[C@@H](O)CCCC=O	-0.463
(3R)-butane-1.3-diol	90.122	C[C@@H](O)CCO	1.0452
NaN	534.432	C[C@@H](O[C@@H]1OCCN(Cc2nc(=O)[nH][nH]2)[C@@H]1c1ccc(F)cc1)c1cc(C(F)(F)F)cc(C(F)(F)F)c1	-5.83
NaN	450.345	C[C@@H](Oc1cc(-c2cnn(C3CCNCC3)c2)cnc1N)c1c(Cl)ccc(F)c1Cl	-4.29
propanoic acid, 2-(2,4,5-trichlorophenoxy)-, (r)	269.511	C[C@@H](Oc1cc(Cl)c(Cl)cc1Cl)C(=O)O	-3.1295
propanoic acid, 2-(2,4-dichlorophenoxy)-, (r)-	235.066	C[C@@H](Oc1ccc(Cl)cc1Cl)C(=O)O	-2.5252
(2R)-2-[4-[5-(trifluoromethyl)pyridin-2-yl]oxyphenoxy]propanoic acid	327.258	C[C@@H](Oc1ccc(Oc2ccc(C(F)(F)F)cn2)cc1)C(=O)O	-2.6228
NaN	200.621	C[C@@H](Oc1cccc(Cl)c1)C(=O)O	-2.22
NaN	200.621	C[C@@H](Oc1ccccc1Cl)C(=O)O	-2.22
NaN	141.554	C[C@@H](ON)C(=O)O.Cl	0.84909
[(1S,2S,3S,5R)-2,6,6-trimethylbicyclo[3.1.1]heptan-3-yl]methanamine	167.296	C[C@@H]1[C@@H](CN)C[C@H]2C[C@@H]1C2(C)C	-2.5159
NaN	924.091	C[C@@H]1[C@H](O)[C@@H](C)/C=C/C=C/C=C/C=C/C=C/C=C/C=C/[C@H](O[C@@H]2O[C@H](C)[C@@H](O)[C@H](N)[C@@H]2O)C[C@@H]2O[C@](O)(C[C@@H](O)C[C@@H](O)[C@H](O)CC[C@@H](O)C[C@@H](O)CC(=O)O[C@H]1C)C[C@H](O)[C@H]2C(=O)O	-3.5303
NaN	926.107	C[C@@H]1[C@H](O)[C@@H](C)C=CC=CCCC=CC=CC=CC=CC(O[C@H]2O[C@H](C)[C@@H](O)[C@H](N)[C@@H]2O)CC2O[C@](O)(CC(O)C(O)CCC(O)CC(O)CC(O)CC(=O)O[C@H]1C)CC(O)C2C(=O)O	-4.06
NaN	179.263	C[C@@H]1C(=O)C=C2[C@H]1CN(C)C[C@@H]2C	0.16811
NaN	264.321	C[C@@H]1C(=O)O[C@H]2[C@H]1CC[C@@]1(C)C(=O)C=C[C@@](C)(O)[C@H]21	-0.81468
NaN	665.733	C[C@@H]1C/C=C/C=C/C=C/C=C/[C@H](O[C@@H]2O[C@H](C)[C@@H](O)[C@H](N)[C@@H]2O)C[C@@H]2O[C@](O)(C[C@@H](O)C[C@H]3O[C@@H]3/C=C/C(=O)O1)C[C@H](O)[C@H]2C(=O)O	-2.2105
NaN	351.399	C[C@@H]1C[C@@]2(O[C@H]2C)C(=O)O[C@@H]2CCN3CC=C(COC(=O)[C@]1(C)O)[C@H]23	-0.086408
NaN	281.352	C[C@@H]1C[C@@H]([C@H](O)CC2CC(=O)NC(=O)C2)C(=O)[C@@H](C)C1	-1.127
NaN	254.761	C[C@@H]1C[C@@H](N(C)C)C(=O)N1c1ccccc1.Cl	-1.9319
NaN	247.338	C[C@@H]1C[C@@H](OC(=O)c2cccnc2)CC(C)(C)C1	-4.1136
NaN	254.761	C[C@@H]1C[C@H](N(C)C)C(=O)N1c1ccccc1.Cl	-1.9319
NaN	190.246	C[C@@H]1C[C@H](N)C(=O)N1c1ccccc1	-1.0834
NaN	330.859	C[C@@H]1C[C@H](NCCc2ccccc2)C(=O)N1c1ccccc1.Cl	-3.9781
NaN	532.63	C[C@@H]1C[C@H](O)[C@]2(O)O[C@@H]3C[C@@]4(C=O)[C@@H](CC[C@@H]5[C@@H]4CC[C@]4(C)[C@@H](C6=CC(=O)OC6)CC[C@]54O)C[C@H]3O[C@@H]2O1	-4.6707
NaN	494.575	C[C@@H]1C[C@H]2[C@@H]3C[C@H](F)C4=CC(=O)C=C[C@]4(C)[C@@]3(F)[C@@H](O)C[C@]2(C)[C@@]1(O)C(=O)COC(=O)C(C)(C)C	-6.1009
NaN	410.457	C[C@@H]1C[C@H]2[C@@H]3C[C@H](F)C4=CC(=O)C=C[C@]4(C)[C@@]3(F)[C@H](O)C[C@]2(C)[C@@]1(O)C(=O)CO	-5.61
Fluocortolone	376.468	C[C@@H]1C[C@H]2[C@@H]3C[C@H](F)C4=CC(=O)C=C[C@]4(C)[C@H]3[C@@H](O)C[C@]2(C)[C@H]1C(=O)CO	-3.1585
NaN	598.621	C[C@@H]1C[C@H]2[C@@H]3CCC4=CC(=O)C=C[C@]4(C)[C@@]3(F)[C@@H](O)C[C@]2(C)[C@@]1(O)C(=O)COC(=O)c1cccc(S(=O)(=O)[O-])c1.[Na+]	-3.6188
NaN	392.467	C[C@@H]1C[C@H]2[C@@H]3CCC4=CC(=O)C=C[C@]4(C)[C@@]3(F)[C@H](O)C[C@]2(C)[C@@]1(O)C(=O)CO	-3.64
NaN	247.382	C[C@@H]1C[C@H]2CC(=O)[C@H]3CCCN4CCC[C@H]2[C@]34C1	-2.3925
NaN	736.94	C[C@@H]1C[C@H]2CC[C@H](O2)[C@H](C)C(=O)O[C@@H](C)C[C@@H]2CC[C@@H](O2)[C@@H](C)C(=O)O[C@H](C)C[C@H]2CC[C@H](O2)[C@H](C)C(=O)O[C@@H](C)C[C@@H]2CC[C@@H](O2)[C@@H](C)C(=O)O1	-9.2476
NaN	884.07	C[C@@H]1CC[C@@]2(NC1)O[C@H]1C[C@H]3[C@@H]4CC=C5C[C@@H](O[C@@H]6O[C@H](CO)[C@H](O)[C@H](O[C@@H]7O[C@H](CO)[C@@H](O)[C@H](O)[C@H]7O)[C@H]6O[C@@H]6O[C@@H](C)[C@H](O)[C@@H](O)[C@H]6O)CC[C@]5(C)[C@H]4CC[C@]3(C)[C@H]1[C@@H]2C	-5.963
NaN	414.63	C[C@@H]1CC[C@@]2(OC1)O[C@H]1C[C@H]3[C@@H]4CC=C5C[C@@H](O)CC[C@]5(C)[C@H]4CC[C@]3(C)[C@H]1[C@@H]2C	-6.1983
2-(2-hydroxypropan-2-yl)-5-methylcyclohexan-1-ol	172.268	C[C@@H]1CC[C@H](C(C)(C)O)[C@H](O)C1	-2.7738
2t.5t-dimethyl-cyclopentane-r-carboxylic_acid	142.198	C[C@@H]1CC[C@H](C)[C@H]1C(=O)O	-1.9328
artemisinin	282.336	C[C@@H]1CC[C@H]2[C@@H](C)C(=O)O[C@@H]3O[C@@]4(C)CC[C@@H]1[C@]32OO4	-3.653
NaN	282.336	C[C@@H]1CC[C@H]2[C@@H](C)C(=O)O[C@@H]3OC4(C)CC[C@@H]1[C@]32OO4	-3.61
Dexamethasone	392.467	C[C@@H]1CC2C3CCC4=CC(=O)C=CC4(C)[C@@]3(F)C(O)CC2(C)[C@@]1(O)C(=O)CO	-3.644
NaN	365.842	C[C@@H]1Cc2ccccc2N1NC(=O)c1ccc(Cl)c(S(N)(=O)=O)c1	-3.59
NaN	112.216	C[C@@H]1CCC(C)(C)C1	-4.48
1,2-dimethylcyclohexane (cis)	112.216	C[C@@H]1CCCC[C@@H]1C	-4.2719
NaN	112.216	C[C@@H]1CCCC[C@H]1C	-4.27
NaN	232.327	C[C@@H]1CCCC[C@H]1NC(=O)Nc1ccccc1	-4.11
NaN	112.172	C[C@@H]1CCCCC1=O	-0.94
NaN	86.134	C[C@@H]1CCCO1	0.11
NaN	312.377	C[C@@H]1CCN(C(=O)CC#N)C[C@@H]1N(C)c1ncnc2[nH]ccc12	-3.5
NaN	419.384	C[C@@H]1CCO[C@H]2Cn3cc(C(=O)NCc4ccc(F)cc4F)c(=O)c(O)c3C(=O)N12	-4.33
NaN	392.406	C[C@@H]1CN(c2c(F)c(N)c3c(=O)c(C(=O)O)cn(C4CC4)c3c2F)C[C@H](C)N1	-3.3711
NaN	114.192	C[C@@H]1CN[C@@H](C)CN1	0.49
(2R)-2-methyloxirane	58.08	C[C@@H]1CO1	0.12402
3,6-dimethylpiperazine-2,5-dione	142.158	C[C@@H]1NC(=O)[C@@H](C)NC1=O	-0.1528
NaN	1457.66	C[C@@H]1NC(=O)C(=O)[C@H](CC(N)=O)NC(=O)[C@@H]2CSSC[C@H](N)C(=O)N[C@H]3CSSC[C@H](NC1=O)C(=O)N[C@@H]([C@@H](C)O)C(=O)NCC(=O)N[C@H](C(=O)N[C@@H](Cc1ccc(O)cc1)C(=O)O)CSSC[C@H](NC(=O)[C@H](Cc1ccc(O)cc1)NC(=O)[C@H](CCC(=O)O)NC3=O)C(=O)N2	-3.72
Piperazine-2.5-dione._3-methyl-	128.131	C[C@@H]1NC(=O)CNC1=O	0.29029
NaN	624.592	C[C@@H]1O[C@@H](O[C@@H]2[C@@H](O)[C@H](OCCc3ccc(O)c(O)c3)O[C@H](CO)[C@H]2OC(=O)/C=C/c2ccc(O)c(O)c2)[C@H](O)[C@H](O)[C@H]1O	-3.8765
NaN	530.658	C[C@@H]1O[C@@H](O[C@@H]2C=C3CC[C@@H]4[C@H](CC[C@]5(C)[C@@H](c6ccc(=O)oc6)CC[C@]45O)[C@@]3(C)CC2)[C@H](O)[C@H](O)[C@H]1O	-3.9553
(2R,3R,4R,5R)-hexane-1,2,3,4,5,6-hexol; (2S,3S,4S,5S,6R)-6-{[(2S,3S,4R,5S,6R)-2-carboxy-4,5,6-trihydroxyoxan-3-yl]oxy}-3,4,5-trihydroxyoxane-2-carboxylic acid; [(2S,3R,4R,5S,6S)-3-hydroxy-6-{[(2S,3R,4R,5S,6S)-3-hydroxy-6-{[(2S,3R,4R,5S,6S)-6-{[(2S,3R,4R,5S,6S)-3-hydroxy-6-{[(2S,3R,4R,5S,6R)-6-hydroxy-2-methyl-4,5-bis(sulfooxy)oxan-3-yl]oxy}-2-methyl-5-(sulfooxy)oxan-4-yl]oxy}-2-methyl-4,5-bis(sul…	1941.67	C[C@@H]1O[C@@H](O[C@H]2[C@@H](OS(=O)(=O)O)[C@H](OS(=O)(=O)O)[C@H](O)O[C@H]2C)[C@@H](OS(=O)(=O)O)[C@H](O[C@@H]2O[C@@H](C)[C@@H](O[C@@H]3O[C@@H](C)[C@@H](O)[C@@H](O[C@@H]4O[C@@H](C)[C@@H](O)[C@@H](OS(=O)(=O)O)[C@@H]4OS(=O)(=O)O)[C@@H]3OS(=O)(=O)O)[C@@H](OS(=O)(=O)O)[C@@H]2OS(=O)(=O)O)[C@@H]1O.O=C(O)[C@H]1O[C@@H](O[C@H]2[C@H](O)[C@H](O)[C@H](O)O[C@@H]2C(=O)O)[C@@H](O)[C@@H](O)[C@@H]1O.OC[C@@H](O)[C@…	-0.58921
NARINGINE	580.539	C[C@@H]1O[C@@H](O[C@H]2[C@H](Oc3cc(O)c4c(c3)O[C@H](c3ccc(O)cc3)CC4=O)O[C@H](CO)[C@@H](O)[C@@H]2O)[C@H](O)[C@H](O)[C@H]1O	-2.7431
NaN	728.779	C[C@@H]1O[C@@H](O[C@H]2C[C@@H](O)[C@]3(CO)[C@H]4[C@H](O)C[C@]5(C)[C@@H](C6=CC(=O)OC6)CC[C@]5(O)[C@@H]4CC[C@]3(O)C2)[C@H](O)[C@H](O)[C@H]1O.O.O.O.O.O.O.O.O	-1.7387
NaN	550.645	C[C@@H]1O[C@@H](O[C@H]2CC[C@]3(C=O)[C@H]4CC[C@]5(C)[C@@H](C6=CC(=O)OC6)CC[C@]5(O)[C@@H]4CC[C@]3(O)C2)[C@H](O)[C@H](O)[C@H]1O	-3.0419
NaN	176.121	C[C@@H]1O[C@@H]1P(=O)([O-])[O-].[Ca+2]	0.73691
NaN	182.023	C[C@@H]1O[C@@H]1P(=O)([O-])[O-].[Na+].[Na+]	0.7226
NaN	138.059	C[C@@H]1O[C@@H]1P(=O)(O)O	0.18341
NaN	209.717	C[C@@H]1O[C@H](C[N+](C)(C)C)C[C@H]1O.[Cl-]	0.67837
NaN	301.168	C[C@@H]1O[C@H](C[N+](C)(C)C)C[C@H]1O.[I-]	0.52119
NaN	780.949	C[C@@H]1O[C@H](O[C@H]2[C@H](C)O[C@H](O[C@H]3[C@H](C)O[C@H](O[C@H]4CC[C@@]5(C)[C@@H](CC[C@@H]6[C@@H]5C[C@@H](O)[C@]5(C)[C@@H](C7=CC(=O)OC7)CC[C@@]65O)C4)C[C@@H]3O)C[C@@H]2O)C[C@H](O)[C@H]1O	-4.08
NaN	764.95	C[C@@H]1O[C@H](O[C@H]2[C@H](C)O[C@H](O[C@H]3[C@H](C)O[C@H](O[C@H]4CC[C@@]5(C)[C@@H](CC[C@@H]6[C@@H]5CC[C@]5(C)[C@@H](C7=CC(=O)OC7)CC[C@@]65O)C4)C[C@@H]3O)C[C@@H]2O)C[C@H](O)[C@H]1O	-5.29
meso-alpha.alpha'-dihydroxy-alpha.alpha'-dimethyladipic acid	206.194	C[C@](O)(CC[C@@](C)(O)C(=O)O)C(=O)O	-0.83716
NaN	359.26	C[C@]1(COc2ccc(OC(F)(F)F)cc2)Cn2cc([N+](=O)[O-])nc2O1	-5.55
NaN	346.467	C[C@]12C[C@@H](O)[C@H]3[C@@H](CCC4=CC(=O)CC[C@@]43C)[C@@H]1CC[C@@H]2C(=O)CO	-3.24
(8S.9S.10R.11R.13S.14S)-11-hydroxy-13-methyl-1.2.6.7.8.9.10.11.12.14.15.16-dodecahydrocyclopenta[a]phenanthrene-3.17-dione	288.387	C[C@]12C[C@@H](O)[C@H]3[C@@H](CCC4=CC(=O)CC[C@@H]43)[C@@H]1CCC2=O	-2.5612
NaN	344.451	C[C@]12C=C(C=O)C(=O)C=C1CC[C@@H]1[C@@H]2[C@H](O)C[C@@]2(C)[C@H]1CC[C@]2(C)O	-3.4715
NaN	646.652	C[C@]12C=CC(=O)C=C1CC[C@@H]1[C@@H]2[C@@H](O)C[C@@]2(C)[C@H]1CC[C@]2(O)C(=O)COC(=O)CCCc1ccc(N(CCCl)CCCl)cc1	-9.4682
NaN	484.393	C[C@]12C=CC(=O)C=C1CC[C@@H]1[C@@H]2[C@@H](O)C[C@@]2(C)[C@H]1CC[C@]2(O)C(=O)COP(=O)([O-])[O-].[Na+].[Na+]	0.3148
NaN	360.45	C[C@]12C=CC(=O)C=C1CC[C@@H]1[C@@H]2[C@H](O)C[C@@]2(C)[C@H]1CC[C@]2(O)C(=O)CO	-3.21
NaN	358.434	C[C@]12C=CC(=O)C=C1CC[C@@H]1[C@@H]2C(=O)C[C@@]2(C)[C@H]1CC[C@]2(O)C(=O)CO	-3.2451
NaN	394.439	C[C@]12C=CC(=O)C=C1CC[C@H]1[C@@H]3C[C@@H](O)[C@](O)(C(=O)CO)[C@@]3(C)C[C@@H](O)[C@@]12F	-3.69
NaN	528.537	C[C@]12C=CC(=O)N[C@@H]1CC[C@@H]1[C@@H]2CC[C@]2(C)[C@@H](C(=O)Nc3cc(C(F)(F)F)ccc3C(F)(F)F)CC[C@@H]12	-7.35
androsterone	290.447	C[C@]12CC[C@@H](O)C[C@@H]1CC[C@@H]1[C@@H]2CC[C@]2(C)C(=O)CC[C@@H]12	-4.402
NaN	348.483	C[C@]12CC[C@@H](O)C[C@@H]1CC[C@H]1[C@@H]3CC[C@H](C(=O)CO)[C@@]3(C)CC(=O)[C@@H]12	-3.8664
NaN	306.446	C[C@]12CC[C@@H](O)C[C@H]1CC[C@@H]1[C@@H]2[C@@H](O)C[C@]2(C)C(=O)CC[C@@H]12	-3.59
NaN	304.43	C[C@]12CC[C@@H](O)C[C@H]1CC[C@@H]1[C@@H]2C(=O)C[C@]2(C)C(=O)CC[C@@H]12	-3.13
NaN	290.447	C[C@]12CC[C@@H](O)C[C@H]1CC[C@@H]1[C@@H]2CC[C@]2(C)C(=O)CC[C@@H]12	-4
[(3R.5S.8R.9S.10S.13S.14S.17S)-3-[bis(2-chloroethyl)carbamoyloxy]-10.13-dimethyl-2.3.4.5.6.7.8.9.11.12.14.15.16.17-tetradecahydro-1H-cyclopenta[a]phenanthren-17-yl] N.N-bis(2-chloroethyl)carbamate	628.509	C[C@]12CC[C@@H](OC(=O)N(CCCl)CCCl)C[C@@H]1CC[C@@H]1[C@@H]2CC[C@]2(C)[C@@H](OC(=O)N(CCCl)CCCl)CC[C@@H]12	-8.0823
(8R.9R.10S.13S.14S.17S)-17-hydroxy-10.13-dimethyl-1.2.6.7.8.9.11.12.14.15.16.17-dodecahydrocyclopenta[a]phenanthren-3-one	288.431	C[C@]12CC[C@@H]3[C@@H](CCC4=CC(=O)CC[C@]43C)[C@@H]1CC[C@@H]2O	-3.62
(8R,9S,13S,14S,17S)-17-hydroxy-13-methyl-2,4,6,7,8,9,11,12,14,15,16,17-dodecahydro-1H-cyclopenta[a]phenanthren-3-one	274.404	C[C@]12CC[C@@H]3C4=C(CC[C@H]3[C@@H]1CC[C@@H]2O)CC(=O)CC4	-4.947
estr-5(10)-ene-3,17-dione	272.388	C[C@]12CC[C@@H]3C4=C(CC[C@H]3[C@@H]1CCC2=O)CC(=O)CC4	-4.055
NaN	288.387	C[C@]12CC[C@@H]3c4ccc(O)cc4CC[C@H]3[C@@H]1C[C@@H](O)[C@@H]2O	-4.525
NaN	376.496	C[C@]12CC[C@@H]3c4ccc(OC(=O)c5ccccc5)cc4CC[C@H]3[C@@H]1CC[C@@H]2O	-6.4322
NaN	356.506	C[C@]12CC[C@@H]3c4ccc(OC5CCCC5)cc4CC[C@H]3[C@@H]1C[C@@H](O)[C@@H]2O	-6.0518
NaN	416.514	C[C@]12CC[C@H](O)C[C@@]1(O)CC[C@@H]1[C@@H]2CC[C@]2(C)[C@@H](c3ccc(=O)oc3)[C@@H](O)[C@H]3O[C@]132	-3.3016
NaN	400.515	C[C@]12CC[C@H](O)C[C@@]1(O)CC[C@@H]1[C@@H]2CC[C@]2(C)[C@@H](c3ccc(=O)oc3)C[C@H]3O[C@]132	-3.7733
NaN	402.531	C[C@]12CC[C@H](O)C[C@@]1(O)CC[C@@H]1[C@@H]2CC[C@]2(C)[C@@H](c3ccc(=O)oc3)CC[C@]12O	-3.7685
(3S.5S.8S.9S.10S.11S.13S.14S)-3.11-dihydroxy-10.13-dimethyl-1.2.3.4.5.6.7.8.9.11.12.14.15.16-tetradecahydrocyclopenta[a]phenanthren-17-one	306.446	C[C@]12CC[C@H](O)C[C@@H]1CC[C@@H]1[C@@H]2[C@@H](O)C[C@]2(C)C(=O)CC[C@@H]12	-3.593
NaN	306.446	C[C@]12CC[C@H](O)C[C@@H]1CC[C@@H]1[C@@H]2[C@H](O)C[C@]2(C)C(=O)CC[C@@H]12	-3.59
NaN	290.447	C[C@]12CC[C@H](O)C[C@@H]1CC[C@@H]1[C@@H]2CC[C@]2(C)C(=O)CC[C@@H]12	-4.16
NaN	416.514	C[C@]12CC[C@H](O)C[C@H]1CC[C@@H]1[C@@H]2[C@H](O)C(=O)[C@]2(C)[C@@H](c3ccc(=O)oc3)CC[C@]12O	-3.4735
NaN	390.52	C[C@]12CC[C@H](O)C[C@H]1CC[C@@H]1[C@@H]2C[C@@H](O)[C@]2(C)[C@@H](C3=CC(=O)OC3)CC[C@]12O	-2.9864
NaN	374.521	C[C@]12CC[C@H](O)C[C@H]1CC[C@@H]1[C@@H]2CC[C@]2(C)[C@@H](C3=CC(=O)OC3)CC[C@]12O	-4.185
NaN	400.515	C[C@]12CC[C@H](O)C[C@H]1CC[C@@H]1[C@@H]2CC[C@]2(C)[C@@H](c3ccc(=O)oc3)[C@@H](O)[C@H]3O[C@]132	-4.4691
NaN	384.516	C[C@]12CC[C@H](O)C[C@H]1CC[C@@H]1[C@@H]2CC[C@]2(C)[C@@H](c3ccc(=O)oc3)C[C@H]3O[C@]132	-4.1972
NaN	386.532	C[C@]12CC[C@H](O)C[C@H]1CC[C@@H]1[C@@H]2CC[C@]2(C)[C@@H](c3ccc(=O)oc3)CC[C@]12O	-5.8011
NaN	304.474	C[C@]12CC[C@H](O)CC1=CC[C@@H]1[C@@H]2CC[C@@]2(C)[C@H]1CC[C@]2(C)O	-6.1061
NaN	349.518	C[C@]12CC[C@H](O)CC1=CC[C@@H]1[C@@H]2CC[C@]2(C)C(c3cccnc3)=CC[C@@H]12	-5.06
NaN	390.477	C[C@]12CC[C@H](OS(=O)(=O)[O-])CC1=CC[C@@H]1[C@@H]2CC[C@]2(C)C(=O)CC[C@@H]12.[Na+]	-2.4517
NaN	404.503	C[C@]12CC[C@H]3[C@@H](CC[C@]4(O)C[C@@H](O)CC[C@]34C=O)[C@@]1(O)CC[C@@H]2C1=CC(=O)OC1	-2.6954
NaN	290.447	C[C@]12CC[C@H]3[C@@H](CC=C4C[C@@H](O)CC[C@@]43C)[C@@H]1CC[C@@H]2O	-4.3501
17-hydroxyandrosta-1,4-dien-3-one	286.415	C[C@]12CC[C@H]3[C@@H](CCC4=CC(=O)C=C[C@@]43C)[C@@H]1CC[C@@H]2O	-3.7004
NaN	330.468	C[C@]12CC[C@H]3[C@@H](CCC4=CC(=O)CC[C@@]43C)[C@@H]1CC[C@@H]2C(=O)CO	-3.67
NaN	412.445	C[C@]12CC[C@H]3[C@@H](CCC4=CC(=O)CC[C@@]43C)[C@@H]1CC[C@@H]2N(CCCl)CCCl	-5.8358
[(8R.9S.10R.13S.14S.17S)-10.13-dimethyl-3-oxo-1.2.6.7.8.9.11.12.14.15.16.17-dodecahydrocyclopenta[a]phenanthren-17-yl] benzoate	392.539	C[C@]12CC[C@H]3[C@@H](CCC4=CC(=O)CC[C@@]43C)[C@@H]1CC[C@@H]2OC(=O)c1ccccc1	-4.48
NaN	406.566	C[C@]12CC[C@H]3[C@@H](CCC4=CC(=O)CC[C@@]43C)[C@@H]1CC[C@@H]2OC(=O)Cc1ccccc1	-4.66
nandrolone	274.404	C[C@]12CC[C@H]3[C@@H](CCC4=CC(=O)CC[C@@H]43)[C@@H]1CC[C@@H]2O	-1.9484
estr-4-ene-3,17-dione	272.388	C[C@]12CC[C@H]3[C@@H](CCC4=CC(=O)CC[C@@H]43)[C@@H]1CCC2=O	-3.1565
NaN	286.415	C[C@]12CC[C@H]3[C@@H](CCC4CCCC[C@@]43C)C1=CC(=O)C2=O	-3.7
NaN	270.372	C[C@]12CC[C@H]3C(=CCc4cc(O)ccc43)[C@@H]1CC[C@H]2O	-4.4
NaN	330.472	C[C@]12Cc3nonc3C[C@@H]1CC[C@@H]1[C@@H]2CC[C@@]2(C)[C@H]1CC[C@]2(C)O	-5.3387
NaN	304.474	C[C@]12CCC(=O)C[C@@H]1CC[C@@H]1[C@@H]2CC[C@@]2(C)[C@H]1CC[C@]2(C)O	-4.7587
5alpha-Androst-16-en-3-one	272.432	C[C@]12CCC(=O)C[C@@H]1CC[C@@H]1[C@@H]2CC[C@]2(C)C=CC[C@@H]12	-6.07
NaN	388.504	C[C@]12CCC(=O)C[C@H]1CC[C@@H]1[C@@H]2C[C@@H](O)[C@]2(C)[C@@H](C3=CC(=O)OC3)CC[C@]12O	-2.9631
NaN	454.539	C[C@]12CCC(=O)C[C@H]1CC[C@@H]1[C@@H]2CC[C@]2(C)[C@@H](C(=O)COC(=O)CCC(=O)[O-])CC[C@@H]12.[Na+]	-1.8142
NaN	372.505	C[C@]12CCC(=O)C[C@H]1CC[C@@H]1[C@@H]2CC[C@]2(C)[C@@H](C3=CC(=O)OC3)CC[C@]12O	-3.304
NaN	340.463	C[C@]12CCC(=O)C=C1C=C[C@@H]1[C@@H]2CC[C@@]2(C)[C@H]1CC[C@@]21CCC(=O)O1	-6.2
NaN	484.521	C[C@]12CCC(=O)C=C1CC[C@@H]1[C@@H]2[C@@H](O)C[C@@]2(C)[C@H]1CC[C@]2(O)C(=O)COC(=O)CCC(=O)[O-].[Na+]	-1.272
NaN	360.45	C[C@]12CCC(=O)C=C1CC[C@@H]1[C@@H]2[C@@H](O)C[C@]2(C=O)[C@@H](C(=O)CO)CC[C@@H]12	-3.85
NaN	360.45	C[C@]12CCC(=O)C=C1CC[C@@H]1[C@@H]2[C@@H]2C[C@@]3([C@@H](C(=O)CO)CC[C@H]13)[C@@H](O)O2	-3.85
NaN	362.466	C[C@]12CCC(=O)C=C1CC[C@@H]1[C@@H]2[C@H](O)C[C@@]2(C)[C@H]1CC[C@]2(O)C(=O)CO	-2.97
NaN	360.45	C[C@]12CCC(=O)C=C1CC[C@@H]1[C@@H]2[C@H](O)C[C@]2(C=O)[C@@H](C(=O)CO)CC[C@@H]12	-3.85
Cortisone	360.45	C[C@]12CCC(=O)C=C1CC[C@@H]1[C@@H]2C(=O)C[C@@]2(C)[C@H]1CC[C@]2(O)C(=O)CO	-3.19
NaN	300.398	C[C@]12CCC(=O)C=C1CC[C@@H]1[C@@H]2C(=O)C[C@]2(C)C(=O)CC[C@@H]12	-3.48
NaN	302.458	C[C@]12CCC(=O)C=C1CC[C@@H]1[C@@H]2CC[C@@]2(C)[C@H]1CC[C@@]2(C)O	-3.99
Spironolactone intermediate	342.479	C[C@]12CCC(=O)C=C1CC[C@@H]1[C@@H]2CC[C@@]2(C)[C@H]1CC[C@@]21CCC(=O)O1	-4.2336
17-hydroxy-17-(3-hydroxyprop-1-yn-1-yl)-10,13-dimethyl-1,2,6,7,8,9,10,11,12,13,14,15,16,17-tetradecahydro-3H-cyclopenta[a]phenanthren-3-one (non-preferred name)	342.479	C[C@]12CCC(=O)C=C1CC[C@@H]1[C@@H]2CC[C@@]2(C)[C@H]1CCC2(O)C#CCO	-3.526
calcium dimagnesium(2+) ion tetrahydroxide oxidandiide	302.414	C[C@]12CCC(=O)C=C1CC[C@@H]1[C@@H]2CC[C@]2(C)C(=O)CC(O)[C@@H]12	-2.2131
NaN	380.456	C[C@]12CCC(=O)C=C1CC[C@H]1[C@@H]3CC[C@](O)(C(=O)CO)[C@@]3(C)C[C@@H](O)[C@@]12F	-3.43
fludrocortisone	380.456	C[C@]12CCC(=O)C=C1CC[C@H]1[C@@H]3CC[C@](O)(C(=O)CO)[C@@]3(C)C[C@H](O)[C@@]12F	-3.4342
NaN	306.446	C[C@]12CCC(O)CC1CC[C@@H]1[C@@H]2C(O)C[C@]2(C)C(=O)CC[C@@H]12	-3.85
NaN	311.425	C[C@]12CCC3=C4CCC(=O)C=C4CC[C@H]3[C@@H]1CC[C@@]2(O)CC#N	-3.31
NaN	268.356	C[C@]12CCc3c(ccc4cc(O)ccc34)[C@@H]1CC[C@H]2O	-4.64
NaN	266.34	C[C@]12CCc3c(ccc4cc(O)ccc34)[C@@H]1CCC2=O	-5.26
NaN	274.448	C[C@]12CCCC[C@@H]1CC[C@@H]1[C@@H]2CC[C@]2(C)C(=O)CC[C@@H]12	-6.7
NaN	290.422	C[C@]12CCCCC1=CC[C@@H]1[C@@H]2CC[C@]2(C)C(=O)[C@H](F)C[C@@H]12	-6.8029
NaN	274.448	C[C@]12CCCCC1CC[C@@H]1[C@@H]2CC[C@]2(C)C(=O)CC[C@@H]12	-6.7
NaN	244.265	C[C@H](C(=O)O)c1ccc(-c2ccccc2)c(F)c1	-4.49
(2S)-2-(3-fluoro-4-phenylphenyl)propanoic acid	256.361	C[C@H](C(=O)O)C1CCC(C2CCCCC2)C(F)C1	-4.49
NaN	254.285	C[C@H](C(=O)O)c1cccc(C(=O)c2ccccc2)c1	-3.7
(2S.4R)-2.4-dimethylpentanedioic acid	160.169	C[C@H](C[C@H](C)C(=O)O)C(=O)O	-0.4564
3alpha.7beta-dihydroxy-22.23-methylene-5beta-cholan-24-oic_acid	404.591	C[C@H](C1CC1C(=O)O)[C@H]1CC[C@H]2[C@@H]3[C@@H](O)C[C@@H]4C[C@H](O)CC[C@]4(C)[C@H]3CC[C@]12C	-4.9285
butanedioic acid, methyl-, (r)-	132.115	C[C@H](CC(=O)O)C(=O)O	0.6311
NaN	430.561	C[C@H](CCC(=O)[O-])[C@H]1CC[C@H]2[C@@H]3[C@H](O)C[C@@H]4C[C@H](O)CC[C@]4(C)[C@H]3C[C@H](O)[C@]12C.[Na+]	-2.0875
NaN	424.513	C[C@H](CCC(=O)[O-])[C@H]1CC[C@H]2[C@@H]3C(=O)C[C@@H]4CC(=O)CC[C@]4(C)[C@H]3CC(=O)[C@]12C.[Na+]	-0.98741
NaN	414.562	C[C@H](CCC(=O)[O-])[C@H]1CC[C@H]2[C@@H]3CC[C@@H]4C[C@H](O)CC[C@]4(C)[C@H]3C[C@H](O)[C@]12C.[Na+]	-3.2852
glycocholic acid	465.631	C[C@H](CCC(=O)NCC(=O)O)[C@H]1CC[C@H]2[C@@H]3[C@H](O)C[C@@H]4C[C@H](O)CC[C@]4(C)[C@H]3C[C@H](O)[C@]12C	-5.1495
glycochenodeoxycholic acid	449.632	C[C@H](CCC(=O)NCC(=O)O)[C@H]1CC[C@H]2[C@@H]3[C@H](O)C[C@@H]4C[C@H](O)CC[C@]4(C)[C@H]3CC[C@]12C	-5.1546
glycoursodeoxycholic acid	449.632	C[C@H](CCC(=O)NCC(=O)O)[C@H]1CCC2C3C(CC[C@@]21C)[C@@]1(C)CC[C@@H](O)C[C@H]1C[C@@H]3O	-5.5225
NaN	408.579	C[C@H](CCC(=O)O)[C@H]1CC[C@H]2[C@@H]3[C@@H](O)C[C@@H]4C[C@H](O)CC[C@]4(C)[C@H]3C[C@H](O)[C@]12C	-2.78
NaN	392.58	C[C@H](CCC(=O)O)[C@H]1CC[C@H]2[C@@H]3[C@@H](O)C[C@@H]4C[C@H](O)CC[C@]4(C)[C@H]3CC[C@]12C	-4.6715
hyocholic acid	408.579	C[C@H](CCC(=O)O)[C@H]1CC[C@H]2[C@@H]3[C@H](O)[C@H](O)[C@@H]4C[C@H](O)CC[C@]4(C)[C@H]3CC[C@]12C	-4.3465
NaN	408.579	C[C@H](CCC(=O)O)[C@H]1CC[C@H]2[C@@H]3[C@H](O)C[C@@H]4C[C@H](O)CC[C@]4(C)[C@H]3C[C@H](O)[C@]12C	-3.4991
NaN	392.58	C[C@H](CCC(=O)O)[C@H]1CC[C@H]2[C@@H]3[C@H](O)C[C@@H]4C[C@H](O)CC[C@]4(C)[C@H]3CC[C@]12C	-4.1051
NaN	392.58	C[C@H](CCC(=O)O)[C@H]1CC[C@H]2[C@@H]3C[C@H](O)[C@@H]4C[C@H](O)CC[C@]4(C)[C@H]3CC[C@]12C	-4.32
NaN	376.581	C[C@H](CCC(=O)O)[C@H]1CC[C@H]2[C@@H]3CC[C@@H]4C[C@H](O)CC[C@]4(C)[C@H]3CC[C@]12C	-6.65
NaN	421.666	C[C@H](CCCN(C)C)[C@H]1CC[C@H]2[C@@H]3[C@H](O)C[C@@H]4C[C@H](O)CC[C@]4(C)[C@H]3C[C@H](O)[C@]12C	-3.34
NaN	405.667	C[C@H](CCCN(C)C)[C@H]1CC[C@H]2[C@@H]3[C@H](O)C[C@@H]4C[C@H](O)CC[C@]4(C)[C@H]3CC[C@]12C	-4.34
NaN	405.667	C[C@H](CCCN(C)C)[C@H]1CC[C@H]2[C@@H]3CC[C@@H]4C[C@H](O)CC[C@]4(C)[C@H]3C[C@H](O)[C@]12C	-4.15
NaN	389.668	C[C@H](CCCN(C)C)[C@H]1CC[C@H]2[C@@H]3CC[C@@H]4C[C@H](O)CC[C@]4(C)[C@H]3CC[C@]12C	-4.74
NaN	393.612	C[C@H](CCCN)[C@H]1CC[C@H]2[C@@H]3[C@H](O)C[C@@H]4C[C@H](O)CC[C@]4(C)[C@H]3C[C@H](O)[C@]12C	-3.26
NaN	377.613	C[C@H](CCCN)[C@H]1CC[C@H]2[C@@H]3[C@H](O)C[C@@H]4C[C@H](O)CC[C@]4(C)[C@H]3CC[C@]12C	-4.22
NaN	377.613	C[C@H](CCCN)[C@H]1CC[C@H]2[C@@H]3CC[C@@H]4C[C@H](O)CC[C@]4(C)[C@H]3C[C@H](O)[C@]12C	-4.02
NaN	361.614	C[C@H](CCCN)[C@H]1CC[C@H]2[C@@H]3CC[C@@H]4C[C@H](O)CC[C@]4(C)[C@H]3CC[C@]12C	-4.52
NaN	483.737	C[C@H](CCCNCc1ccccc1)[C@H]1CC[C@H]2[C@@H]3[C@H](O)C[C@@H]4C[C@H](O)CC[C@]4(C)[C@H]3C[C@H](O)[C@]12C	-4.62
NaN	467.738	C[C@H](CCCNCc1ccccc1)[C@H]1CC[C@H]2[C@@H]3[C@H](O)C[C@@H]4C[C@H](O)CC[C@]4(C)[C@H]3CC[C@]12C	-6.22
NaN	467.738	C[C@H](CCCNCc1ccccc1)[C@H]1CC[C@H]2[C@@H]3CC[C@@H]4C[C@H](O)CC[C@]4(C)[C@H]3C[C@H](O)[C@]12C	-6.1
NaN	127.014	C[C@H](Cl)[C@@H](C)Cl	-2.7
NaN	141.041	C[C@H](Cl)C(C)(C)Cl	-2.69
4-[(2R)-2-(3.5-dioxopiperazin-1-yl)propyl]piperazine-2.6-dione	268.273	C[C@H](CN1CC(=O)NC(=O)C1)N1CC(=O)NC(=O)C1	-1.27
NaN	392.543	C[C@H](CN1CCOCC1)C(C(=O)N1CCCC1)(c1ccccc1)c1ccccc1	-5.1447
NaN	542.629	C[C@H](CN1CCOCC1)C(C(=O)N1CCCC1)(c1ccccc1)c1ccccc1.O=C(O)[C@H](O)[C@@H](O)C(=O)O	-5.2858
NaN	217.29	C[C@H](CS)C(=O)N1CCC[C@H]1C(=O)O	-1.0762
NaN	187.67	C[C@H](N)[C@@H](O)c1ccccc1.Cl	0.72661
NaN	167.208	C[C@H](N)[C@H](O)c1cccc(O)c1	0.77674
NaN	203.669	C[C@H](N)[C@H](O)c1cccc(O)c1.Cl	0.69108
NaN	317.294	C[C@H](N)[C@H](O)c1cccc(O)c1.O=C(O)[C@H](O)[C@@H](O)C(=O)O	0.49854
NaN	151.209	C[C@H](N)[C@H](O)c1ccccc1	-0.0063914
NaN	400.497	C[C@H](N)[C@H](O)c1ccccc1.C[C@H](N)[C@H](O)c1ccccc1.O=S(=O)(O)O	-0.42941
NaN	187.67	C[C@H](N)[C@H](O)c1ccccc1.Cl	0.72661
NaN	217.225	C[C@H](N)C(=O)N[C@@H](CCC(N)=O)C(=O)O	0.56
NaN	218.3	C[C@H](N)C(=O)NC1CCc2ccccc2C1	-2.1432
NaN	89.094	C[C@H](N)C(=O)O	0.26578
1-phenylethanamine	121.183	C[C@H](N)c1ccccc1	-0.46019
NaN	103.121	C[C@H](N)CC(=O)O	1.08
NaN	135.21	C[C@H](N)Cc1ccccc1	-0.58311
NaN	348.399	C[C@H](N[C@@H](CCc1ccccc1)C(=O)O)C(=O)N1CCC[C@H]1C(=O)O	-1.95
bilanafos	323.286	C[C@H](NC(=O)[C@H](C)NC(=O)[C@@H](N)CCP(C)(=O)O)C(=O)O	0.4904
NaN	189.211	C[C@H](NC(=O)OC(C)(C)C)C(=O)O	-0.74473
alanine, n-(aminocarbonyl)-	132.119	C[C@H](NC(N)=O)C(=O)O	-0.7845
NaN	323.82	C[C@H](NCCc1ccc(O)cc1)[C@H](O)c1ccc(O)cc1.Cl	-1.465
butane-2,3-diol	90.122	C[C@H](O)[C@@H](C)O	1.0452
NaN	320.517	C[C@H](O)[C@H]1CC[C@H]2[C@@H]3CC[C@@H]4C[C@H](O)CC[C@]4(C)[C@H]3CC[C@]12C	-7.0203
NaN	777.088	C[C@H](O)C(=O)Nc1c(I)c(C(=O)NC(CO)CO)c(I)c(C(=O)NC(CO)CO)c1I	-0.74434
NaN	114.066	C[C@H](O)C(F)(F)F	0.3
(S)-2-((S)-1-Carboxy-ethyldisulfanyl)-propionic_acid	210.276	C[C@H](SS[C@@H](C)C(=O)O)C(=O)O	-0.93
(2R)-2-[[(1S)-1-carboxyethyl]disulfanyl]propanoic acid	210.276	C[C@H](SS[C@H](C)C(=O)O)C(=O)O	-0.5888
NaN	191.274	C[C@H]1[C@H](c2ccccc2)OCCN1C	-1.0434
NaN	227.735	C[C@H]1[C@H](c2ccccc2)OCCN1C.Cl	-1.1194
NaN	384.425	C[C@H]1[C@H](OC(=O)CCC(=O)O)O[C@@H]2OC3(C)CC[C@H]4[C@H](C)CC[C@@H]1[C@@]24OO3	-2.88
NaN	356.598	C[C@H]1[C@H]2CC[C@H]3[C@@H]4CC=C5C[C@@H](N(C)C)CC[C@]5(C)[C@H]4CC[C@]23CN1C	-5.4467
NaN	325.361	C[C@H]1C(=O)O[C@@H]2CCN3CC=C(COC(=O)[C@](C)(O)[C@]1(C)O)[C@H]23	0.05946
hexythiazox	352.887	C[C@H]1C(c2ccc(Cl)cc2)SC(=O)N1C(=O)NC1CCCCC1	-5.8487
NaN	665.733	C[C@H]1C/C=C\C=C/C=C/C=C/[C@H](O[C@H]2O[C@H](C)[C@@H](O)[C@H](N)[C@@H]2O)C[C@H]2O[C@@](O)(C[C@@H](O)C[C@@H]3O[C@H]3/C=C\C(=O)O1)C[C@@H](O)[C@@H]2C(=O)O	-3.21
NaN	665.733	C[C@H]1C/C=C\C=C\C=C/C=C/[C@H](O[C@H]2O[C@H](C)[C@@H](O)[C@H](N)[C@@H]2O)C[C@H]2O[C@@](O)(C[C@@H](O)C[C@@H]3O[C@H]3/C=C/C(=O)O1)C[C@@H](O)[C@@H]2C(=O)O	-3.21
NaN	281.352	C[C@H]1C[C@@H](C)C(=O)[C@@H]([C@@H](O)CC2CC(=O)NC(=O)C2)C1	-1.13
NaN	496.532	C[C@H]1C[C@@H]2[C@H]([C@@H](O)C[C@@]3(C)[C@H]2CC[C@]3(O)C(=O)COC(=O)CCC(=O)[O-])[C@@]2(C)C=CC(=O)C=C12.[Na+]	-4.2519
NaN	374.477	C[C@H]1C[C@@H]2[C@H]([C@H](O)C[C@@]3(C)[C@H]2CC[C@]3(O)C(=O)CO)[C@@]2(C)C=CC(=O)C=C12	-2.99
NaN	444.44	C[C@H]1c2cccc(O)c2C(=O)C2=C(O)[C@@]3(O)C(=O)C(C(N)=O)=C(O)[C@@H](N(C)C)[C@@H]3[C@@H](O)[C@@H]21	-2.87
NaN	444.44	C[C@H]1c2cccc(O)c2C(O)=C2C(=O)[C@]3(O)C(=O)/C(=C(/N)O)C(=O)[C@@H](N(C)C)[C@@H]3[C@@H](O)[C@@H]21	-2.35
NaN	444.44	C[C@H]1c2cccc(O)c2C(O)=C2C(=O)[C@]3(O)C(O)=C(C(N)=O)C(=O)[C@@H](N(C)C)[C@@H]3[C@@H](O)[C@@H]21	-2.8485
NaN	480.901	C[C@H]1c2cccc(O)c2C(O)=C2C(=O)[C@]3(O)C(O)=C(C(N)=O)C(=O)[C@@H](N(C)C)[C@@H]3[C@@H](O)[C@@H]21.Cl	-1.8199
17-hydroxy-1-methylandrostan-3-one	304.474	C[C@H]1CC(=O)C[C@@H]2CC[C@H]3[C@@H]4CC[C@H](O)[C@@]4(C)CC[C@@H]3[C@]21C	-5.0064
17-hydroxy-1-methylandrost-4-en-3-one	302.458	C[C@H]1CC(=O)C=C2CC[C@H]3[C@@H]4CC[C@H](O)[C@@]4(C)CC[C@@H]3[C@]21C	-3.5264
NaN	414.63	C[C@H]1CC[C@@]2(OC1)O[C@H]1C[C@H]3[C@@H]4CC=C5C[C@@H](O)CC[C@]5(C)[C@H]4CC[C@]3(C)[C@H]1[C@@H]2C	-7.32
NaN	413.646	C[C@H]1CC[C@@H]2[C@@H](C)[C@H]3[C@H](C[C@H]4[C@@H]5CC=C6C[C@@H](O)CC[C@]6(C)[C@H]5C[C@H](O)[C@]34C)N2C1	-7.696
NaN	397.647	C[C@H]1CC[C@@H]2[C@@H](C)[C@H]3[C@H](C[C@H]4[C@@H]5CC=C6C[C@@H](O)CC[C@]6(C)[C@H]5CC[C@]34C)N2C1	-8.4816
NaN	868.071	C[C@H]1CC[C@@H]2[C@@H](C)[C@H]3[C@H](C[C@H]4[C@@H]5CC=C6C[C@@H](O[C@@H]7O[C@H](CO)[C@H](O)[C@H](O[C@@H]8O[C@H](CO)[C@@H](O)[C@H](O)[C@H]8O)[C@H]7O[C@@H]7O[C@@H](C)[C@H](O)[C@@H](O)[C@H]7O)CC[C@]6(C)[C@H]5CC[C@]34C)N2C1	-5.799
NaN	112.216	C[C@H]1CC[C@H](C)CC1	-4.47
NaN	114.188	C[C@H]1CC[C@H](O)CC1	-0.88
NaN	316.485	C[C@H]1CC2=CC(=O)CC[C@]2(C)[C@H]2CC[C@@]3(C)[C@@H](CC[C@]3(C)O)[C@H]12	-5.0704
4H-Cyclopent[f]oxacyclotridecin-4-one. 1.6.7.8.9	280.364	C[C@H]1CCC/C=C/[C@@H]2C[C@H](O)C[C@H]2[C@@H](O)/C=C/C(=O)O1	-5.6696
NaN	280.364	C[C@H]1CCC/C=C/[C@@H]2C[C@H](O)C[C@H]2[C@H](O)/C=C/C(=O)O1	-5.6696
NaN	292.331	C[C@H]1CCC[C@H](C[C@H]2Cc3cc(O)cc(O)c3C(=O)O2)O1	-3.6122
Patchoulialcohol	222.372	C[C@H]1CCC2(O)C(C)(C)C3CC[C@@]2(C)C1C3	-3.7259
NaN	112.172	C[C@H]1CCCC(=O)C1	-1.87
NaN	318.369	C[C@H]1CCCC(=O)CCC/C=C/c2cc(O)cc(O)c2C(=O)O1	-4.068
1,2-dimethylcyclohexane (trans)	112.216	C[C@H]1CCCC[C@@H]1C	-4.3341
NaN	424.541	C[C@H]1CN(C[C@H](Cc2ccccc2)C(=O)NCC(=O)O)CC[C@@]1(C)c1cccc(O)c1	-3.63
NaN	100.165	C[C@H]1CNCCN1	0.74
NaN	414.63	C[C@H]1CO[C@@H]2C[C@@]3(C)[C@@H](C[C@H]4[C@@H]5C=C6C[C@H](O)CC[C@@]6(C)C[C@H]5CC[C@@]43C)O[C@H]2C1	-7.32
NaN	405.357	C[C@H]1CO[C@@H]2Cn3cc(C(=O)NCc4ccc(F)cc4F)c(=O)c(O)c3C(=O)N12	-5.05
2-methyloxirane	58.08	C[C@H]1CO1	0.83803
NaN	361.373	C[C@H]1COc2c(N3CCN(C)CC3)c(F)cc3c(=O)c(C(=O)O)cn1c23	-1.27
NaN	414.234	C[C@H]1N=C(c2ccccc2F)c2cc(Br)ccc2-n2cnc(C(=O)O)c21	-3.91
NaN	246.194	C[C@H]1O[C@@H](n2cc(F)c(=O)[nH]c2=O)[C@H](O)[C@@H]1O	-0.25171
1-[(2R.3R.4S.5R)-3.4-dihydroxy-5-methyloxolan-2-yl]-5-fluoropyrimidine-2.4-dione	248.21	C[C@H]1O[C@@H](N2CC(F)C(=O)NC2=O)[C@H](O)[C@@H]1O	-0.25171
NaN	796.948	C[C@H]1O[C@@H](O[C@H]2[C@@H](O)C[C@H](O[C@H]3[C@@H](O)C[C@H](O[C@H]4CC[C@@]5(C)[C@H](CC[C@@H]6[C@@H]5C[C@@H](O)[C@]5(C)[C@@H](C7=CC(=O)OC7)[C@@H](O)C[C@]65O)C4)O[C@@H]3C)O[C@@H]2C)C[C@H](O)[C@@H]1O	-2.9
NaN	780.949	C[C@H]1O[C@@H](O[C@H]2[C@@H](O)C[C@H](O[C@H]3[C@@H](O)C[C@H](O[C@H]4CC[C@@]5(C)[C@H](CC[C@@H]6[C@@H]5CC[C@]5(C)[C@@H](C7=CC(=O)OC7)[C@@H](O)C[C@]65O)C4)O[C@@H]3C)O[C@@H]2C)C[C@H](O)[C@@H]1O	-5.52
NaN	634.807	C[C@H]1O[C@@H](O[C@H]2[C@@H](O)C[C@H](O[C@H]3CC[C@]4(C)C5CC[C@]6(C)[C@@H](C7=CC(=O)OC7)CC[C@]6(O)C5CC[C@@H]4C3)O[C@@H]2C)C[C@H](O)[C@@H]1O	-5.6615
NaN	534.646	C[C@H]1O[C@@H](O[C@H]2CC[C@]3(C=O)[C@H]4CC[C@]5(C)[C@@H](C6=CC(=O)OC6)CC[C@]5(O)[C@@H]4CC[C@]3(O)C2)C[C@H](O)[C@@H]1O	-3.3524
NaN	645.608	C[C@H]1O[C@H](O[C@H]2[C@H](O)[C@@H](O)[C@@H](O[C@H]3[C@H](O)[C@@H](O)C(O)O[C@@H]3CO)O[C@@H]2CO)[C@H](O)[C@@H](O)[C@@H]1N[C@H]1C=C(CO)[C@@H](O)[C@H](O)[C@H]1O	0.19003
4-[[(2S)-2-amino-3-hydroxy-2-methylpropanoyl]amino]-N-[1-[(2R.5S.6R)-5-[(2R.3R.4S.5S.6R)-5-(dimethylamino)-3.4-dihydroxy-6-methyloxan-2-yl]oxy-6-methyloxan-2-yl]-2-oxopyrimidin-4-yl]benzamide	618.688	C[C@H]1O[C@H](O[C@H]2CC[C@H](n3ccc(NC(=O)c4ccc(NC(=O)[C@@](C)(N)CO)cc4)nc3=O)O[C@@H]2C)[C@H](O)[C@@H](O)[C@@H]1N(C)C	-2.4904
2-methylpropane	57.116	C[C](C)C	-4.3765
chipcote	241.643	C[Hg]C#N	-0.0821
NaN	251.078	C[Hg]Cl	-1.4299
NaN	328.718	C[Hg+].O=C([O-])C[S-].[Na+]	-0.6225
NaN	172.055	C[N+]([O-])(CCCl)CCCl	-1.5942
NaN	208.516	C[N+]([O-])(CCCl)CCCl.Cl	0.68088
nitromethane	61.04	C[N+](=O)[O-]	0.24675
ergothioneine	229.305	C[N+](C)(C)C(Cc1cnc(S)[nH]1)C(=O)[O-]	-0.46
N,N,N-trimethylmethanaminium chloride	109.6	C[N+](C)(C)C.[Cl-]	0.84474
tetramethylazanium hydroxide	91.154	C[N+](C)(C)C.[OH-]	1.0402
tetramethylazanium 2-carboxybenzoate	239.271	C[N+](C)(C)C.O=C([O-])c1ccccc1C(=O)O	0.62111
NaN	161.201	C[N+](C)(C)C[C@H](O)CC(=O)[O-]	0.79263
NaN	197.662	C[N+](C)(C)C[C@H](O)CC(=O)O.[Cl-]	0.70408
NaN	281.227	C[N+](C)(C)c1cc(O)cc([N+](C)(C)C)c1.[Cl-].[Cl-]	0.55095
NaN	248.12	C[N+](C)(C)c1cc(O)ccc1O.[Br-]	0.60534
NaN	448.13	C[N+](C)(C)c1ccc([N+](C)(C)C)cc1.[I-].[I-]	0.3486
NaN	232.121	C[N+](C)(C)c1ccc(O)cc1.[Br-]	0.63429
NaN	336.229	C[N+](C)(C)c1ccc(OC(=O)c2ccccc2)cc1.[Br-]	0.44603
8-[(4-amino-3-nitrophenyl)diazenyl]-7-hydroxy-N,N,N-trimethylnaphthalen-2-aminium chloride	401.854	C[N+](C)(C)c1ccc2c(c1)/C(=N/Nc1ccc(N)c([N+](=O)[O-])c1)C(=O)C=C2.[Cl-]	-1.3972
8-[(4-aminophenyl)diazenyl]-7-hydroxy-N,N,N-trimethylnaphthalen-2-aminium chloride	356.857	C[N+](C)(C)c1ccc2ccc(O)c(N=Nc3ccc(N)cc3)c2c1.[Cl-]	-1.9808
NaN	232.121	C[N+](C)(C)c1cccc(O)c1.[Br-]	0.63429
NaN	279.121	C[N+](C)(C)c1cccc(O)c1.[I-]	0.55421
NaN	362.267	C[N+](C)(C)c1cccc(OC(=O)/C=C/c2ccccc2)c1.[Br-]	-0.78305
NaN	370.674	C[N+](C)(C)c1cccc(OC(=O)c2ccc(Cl)cc2)c1.[Br-]	-0.34368
NaN	351.244	C[N+](C)(C)c1cccc(OC(=O)c2ccc(N)cc2)c1.[Br-]	-0.27844
NaN	370.674	C[N+](C)(C)c1cccc(OC(=O)c2cccc(Cl)c2)c1.[Br-]	-0.34368
NaN	336.229	C[N+](C)(C)c1cccc(OC(=O)c2ccccc2)c1.[Br-]	0.44603
NaN	350.256	C[N+](C)(C)c1cccc(OC(=O)Cc2ccccc2)c1.[Br-]	-0.51096
NaN	216.122	C[N+](C)(C)c1ccccc1.[Br-]	0.6653
N,N,N-trimethylanilinium chloride	171.671	C[N+](C)(C)c1ccccc1.[Cl-]	0.28775
NaN	153.225	C[N+](C)(C)c1ccccc1.[OH-]	0.75469
NaN	232.121	C[N+](C)(C)c1ccccc1O.[Br-]	0.63429
NaN	336.229	C[N+](C)(C)c1ccccc1OC(=O)c1ccccc1.[Br-]	-0.6086
NaN	336.112	C[N+](C)(C)CC(O)C[N+](C)(C)C.[Br-].[Br-]	0.47352
NaN	197.662	C[N+](C)(C)CC(O)CC(=O)O.[Cl-]	0.70408
(3-chloro-2-hydroxypropyl)trimethylazanium chloride	188.098	C[N+](C)(C)CC(O)CCl.[Cl-]	0.64741
NaN	429.046	C[N+](C)(C)CC[N+]1(C)Cc2c(Cl)c(Cl)c(Cl)c(Cl)c2C1.[Cl-].[Cl-]	0.36751
NaN	480.216	C[N+](C)(C)CC[N+]1(C)CC2CCCC(C2)C1.[I-].[I-]	0.31856
NaN	474.168	C[N+](C)(C)CC[N+]1(C)Cc2ccccc2C1.[I-].[I-]	0.32407
NaN	476.206	C[N+](C)(C)CC[S+]([O-])CC[N+](C)(C)C.[I-].[I-]	0.32221
NaN	462.157	C[N+](C)(C)Cc1ccc([N+](C)(C)C)cc1.[I-].[I-]	0.33521
NaN	309.045	C[N+](C)(C)Cc1cccc(Br)c1.[Br-]	0.091928
NaN	230.149	C[N+](C)(C)Cc1ccccc1.[Br-]	0.63799
NaN	167.252	C[N+](C)(C)Cc1ccccc1.[OH-]	0.23299
NaN	246.148	C[N+](C)(C)Cc1ccccc1O.[Br-]	0.6088
NaN	350.256	C[N+](C)(C)Cc1ccccc1OC(=O)c1ccccc1.[Br-]	-0.070169
NaN	267.11	C[N+](C)(C)Cc1ccco1.[I-]	0.57331
trimethyl(oxiran-2-ylmethyl)azanium chloride	151.637	C[N+](C)(C)CC1CO1.[Cl-]	0.74963
NaN	246.974	C[N+](C)(C)CCBr.[Br-]	0.60735
NaN	320.113	C[N+](C)(C)CCC[N+](C)(C)C.[Br-].[Br-]	0.4947
NaN	494.243	C[N+](C)(C)CCC[N+]1(C)CC2CCCC(C2)C1.[I-].[I-]	0.30606
NaN	408.222	C[N+](C)(C)CCC[N+]1(C)CCc2ccccc2C1.[Br-].[Br-]	0.3891
NaN	469.059	C[N+](C)(C)CCC[n+]1cc(Br)c2ccccc2c1.[Br-].[Br-]	0.32877
NaN	440.223	C[N+](C)(C)CCC[n+]1cc2ccccc2c2ccccc21.[Br-].[Br-]	0.35633
NaN	506.326	C[N+](C)(C)CCC[n+]1ccc(C(c2ccccc2)c2ccccc2)cc1.[Br-].[Br-]	0.29557
NaN	442.239	C[N+](C)(C)CCC[n+]1ccc(C=Cc2ccccc2)cc1.[Br-].[Br-]	0.35434
NaN	430.228	C[N+](C)(C)CCC[n+]1ccc(Cc2ccccc2)cc1.[Br-].[Br-]	0.3663
NaN	429.2	C[N+](C)(C)CCC[n+]1ccc2[nH]c3ccccc3c2c1.[Br-].[Br-]	0.36734
NaN	390.163	C[N+](C)(C)CCC[n+]1ccc2ccccc2c1.[Br-].[Br-]	0.40875
NaN	429.2	C[N+](C)(C)CCC[n+]1cccc2[nH]c3ccccc3c21.[Br-].[Br-]	0.36734
NaN	340.103	C[N+](C)(C)CCC[n+]1ccccc1.[Br-].[Br-]	0.46839
NaN	394.195	C[N+](C)(C)CCC[NH+]1CCc2ccccc2C1.[Br-].[Br-]	0.40429
NaN	454.178	C[N+](C)(C)CCC1CC[N+](C)(C)CC1.[I-].[I-]	0.34277
NaN	476.184	C[N+](C)(C)CCc1ccc([N+](C)(C)C)cc1.[I-].[I-]	0.32222
NaN	334.14	C[N+](C)(C)CCCC[N+](C)(C)C.[Br-].[Br-]	0.47607
NaN	508.27	C[N+](C)(C)CCCC[N+]1(C)CC2CCCC(C2)C1.[I-].[I-]	0.2939
NaN	490.211	C[N+](C)(C)CCCc1ccc([N+](C)(C)C)cc1.[I-].[I-]	0.30962
NaN	348.167	C[N+](C)(C)CCCCC[N+](C)(C)C.[Br-].[Br-]	0.45821
NaN	442.167	C[N+](C)(C)CCCCC[N+](C)(C)C.[I-].[I-]	0.35441
NaN	418.217	C[N+](C)(C)CCCCC[n+]1ccc2ccccc2c1.[Br-].[Br-]	0.3786
NaN	504.238	C[N+](C)(C)CCCCc1ccc([N+](C)(C)C)cc1.[I-].[I-]	0.29736
NaN	362.194	C[N+](C)(C)CCCCCC[N+](C)(C)C.[Br-].[Br-]	0.44106
NaN	273.292	C[N+](C)(C)CCCCCC[N+](C)(C)C.[Cl-].[Cl-]	0.56338
NaN	456.194	C[N+](C)(C)CCCCCC[N+](C)(C)C.[I-].[I-]	0.34085
NaN	432.244	C[N+](C)(C)CCCCCC[n+]1ccc2ccccc2c1.[Br-].[Br-]	0.36427
NaN	518.265	C[N+](C)(C)CCCCCc1ccc([N+](C)(C)C)cc1.[I-].[I-]	0.28545
NaN	376.221	C[N+](C)(C)CCCCCCC[N+](C)(C)C.[Br-].[Br-]	0.42456
NaN	470.221	C[N+](C)(C)CCCCCCC[N+](C)(C)C.[I-].[I-]	0.3277
NaN	532.292	C[N+](C)(C)CCCCCCc1ccc([N+](C)(C)C)cc1.[I-].[I-]	0.27385
NaN	418.302	C[N+](C)(C)CCCCCCCCCC[N+](C)(C)C.[Br-].[Br-]	0.37851
NaN	366.331	C[N+](C)(C)CCCCN1CC2CCCC(C2)C1.[I-]	-0.10751
chlormequat chloride	158.072	C[N+](C)(C)CCCl.[Cl-]	0.799
NaN	352.304	C[N+](C)(C)CCCN1CC2CCCC(C2)C1.[I-]	0.40539
NaN	472.193	C[N+](C)(C)CCCOCCC[N+](C)(C)C.[I-].[I-]	0.32588
NaN	186.068	C[N+](C)(C)CCF.[Br-]	0.73033
NaN	340.974	C[N+](C)(C)CCI.[I-]	0.46728
2-hydroxy-N,N,N-trimethylethanaminium hydroxide	121.18	C[N+](C)(C)CCO.[OH-]	0.60321
NaN	283.332	C[N+](C)(C)CCO.Cn1c2ncnc-2c([O-])n(C)c1=O	0.5477
NaN	259.262	C[N+](C)(C)CCO.O=C([O-])c1cc(=O)[nH]c(=O)[nH]1	0.58626
NaN	241.287	C[N+](C)(C)CCO.O=C([O-])c1ccccc1O	0.61747
NaN	510.198	C[N+](C)(C)CCOC(=O)C1C[N+]2(C)CCC1CC2.[I-].[I-]	0.29226
NaN	510.198	C[N+](C)(C)CCOC(=O)C1CC2CC[N+]1(C)CC2.[I-].[I-]	0.29226
NaN	243.734	C[N+](C)(C)CCOC(=O)c1ccccc1.[Cl-]	0.61309
NaN	361.31	C[N+](C)(C)CCOC(=O)CCC(=O)OCC[N+](C)(C)C.[Cl-].[Cl-]	0.1411
NaN	544.212	C[N+](C)(C)CCOC(=O)CCC(=O)OCC[N+](C)(C)C.[I-].[I-]	0.26423
NaN	350.3	C[N+](C)(C)CCOC(c1ccccc1)c1ccccc1.[Br-]	-2.9845
NaN	227.102	C[N+](C)(C)CCOC(N)=O.[Br-]	0.64378
NaN	182.651	C[N+](C)(C)CCOC(N)=O.[Cl-]	0.73839
NaN	536.236	C[N+](C)(C)CCOc1ccc(OCC[N+](C)(C)C)cc1.[I-].[I-]	0.27064
NaN	444.139	C[N+](C)(C)CCOCC[N+](C)(C)C.[I-].[I-]	0.35248
NaN	470.177	C[N+](C)(C)CCOCC[N+]1(C)CCCC1.[I-].[I-]	0.32774
NaN	486.176	C[N+](C)(C)CCOCC[N+]1(C)CCOCC1.[I-].[I-]	0.31321
NaN	257.667	C[N+](C)(C)CCOP(=O)([O-])[O-].[Ca+2].[Cl-]	0.58895
NaN	257.223	C[N+](C)(C)CCOP(=O)([O-])OC[C@H](O)CO	0.58969
NaN	488.327	C[N+](C)(C)CCOP(=O)([O-])OP(=O)(O)OC[C@H]1O[C@@H](n2ccc(N)nc2=O)[C@H](O)[C@@H]1O	0.31129
NaN	460.207	C[N+](C)(C)CCSCC[N+](C)(C)C.[I-].[I-]	0.33705
NaN	492.274	C[N+](C)(C)CCSSCC[N+](C)(C)C.[I-].[I-]	0.3078
NaN	544.212	C[N+](C)(C)COC(=O)CCCCC(=O)OC[N+](C)(C)C.[I-].[I-]	0.26423
NaN	202.039	C[N+](C)(C)N.[I-]	0.69456
NaN	308.219	C[N+](C)(Cc1ccccc1)c1cccc(O)c1.[Br-]	0.51114
NaN	547.352	C[N+](C)(Cc1ccccc1Cl)CC1CCC(CNCc2ccccc2Cl)CC1.[I-]	-4.7413
NaN	666.586	C[N+](C)(CCCCCC[N+](C)(C)C(c1ccccc1)c1ccccc1)C(c1ccccc1)c1ccccc1.[Br-].[Br-]	-2.9641
NaN	662.554	C[N+](C)(CCCCCC[N+](C)(C)C1c2ccccc2-c2ccccc21)C1c2ccccc2-c2ccccc21.[Br-].[Br-]	-2.5157
NaN	514.39	C[N+](C)(CCCCCC[N+](C)(C)Cc1ccccc1)Cc1ccccc1.[Br-].[Br-]	0.28871
NaN	718.662	C[N+](C)(CCCCCC[N+](C)(C)CCC1c2ccccc2-c2ccccc21)CCC1c2ccccc2-c2ccccc21.[Br-].[Br-]	-5.2406
NaN	718.662	C[N+](C)(CCCCCCCCCC[N+](C)(C)C1c2ccccc2-c2ccccc21)C1c2ccccc2-c2ccccc21.[Br-].[Br-]	-8.1654
NaN	570.498	C[N+](C)(CCCCCCCCCC[N+](C)(C)Cc1ccccc1)Cc1ccccc1.[Br-].[Br-]	-1.1742
NaN	206.544	C[N+](C)(CCCl)CCCl.[Cl-]	0.68501
carboxymethyldimethyl-3-[[(3,3,4,4,5,5,6,6,7,7,8,8,8-tridecafluorooctyl)sulphonyl]amino]propylammonium hydroxide	570.368	C[N+](C)(CCCNS(=O)(=O)CCC(F)(F)C(F)(F)C(F)(F)C(F)(F)C(F)(F)C(F)(F)F)CC(=O)[O-]	-4.0572
NaN	413.433	C[N+](C)(CCOCC[N+](C)(C)Cc1ccccc1)Cc1ccccc1.[Cl-].[Cl-]	0.3836
N,N-dimethyl-3,3-diphenyloxolan-2-iminium bromide	346.268	C[N+](C)=C1OCCC1(c1ccccc1)c1ccccc1.[Br-]	-2.5266
(5-amino-3-hydroxy-5-oxopentylidene)-dimethylazanium chloride	194.662	C[N+](C)=CCC(O)CC(N)=O.[Cl-]	0.59313
Methyl morpholine oxide	117.148	C[N+]1([O-])CCOCC1	0.45631
NaN	398.297	C[N+]1(C)[C@@H]2CC(OC(=O)[C@H](CO)c3ccccc3)C[C@H]1[C@@H]1O[C@@H]12.[Br-]	0.098328
NaN	384.314	C[N+]1(C)[C@@H]2CC[C@H]1CC(OC(=O)C(CO)c1ccccc1)C2.[Br-]	0.11428
NaN	366.414	C[N+]1(C)[C@@H]2CC[C@H]1CC(OC(=O)C(CO)c1ccccc1)C2.O=[N+]([O-])[O-]	0.024412
NaN	370.287	C[N+]1(C)[C@@H]2CC[C@H]1CC(OC(=O)C(O)c1ccccc1)C2.[Br-]	-0.10316
NaN	493.385	C[N+]1(C)C2CCC1CC(OC(=O)C(O)(c1ccccc1)c1ccccc1)C2.[I-]	-3.3449
NaN	380.282	C[N+]1(C)CC[C@]23c4c5ccc(O)c4O[C@H]2[C@@H](O)C=C[C@H]3[C@H]1C5.[Br-]	0.17653
NaN	496.215	C[N+]1(C)CCC(CC[N+]2(C)CCOCC2)CC1.[I-].[I-]	-3.4576
NaN	398.341	C[N+]1(C)CCC(OC(=O)C(O)(c2ccccc2)C2CCCC2)C1.[Br-]	-1.1453
NaN	412.349	C[N+]1(C)CCC(OC(=O)C(O)(c2ccccc2)c2cccs2)C1.[Br-]	-0.93774
NaN	420.347	C[N+]1(C)CCCC(OC(=O)C(O)(c2ccccc2)c2ccccc2)C1.[Br-]	-1.713
NaN	318.202	C[N+]1(C)CCN(c2ccccc2)CC1.[I-]	0.21993
NaN	498.256	C[N+]1(C)CCOC(O)(c2ccc(C3(O)C[N+](C)(C)CCO3)cc2)C1.[Br-].[Br-]	-4.9348
NaN	317.261	C[N+]1(C2CSSC2)CCCC1.[I-]	-0.8453
NaN	506.254	C[N+]1(CC[N+]2(C)CC3CCCC(C3)C2)CCCC1.[I-].[I-]	-3.9148
NaN	525.281	C[N+]1(Cc2ccc(Br)cc2)C2CCC1CC(OC(=O)C(O)c1ccccc1)C2.[Br-]	-2.47
NaN	571.943	C[N+]1(Cc2ccc(Cl)cc2)C2CCC1CC(OC(=O)C(O)(c1ccccc1)c1ccc(N)cc1)C2.[Br-]	-5.8911
NaN	480.83	C[N+]1(Cc2ccc(Cl)cc2)C2CCC1CC(OC(=O)C(O)c1ccccc1)C2.[Br-]	-3.84
NaN	451.994	C[N+]1(Cc2cccc3ccccc23)C2CCC1CC(OC(=O)C(O)c1ccccc1)C2.[Cl-]	-2.4704
NaN	537.498	C[N+]1(Cc2ccccc2)C2CCC1CC(OC(=O)C(O)(c1ccccc1)c1ccc(N)cc1)C2.[Br-]	-5.0949
NaN	522.483	C[N+]1(Cc2ccccc2)C2CCC1CC(OC(=O)C(O)(c1ccccc1)c1ccccc1)C2.[Br-]	-3.7207
NaN	446.385	C[N+]1(Cc2ccccc2)C2CCC1CC(OC(=O)C(O)c1ccccc1)C2.[Br-]	-1.1528
NaN	417.391	C[N+]1(CCC(C(N)=O)(c2ccccc2)c2ccccc2)CCCCC1.[Br-]	-2.7177
NaN	337.935	C[N+]1(CCC(O)(c2ccccc2)C2CCCCC2)CCCC1.[Cl-]	-3.6486
NaN	445.366	C[N+]1(CCC(O)(c2ccccc2)c2cccs2)CCOCC1.[I-]	-1.5743
NaN	520.281	C[N+]1(CCC[N+]2(C)CC3CCCC(C3)C2)CCCC1.[I-].[I-]	-4.424
NaN	536.28	C[N+]1(CCC[N+]2(C)CC3CCCC(C3)C2)CCOCC1.[I-].[I-]	-4.5226
NaN	434.26	C[N+]1(CCC[N+]2(C)CCc3ccccc3C2)CCCC1.[Br-].[Br-]	-4.3155
NaN	466.189	C[N+]1(CCC[N+]2(C)CCCC2)CCCC1.[I-].[I-]	-2.9173
NaN	494.243	C[N+]1(CCC[N+]2(C)CCCCC2)CCCCC1.[I-].[I-]	-3.9328
NaN	466.261	C[N+]1(CCC[n+]2cc3ccccc3c3ccccc32)CCCC1.[Br-].[Br-]	-1.8304
NaN	416.201	C[N+]1(CCC[n+]2ccc3ccccc3c2)CCCC1.[Br-].[Br-]	0.3807
NaN	432.2	C[N+]1(CCC[n+]2ccc3ccccc3c2)CCOCC1.[Br-].[Br-]	0.36432
NaN	466.261	C[N+]1(CCC[n+]2cccc3c4ccccc4ccc32)CCCC1.[Br-].[Br-]	-4.696
NaN	534.308	C[N+]1(CCCC[N+]2(C)CC3CCCC(C3)C2)CCCC1.[I-].[I-]	-4.9361
NaN	480.216	C[N+]1(CCCC[N+]2(C)CCCC2)CCCC1.[I-].[I-]	-3.4238
NaN	508.27	C[N+]1(CCCC[N+]2(C)CCCCC2)CCCCC1.[I-].[I-]	-4.4413
NaN	418.214	C[N+]1(CCCC[N+]2(C)CCOCC2)CCOCC1.[Br-].[Br-]	-2.46
NaN	430.228	C[N+]1(CCCC[n+]2ccc3ccccc3c2)CCCC1.[Br-].[Br-]	0.10745
NaN	432.241	C[N+]1(CCCCC[N+]2(C)CCOCC2)CCOCC1.[Br-].[Br-]	-2.9749
NaN	414.27	C[N+]1(CCCCCC[N+]2(C)CCCC2)CCCC1.[Br-].[Br-]	-4.3525
NaN	536.324	C[N+]1(CCCCCC[N+]2(C)CCCCC2)CCCCC1.[I-].[I-]	-5.4623
NaN	540.268	C[N+]1(CCCCCC[N+]2(C)CCOCC2)CCOCC1.[I-].[I-]	-3.5712
NaN	550.351	C[N+]1(CCCCCCC[N+]2(C)CCCCC2)CCCCC1.[I-].[I-]	-5.975
NaN	554.295	C[N+]1(CCCCCCC[N+]2(C)CCOCC2)CCOCC1.[I-].[I-]	-4.0838
NaN	582.349	C[N+]1(CCCCCCCCC[N+]2(C)CCOCC2)CCOCC1.[I-].[I-]	-5.1091
NaN	564.378	C[N+]1(CCCCCCCCCC[N+]2(C)CCCC2)CCCC1.[I-].[I-]	-6.4868
NaN	592.432	C[N+]1(CCCCCCCCCC[N+]2(C)CCCCC2)CCCCC1.[I-].[I-]	-7.515
NaN	596.376	C[N+]1(CCCCCCCCCC[N+]2(C)CCOCC2)CCOCC1.[I-].[I-]	-5.6232
NaN	592.432	C[N+]1(CCCCCCCCCCCC[N+]2(C)CCCC2)CCCC1.[I-].[I-]	-7.515
NaN	624.43	C[N+]1(CCCCCCCCCCCC[N+]2(C)CCOCC2)CCOCC1.[I-].[I-]	-6.6525
NaN	381.767	C[N+]1(CCCCCOc2ccc(Br)cn2)CCSC1.[Cl-]	-3.8267
NaN	392.369	C[N+]1(CCCCN2CC3CCCC(C3)C2)CCCC1.[I-]	-2.7382
NaN	312.112	C[N+]1(CCCl)CC[N+](C)(CCCl)CC1.[Cl-].[Cl-]	-2.17
NaN	378.342	C[N+]1(CCCN2CC3CCCC(C3)C2)CCCC1.[I-]	-2.2238
NaN	342.999	C[N+]1(CCN(C2CCCCC2)C2CCCCC2)CCCCC1.[Cl-]	-4.4708
NaN	364.315	C[N+]1(CCN2CC3CCCC(C3)C2)CCCC1.[I-]	-1.7108
NaN	496.215	C[N+]1(CCOCC[N+]2(C)CCCC2)CCCC1.[I-].[I-]	-3.5196
NaN	524.269	C[N+]1(CCOCC[N+]2(C)CCCCC2)CCCCC1.[I-].[I-]	-4.5406
NaN	528.213	C[N+]1(CCOCC[N+]2(C)CCOCC2)CCOCC1.[I-].[I-]	-1.5798
NaN	432.358	C[N+]12CCC(CC1)C(OC(=O)C(O)(c1ccccc1)c1ccccc1)C2.[Br-]	-2.1587
NaN	380.289	C[n+]1c(-c2ccccc2)c2cc(N)ccc2c2ccc(N)cc21.[Br-]	-3.701
NaN	259.74	C[n+]1c2cc(N)ccc2cc2ccc(N)cc21.[Cl-]	-0.6848
NaN	289.176	C[n+]1c2ccccc2c(N)c2ccccc21.[Br-]	-2.3506
NaN	289.176	C[n+]1c2ccccc2cc2ccc(N)cc21.[Br-]	-2.3506
paraquat dichloride	257.164	C[n+]1ccc(-c2cc[n+](C)cc2)cc1.[Cl-].[Cl-]	0.40855
NaN	303.168	C[n+]1ccc(-c2cccs2)cc1.[I-]	-0.01778
NaN	287.1	C[n+]1ccc(-c2ccoc2)cc1.[I-]	0.46676
NaN	303.168	C[n+]1ccc(-c2ccsc2)cc1.[I-]	-0.01778
1-methylpyridinium chloride	129.59	C[n+]1ccccc1.[Cl-]	0.42018
NaN	221.041	C[n+]1ccccc1.[I-]	0.65553
NaN	312.844	C[NH+](C)[C@@H]1CC[C@@](C#N)(c2ccccc2)c2ccccc21.[Cl-]	-3.6939
NaN	330.859	C[NH+](C)[C@@H]1CC[C@@](C(N)=O)(c2ccccc2)c2ccccc21.[Cl-]	-3.6968
NaN	312.844	C[NH+](C)[C@@H]1CC[C@](C#N)(c2ccccc2)c2ccccc21.[Cl-]	-3.6939
NaN	261.796	C[NH+](C)[C@H](Cc1ccccc1)c1ccccc1.[Cl-]	-3.2084
NaN	287.834	C[NH+](C)[C@H]1CC[C@@H](c2ccccc2)c2ccccc21.[Cl-]	-3.6788
cartap hydrochloride	273.811	C[NH+](C)C(CSC(N)=O)CSC(N)=O.[Cl-]	-0.1364
NaN	410.47	C[NH+](C)C1CC[C@@](C(N)=O)(c2ccccc2)c2ccccc21.O=C([O-])/C=C\C(=O)O	-3.7905
NaN	346.301	C[NH+](C)CC/C=C1/c2ccccc2C=Cc2ccc(Cl)cc21.[Cl-]	-6.5308
NaN	348.317	C[NH+](C)CC/C=C1/c2ccccc2CCc2ccc(Cl)cc21.[Cl-]	-6.7304
NaN	331.685	C[NH+](C)CCC[n+]1ccc2ccccc2c1.[Br-].[Cl-]	-0.26545
NaN	388.77	C[NH+](C)CCC[NH+]1Cc2ccc(Cl)cc2Nc2ccccc21.[Cl-].[Cl-]	-5.0646
NaN	317.816	C[NH+](C)CCC1(c2ccccc2)C(=O)Oc2ccccc21.[Cl-]	-2.228
NaN	294.307	C[NH+](C)CCc1c[nH]c2ccc(O)cc12.O=C([O-])C(=O)O	-0.51119
NaN	320.683	C[NH+](C)CCc1csc2ccc(Br)cc12.[Cl-]	-3.8395
NaN	241.787	C[NH+](C)CCc1csc2ccccc12.[Cl-]	-2.5231
NaN	367.364	C[NH+](C)CCCC1(c2ccccc2)C[NH+](C)c2ccccc21.[Cl-].[Cl-]	-4.1637
NaN	367.364	C[NH+](C)CCCC1(c2ccccc2)c2ccccc2C[NH+]1C.[Cl-].[Cl-]	-3.438
NaN	329.915	C[NH+](C)CCCC1(c2ccccc2)CCCc2ccccc21.[Cl-]	-5.2655
NaN	331.887	C[NH+](C)CCCC1(c2ccccc2)OCCc2ccccc21.[Cl-]	-4.2287
NaN	329.915	C[NH+](C)CCCC1c2ccccc2C(C)(C)c2ccccc21.[Cl-]	-5.9207
NaN	313.872	C[NH+](C)CCCC1c2ccccc2C=Cc2ccccc21.[Cl-]	-5.7394
NaN	315.888	C[NH+](C)CCCC1c2ccccc2CCc2ccccc21.[Cl-]	-5.9372
NaN	305.205	C[NH+](C)CCCN1C(=O)COc2ccc(Cl)cc21.[Cl-]	-2.2724
NaN	352.265	C[NH+](C)CCCn1c2ccc(Cl)cc2c(=O)c2cccnc21.[Cl-]	-3.8034
NaN	376.84	C[NH+](C)CCCn1c2ccccc2c2cc(Cl)ccc21.O=C([O-])C(=O)O	-5.5006
NaN	366.292	C[NH+](C)CCCN1c2ccccc2NC(=O)c2ccc(Cl)cc21.[Cl-]	-6.1029
NaN	317.864	C[NH+](C)CCCN1Cc2ccccc2Nc2ccccc21.[Cl-]	-4.8821
NaN	370.722	C[NH+](C)CCN(Cc1ccc(Br)cc1)c1ccccn1.[Cl-]	-3.7649
NaN	296.867	C[NH+](C)CCN(Cc1cccs1)c1ccccc1.[Cl-]	-2.7129
NaN	367.276	C[NH+](C)CCN1C(=O)C(c2ccccc2)Oc2ccc(Cl)cc21.[Cl-]	-3.6905
NaN	352.265	C[NH+](C)CCN1C(=O)c2ccccc2Nc2cc(Cl)ccc21.[Cl-]	-5.8462
NaN	362.813	C[NH+](C)CCn1c2ccccc2c2cc(Cl)ccc21.O=C([O-])C(=O)O	-4.9856
NaN	309.24	C[NH+](C)CCn1c2ccccc2c2ccc(Cl)cc21.[Cl-]	-4.9163
NaN	277.723	C[NH+](C)CCOC(=O)COc1ccc(F)cc1.[Cl-]	-1.3037
NaN	259.733	C[NH+](C)CCOC(=O)COc1ccccc1.[Cl-]	-1.008
NaN	318.804	C[NH+](C)CCOC(=O)n1c2ccccc2c2ccccc21.[Cl-]	-4.7125
NaN	468.04	C[NH+](C)CCOC(C1c2ccccc2-c2ccccc21)C1c2ccccc2-c2ccccc21.[Cl-]	-7.885
NaN	360.712	C[NH+](C)CCOC(c1ccc(Cl)cc1)c1cccc(Cl)c1.[Cl-]	-4.3558
NaN	360.712	C[NH+](C)CCOC(c1ccc(Cl)cc1)c1ccccc1Cl.[Cl-]	-4.3558
NaN	367.92	C[NH+](C)CCOC(c1ccccc1)c1ccc(-c2ccccc2)cc1.[Cl-]	-4.8137
NaN	373.968	C[NH+](C)CCOC(c1ccccc1)c1ccc(C2CCCCC2)cc1.[Cl-]	-5.867
NaN	417.718	C[NH+](C)CCOC(c1ccccc1)c1ccc(I)cc1.[Cl-]	-4.6609
NaN	326.267	C[NH+](C)CCOC(c1ccccc1)c1cccc(Cl)c1.[Cl-]	-3.5603
NaN	341.882	C[NH+](C)CCOC(c1ccccc1)c1cccc2ccccc12.[Cl-]	-4.1256
NaN	326.267	C[NH+](C)CCOC(c1ccccc1)c1ccccc1Cl.[Cl-]	-3.5603
NaN	297.851	C[NH+](C)CCOC(c1ccccc1)c1cccs1.[Cl-]	-2.6551
NaN	411.498	C[NH+](C)CCOC1C=CC2=C(CCC=C2)Cc2ccccc21.O=C([O-])/C=C\C(=O)O	-5.5106
NaN	330.859	C[NH+](C)CCON=C1c2ccccc2CCc2ccccc21.[Cl-]	-6.1713
morphine sulfate	668.765	C[NH+]1CC[C@@]23c4c5ccc(O)c4OC2[C@H](O)C=C[C@@H]3[C@@H]1C5.C[NH+]1CC[C@@]23c4c5ccc(O)c4OC2[C@H](O)C=C[C@@H]3[C@@H]1C5.O=S(=O)([O-])[O-]	-1.0157
NaN	343.854	C[NH+]1CCC(OC(=O)C2c3ccccc3-c3ccccc32)CC1.[Cl-]	-5.1861
NaN	215.68	C[NH+]1CCc2c(ccc(O)c2O)C1.[Cl-]	0.1462
NaN	354.277	C[NH+]1CCc2cc(O)c(O)cc2C1CCc1ccc(Cl)cc1.[Cl-]	-3.6143
NaN	469.651	C[NH+]1CCCC1c1cn(Cc2ccccc2)c2ccccc12.O=S(=O)([O-])NC1CCCCC1	-4.3643
NaN	302.205	C[NH+]1CCN(/N=C/C(=O)c2ccc(Cl)cc2)CC1.[Cl-]	-2.03
NaN	216.712	C[NH2+]C(C)C(O)c1ccc(N)cc1.[Cl-]	0.61156
NaN	233.695	C[NH2+]C(C)C(O)c1ccc(O)c(O)c1.[Cl-]	0.63136
NaN	217.696	C[NH2+]C(C)C(O)c1cccc(O)c1.[Cl-]	0.66216
NaN	298.817	C[NH2+]C1CC[C@@](C#N)(c2ccccc2)c2ccccc21.[Cl-]	-3.4147
NaN	247.722	C[NH2+]CC(O)c1cc(OC)ccc1OC.[Cl-]	-0.16865
NaN	187.67	C[NH2+]CC(O)c1ccccc1.[Cl-]	0.38271
NaN	295.76	C[NH2+]CC=C(c1cccc(F)c1)c1cccc(F)c1.[Cl-]	-3.2695
NaN	340.298	C[NH2+]CCC[NH+]1Cc2ccccc2Nc2ccccc21.[Cl-].[Cl-]	-3.9953
NaN	306.656	C[NH2+]CCc1csc2ccc(Br)cc12.[Cl-]	-3.5593
NaN	241.787	C[NH2+]CCc1csc2ccc(C)cc12.[Cl-]	-2.8105
NaN	317.86	C[NH2+]CCCC1(c2ccccc2)OCCc2ccccc21.[Cl-]	-3.9483
NaN	301.861	C[NH2+]CCCC1c2ccccc2CCc2ccccc21.[Cl-]	-5.657
NaN	358.778	C[NH2+]CCCN1C(=O)C(C)Oc2ccc(Cl)cc21.O=C([O-])C(=O)O	-2.5174
NaN	317.82	C[NH2+]CCCN1C(=O)c2ccccc2Nc2ccccc21.[Cl-]	-4.4123
NaN	340.298	C[NH2+]CCCN1c2ccccc2C[NH2+]c2ccccc21.[Cl-].[Cl-]	-4.1305
NaN	317.82	C[NH2+]CCCN1c2ccccc2NC(=O)c2ccccc21.[Cl-]	-5.0265
NaN	291.178	C[NH2+]CCN1C(=O)C(C)Oc2ccc(Cl)cc21.[Cl-]	-1.9301
NaN	383.444	C[NH2+]CCOC1c2ccccc2CCc2ccccc21.O=C([O-])/C=C\C(=O)O	-4.7204
methanaminium chloride	67.519	C[NH3+].[Cl-]	-1.796
magnesium(2+) ion dimethanolate	86.373	C[O-].C[O-].[Mg+2]	-3.9944
methyl(triphenyl)phosphonium bromide	357.231	C[P+](c1ccccc1)(c1ccccc1)c1ccccc1.[Br-]	-0.018923
sodium methanethiolate	70.092	C[S-].[Na+]	-1.8457
NaN	302.307	C[S+]([O-])c1ccc2oc3ccc(C(=O)O)cc3c(=O)c2c1	-5.01
NaN	203.223	C[S+]([O-])CCn1ccnc1[N+](=O)[O-]	-0.031496
Trimethylsulfoxonium iodide	220.075	C[S+](C)(C)=O.[I-]	-0.75688
NaN	78.136	C[S+](C)[O-]	1.1072
NaN	199.703	C[S+](C)CC[C@H](N)C(=O)O.[Cl-]	-1.2048
NaN	245.3	C[S+](C)CCOc1ccccc1.O=[N+]([O-])[O-]	-3.7472
NaN	291.372	C[S+](Cc1ccccc1)Cc1ccccc1.O=[N+]([O-])[O-]	-5.4978
dimethyl selenide	109.03	C[Se]C	-0.6502
tripotassium methylsilanetris(olate)	132.232	C[Si]([O-])(O)O.[K+]	0.87866
tetramethylsilane	88.226	C[Si](C)(C)C	-3.6533
1-propanamine, 3-(trimethylsilyl)-	131.295	C[Si](C)(C)CCCN	-1.9509
ethanamine, 2-(trimethylsilyl)-	117.268	C[Si](C)(C)CCN	-1.807
methanamine, 1-(trimethylsilyl)-	103.241	C[Si](C)(C)CN	-1.762
bis(trimethylsilyl)amine	161.397	C[Si](C)(C)N[Si](C)(C)C	-2.2101
HEXAMETHYLDISILOXANE	162.381	C[Si](C)(C)O[Si](C)(C)C	-5.0758
octamethyltrisiloxane	236.536	C[Si](C)(C)O[Si](C)(C)O[Si](C)(C)C	-6.8424
decamethyltetrasiloxane	310.691	C[Si](C)(C)O[Si](C)(C)O[Si](C)(C)O[Si](C)(C)C	-7.6637
DODECAMETHYLPENTASILOXANE	384.846	C[Si](C)(C)O[Si](C)(C)O[Si](C)(C)O[Si](C)(C)O[Si](C)(C)C	-9.7377
2,2,4,4,6,6,8,8,10,10,12,12-dodecamethyl-3,5,7,9,11-pentaoxa-2,4,6,8,10,12-hexasilatridecane	459.001	C[Si](C)(C)O[Si](C)(C)O[Si](C)(C)O[Si](C)(C)O[Si](C)(C)O[Si](C)(C)C	-5.6618
METHYLTRIS(TRIMETHYLSILOXY)SILANE	310.691	C[Si](C)(C)O[Si](C)(O[Si](C)(C)C)O[Si](C)(C)C	-7.0759
Tris(trimethylsiloxy)phenylsilane	372.762	C[Si](C)(C)O[Si](O[Si](C)(C)C)(O[Si](C)(C)C)c1ccccc1	-7.7506
tetratrimethylsilyl silicate	384.846	C[Si](C)(C)O[Si](O[Si](C)(C)C)(O[Si](C)(C)C)O[Si](C)(C)C	-9.4072
dimethylsilanediol	92.17	C[Si](C)(O)O	1.0354
1,3-disiloxanediol, 1,1,3,3-tetramethyl-	166.325	C[Si](C)(O)O[Si](C)(C)O	-0.1796
trimethylsilane	73.191	C[Si](C)C	-0.56343
flusilazole	315.399	C[Si](Cn1cncn1)(c1ccc(F)cc1)c1ccc(F)cc1	-3.7665
2,2,4,6,6-pentamethyl-3,5-dioxa-2,4,6-trisilaheptane	221.501	C[Si](O[Si](C)(C)C)O[Si](C)(C)C	-7.0443
NaN	240.335	C[Si]1(C)CCCC2(C1)C(=O)NC(=O)NC2=O	-2.5652
NaN	256.403	C[Si]1(C)CCCC2(C1)C(=O)NC(=S)NC2=O	-3.4253
NaN	254.362	C[Si]1(C)CCCCC2(C1)C(=O)NC(=O)NC2=O	-3.0874
dodecamethylcyclohexasiloxane	444.93	C[Si]1(C)O[Si](C)(C)O[Si](C)(C)O[Si](C)(C)O[Si](C)(C)O[Si](C)(C)O1	-7.9407
decamethylcyclopentasiloxane	370.775	C[Si]1(C)O[Si](C)(C)O[Si](C)(C)O[Si](C)(C)O[Si](C)(C)O1	-7.3387
OCTAMETHYLCYCLOTETRASILOXANE	296.62	C[Si]1(C)O[Si](C)(C)O[Si](C)(C)O[Si](C)(C)O1	-6.8388
HEXAMETHYLCYCLOTRISILOXANE	222.465	C[Si]1(C)O[Si](C)(C)O[Si](C)(C)O1	-2.2507
2,4,6,8,10-pentamethyl-1,3,5,7,9,2,4,6,8,10-pentaoxapentasilecane	295.6	C[Si]1O[Si](C)O[Si](C)O[Si](C)O[Si](C)O1	0.5293
dimethyltin dichloride	219.687	C[Sn](C)(Cl)Cl	-1.0407
NaN	181.831	C[Sn](C)C.O	-0.3698
ETHYLENE	28.054	C=C	-1.3653
disodium 6-amino-5-[(E)-2-[4-(2-bromoprop-2-enamido)-2-(4-methyl-3-sulfonatobenzenesulfonyl)phenyl]diazen-1-yl]naphthalene-2-sulfonate	753.542	C=C(Br)C(=O)Nc1ccc(N=Nc2c(N)ccc3cc(S(=O)(=O)[O-])ccc23)c(S(=O)(=O)c2ccc(C)c(S(=O)(=O)[O-])c2)c1.[Na+].[Na+]	-1.8948
disodium 1-amino-4-[[4-[(2-bromo-1-oxoallyl)amino]-2-sulphonatophenyl]amino]-9,10-dihydro-9,10-dioxoanthracene-2-sulphonate	666.395	C=C(Br)C(=O)Nc1ccc(Nc2cc(S(=O)(=O)[O-])c(N)c3c2C(=O)c2ccccc2C3=O)c(S(=O)(=O)[O-])c1.[Na+].[Na+]	-1.0618
disodium 6-amino-5-[(E)-2-[4-(2-bromoprop-2-enamido)-2-sulfonatophenyl]diazen-1-yl]-4-hydroxynaphthalene-2-sulfonate	615.351	C=C(Br)C(=O)Nc1ccc(NNC2=C3C(=O)C=C(S(=O)(=O)[O-])C=C3C=CC2=N)c(S(=O)(=O)[O-])c1.[Na+].[Na+]	-1.6785
disodium 5-({4-[(2-bromoacryloyl)amino]-2-sulfonatophenyl}diazenyl)-4-hydroxy-6-(methylamino)naphthalene-2-sulfonate	629.378	C=C(Br)C(=O)Nc1ccc(NNC2=C3C(=O)C=C(S(=O)(=O)[O-])C=C3C=CC2=NC)c(S(=O)(=O)[O-])c1.[Na+].[Na+]	-1.9477
disodium 4-{4-[(E)-2-[5-(2-bromoprop-2-enamido)-2-sulfonatophenyl]diazen-1-yl]-3-methyl-5-oxo-4,5-dihydro-1H-pyrazol-1-yl}-2,5-dichlorobenzene-1-sulfonate	699.256	C=C(Br)C(=O)Nc1ccc(S(=O)(=O)[O-])c(N=NC2C(=O)N(c3cc(Cl)c(S(=O)(=O)[O-])cc3Cl)N=C2C)c1.[Na+].[Na+]	-0.55017
2-bromo-3,3,3-trifluoroprop-1-ene	174.947	C=C(Br)C(F)(F)F	-2.2386
NaN	303.156	C=C(Br)CC1([C@H](C)CC)C(=O)NC(=O)NC1=O	-2.65
NaN	289.129	C=C(Br)CC1(C(C)C)C(=O)NC(=O)NC1=O	-2.5642
NaN	325.138	C=C(Br)CC1(C(C)CC)C(=O)N=C([O-])NC1=O.[Na+]	-3.3189
butallylonal; 5-(2-bromoallyl)-5-sec-butylbarbituric acid	303.156	C=C(Br)CC1(C(C)CC)C(=O)NC(=O)NC1=O	-2.9698
NaN	339.165	C=C(Br)CC1(C(C)CCC)C(=O)N=C([O-])NC1=O.[Na+]	-3.3263
ethyl 2-cyanoprop-2-enoate	125.127	C=C(C#N)C(=O)OCC	-6.7171
NaN	148.161	C=C(C(=O)O)c1ccccc1	-2.06
NaN	271.36	C=C(C(=O)OC1C[C@H]2CC[C@@H](C1)N2C)c1ccccc1	-2.8928
NaN	281.783	C=C(C(=O)OC1CC[NH+](C)CC1)c1ccccc1.[Cl-]	-2.5914
NaN	376.711	C=C(C(=O)OC1CC2CCC(C1)[NH+]2C)c1c(Cl)cccc1Cl.[Cl-]	-4.6923
NaN	386.717	C=C(C(=O)OC1CC2CCC(C1)[NH+]2C)c1ccc(Br)cc1.[Cl-]	-4.423
NaN	363.929	C=C(C(=O)OC1CC2CCC(C1)[NH+]2C)c1ccc(C(C)(C)C)cc1.[Cl-]	-5.1313
NaN	342.266	C=C(C(=O)OC1CC2CCC(C1)[NH+]2C)c1cccc(Cl)c1.[Cl-]	-3.8959
NaN	342.266	C=C(C(=O)OC1CC2CCC(C1)[NH+]2C)c1ccccc1Cl.[Cl-]	-3.8959
NaN	1375.44	C=C(C(=O)OC1CC2CCC(C1)N2C)c1ccc(C(F)(F)F)cc1.C=C(C(=O)OC1CC2CCC(C1)N2C)c1ccc(C(F)(F)F)cc1.C=C(C(=O)OC1CC2CCC(C1)N2C)c1ccc(C(F)(F)F)cc1.C=C(C(=O)OC1CC2CCC(C1)N2C)c1ccc(C(F)(F)F)cc1.O	-4.9711
NaN	301.386	C=C(C(=O)OC1CC2CCC(C1)N2C)c1ccc(OC)cc1	-3.333
NaN	283.799	C=C(C(=O)OCC[NH+](CC)CC)c1ccccc1.[Cl-]	-2.7646
NaN	186.255	C=C(C)/C([O-])=N/[N+](C)(C)CC(C)O	0.72989
tutin	294.303	C=C(C)[C@@H]1[C@H]2OC(=O)[C@@H]1[C@]1(O)[C@H]3O[C@H]3[C@]3(CO3)[C@]1(C)[C@@H]2O	-1.19
NaN	456.711	C=C(C)[C@@H]1CC[C@]2(C(=O)O)CC[C@]3(C)[C@H](CC[C@@H]4[C@@]5(C)CC[C@H](O)C(C)(C)[C@@H]5CC[C@]43C)[C@@H]12	-8.75
NaN	426.729	C=C(C)[C@@H]1CC[C@]2(C)CC[C@]3(C)[C@H](CC[C@@H]4[C@@]5(C)CC[C@H](O)C(C)(C)[C@@H]5CC[C@]43C)[C@@H]12	-10.8448
(r)-(-)-carvone	150.221	C=C(C)[C@@H]1CC=C(C)C(=O)C1	-2.0608
NaN	152.237	C=C(C)[C@@H]1CC=C(C)C(O)C1	-1.72
NaN	394.423	C=C(C)[C@@H]1Cc2c(ccc3c2O[C@H]2COc4cc(OC)c(OC)cc4[C@@H]2C3=O)O1	-4.42
NaN	314.469	C=C(C)[C@@H]1CCC(C)=C[C@H]1c1c(O)cc(CCCCC)cc1O	-7.4123
NaN	314.469	C=C(C)[C@@H]1CCC(C)=C[C@H]1c1c(O)cc(O)cc1CCCCC	-7.7564
NaN	152.237	C=C(C)[C@@H]1CCC2(C)OC2C1	-2.34
NaN	152.237	C=C(C)[C@H]1CC[C@H](C)C(=O)C1	-2.18
(5S)-2-methyl-5-(prop-1-en-2-yl)cyclohex-2-en-1-one	150.221	C=C(C)[C@H]1CC=C(C)C(=O)C1	-1.9813
(4R)-1-methyl-4-(prop-1-en-2-yl)cyclohex-1-ene	136.238	C=C(C)[C@H]1CC=C(C)CC1	-4.1734
rotenone	394.423	C=C(C)[C@H]1Cc2c(ccc3c2O[C@@H]2COc4cc(OC)c(OC)cc4[C@@H]2C3=O)O1	-6.2949
NaN	56.108	C=C(C)C	-2.33
METHACRYLONITRILE	67.091	C=C(C)C#N	-0.41427
NaN	82.146	C=C(C)C(=C)C	-2.4
NaN	170.164	C=C(C)C(=O)/C(=C/C(=O)O)OC	-0.92984
hydroxyzincio 2-methylprop-2-enoate	167.479	C=C(C)C(=O)[O-].[OH-].[Zn+2]	-4.224
NaN	170.164	C=C(C)C(=O)C(=CC(=O)O)OC	-0.93995
N-isopropyl-2-methylacrylamide	127.187	C=C(C)C(=O)NC(C)C	-0.62014
dicryl	230.094	C=C(C)C(=O)Nc1ccc(Cl)c(Cl)c1	-4.4325
2-methyl-N-[(2-methylprop-2-enamido)methyl]prop-2-enamide	182.223	C=C(C)C(=O)NCNC(=O)C(=C)C	-1.1892
N-(methoxymethyl)-2-methylprop-2-enamide	129.159	C=C(C)C(=O)NCOC	0.79197
2-methylprop-2-enoic acid	86.09	C=C(C)C(=O)O	0.033137
2-(chloromethyl)oxirane; 4-[2-(4-hydroxyphenyl)propan-2-yl]phenol; 2-methylprop-2-enoic acid	406.906	C=C(C)C(=O)O.CC(C)(c1ccc(O)cc1)c1ccc(O)cc1.ClCC1CO1	-5.2293
METHYL METHACRYLATE	100.117	C=C(C)C(=O)OC	-0.81221
2-methylprop-2-enoyl 2-methylprop-2-enoate	154.165	C=C(C)C(=O)OC(=O)C(=C)C	-0.19676
tert-butyl methacrylate	142.198	C=C(C)C(=O)OC(C)(C)C	-2.3196
NaN	128.171	C=C(C)C(=O)OC(C)C	-2.0586
1-hydroxypropan-2-yl 2-methylprop-2-enoate 2-hydroxypropyl 2-methylprop-2-enoate	144.17	C=C(C)C(=O)OC(C)CO	-0.044932
3,3,5-trimethylcyclohexyl 2-methylprop-2-enoate	210.317	C=C(C)C(=O)OC1CC(C)CC(C)(C)C1	-4.5986
(1S,2S,4S)-1,7,7-trimethylbicyclo[2.2.1]heptan-2-yl 2-methylprop-2-enoate	222.328	C=C(C)C(=O)OC1CC2CCC1(C)C2(C)C	-4.5442
phenyl methacrylate	162.188	C=C(C)C(=O)Oc1ccccc1	-2.4949
cyclohexyl 2-methylprop-2-enoate	168.236	C=C(C)C(=O)OC1CCCCC1	-3.0886
NaN	114.144	C=C(C)C(=O)OCC	-1.3251
NaN	142.198	C=C(C)C(=O)OCC(C)C	-2.039
2-hydroxypropyl 2-methylprop-2-enoate	144.17	C=C(C)C(=O)OCC(C)O	-0.30844
2,2-bis({[(2-methylprop-2-enoyl)oxy]methyl})butyl 2-methylprop-2-enoate	338.4	C=C(C)C(=O)OCC(CC)(COC(=O)C(=C)C)COC(=O)C(=C)C	-4.2262
2-ethylhexyl 2-methylprop-2-enoate	198.306	C=C(C)C(=O)OCC(CC)CCCC	-4.806
2,2,3,3,4,4,5,5-octafluoropentyl 2-methylprop-2-enoate	300.145	C=C(C)C(=O)OCC(F)(F)C(F)(F)C(F)(F)C(F)F	-4.046
2,2,2-trifluoroethyl methacrylate	168.114	C=C(C)C(=O)OCC(F)(F)F	-2.2685
2.3-dihydroxypropyl 2-methylprop-2-enoate	160.169	C=C(C)C(=O)OCC(O)CO	0.79542
2-PROPENOIC ACID. 2-METHYL-. (1-METHYLETHYLIDENE	512.599	C=C(C)C(=O)OCC(O)COc1ccc(C(C)(C)c2ccc(OCC(O)COC(=O)C(=C)C)cc2)cc1	-5.2327
dimethyl[2-[(2-methyl-1-oxoallyl)oxy]ethyl](3-sulphopropyl)ammonium hydroxide	279.358	C=C(C)C(=O)OCC[N+](C)(C)CCCS(=O)(=O)[O-]	0.96274
benzyl 2-methylprop-2-enoate	176.215	C=C(C)C(=O)OCc1ccccc1	-2.9682
oxolan-2-ylmethyl 2-methylprop-2-enoate	170.208	C=C(C)C(=O)OCC1CCCO1	-0.95246
oxiran-2-ylmethyl 2-methylprop-2-enoate	142.154	C=C(C)C(=O)OCC1CO1	-0.69453
NaN	128.171	C=C(C)C(=O)OCCC	-2.0648
3,3,4,4,5,5,6,6,7,7,8,8,8-tridecafluorooctyl 2-methylprop-2-enoate	432.176	C=C(C)C(=O)OCCC(F)(F)C(F)(F)C(F)(F)C(F)(F)C(F)(F)C(F)(F)F	-6.0582
3-(trimethoxysilyl)propyl 2-methylprop-2-enoate	248.351	C=C(C)C(=O)OCCC[Si](OC)(OC)OC	-3.478
METHACRYLIC_ACID._N-BUTYL_ESTER	142.198	C=C(C)C(=O)OCCCC	-2.4636
hexyl 2-methylprop-2-enoate	170.252	C=C(C)C(=O)OCCCCCC	-3.7554
8-methylnonyl methacrylate	226.36	C=C(C)C(=O)OCCCCCCCC(C)C	-6.0559
dodecyl 2-methylprop-2-enoate	254.414	C=C(C)C(=O)OCCCCCCCCCCCC	-8.4055
octadecyl 2-methylprop-2-enoate	338.576	C=C(C)C(=O)OCCCCCCCCCCCCCCCCCC	-8.5297
12-[(2-methylprop-2-enoyl)oxy]dodecyl 2-methylprop-2-enoate	338.488	C=C(C)C(=O)OCCCCCCCCCCCCOC(=O)C(=C)C	-7.4842
10-[(2-methylprop-2-enoyl)oxy]decyl 2-methylprop-2-enoate	310.434	C=C(C)C(=O)OCCCCCCCCCCOC(=O)C(=C)C	-6.3502
6-[(2-methylprop-2-enoyl)oxy]hexyl 2-methylprop-2-enoate	254.326	C=C(C)C(=O)OCCCCCCOC(=O)C(=C)C	-4.0437
4-[(2-methylprop-2-enoyl)oxy]butyl 2-methylprop-2-enoate	226.272	C=C(C)C(=O)OCCCCOC(=O)C(=C)C	-2.969
propane-2,2-diylbis(4,1-phenyleneoxypropane-3,1-diyl) bis(2-methylacrylate)	480.601	C=C(C)C(=O)OCCCOc1ccc(C(C)(C)c2ccc(OCCCOC(=O)C(=C)C)cc2)cc1	-7.4565
2-(dimethylamino)ethyl 2-methylprop-2-enoate	157.213	C=C(C)C(=O)OCCN(C)C	0.16585
2-(2-oxoimidazolidin-1-yl)ethyl methacrylate	198.222	C=C(C)C(=O)OCCN1CCNC1=O	0.70285
2-[(3.5-dimethylpyrazole-1-carbonyl)amino]ethyl 2-methylprop-2-enoate	251.286	C=C(C)C(=O)OCCNC(=O)n1nc(C)cc1C	-2.4426
NaN	185.267	C=C(C)C(=O)OCCNC(C)(C)C	-1.3582
NaN	130.143	C=C(C)C(=O)OCCO	-0.11442
{2-[(2-methylprop-2-enoyl)oxy]ethoxy}phosphonic acid	228.137	C=C(C)C(=O)OCCO.O=P(O)(O)O	-0.96026
2-[(2-methylprop-2-enoyl)oxy]ethyl 2-methylprop-2-enoate	198.218	C=C(C)C(=O)OCCOC(=O)C(=C)C	-2.2613
2-[(2-methylprop-2-enoyl)oxy]ethyl 3-oxobutanoate	214.217	C=C(C)C(=O)OCCOC(=O)CC(C)=O	-1.0637
4-{2-[(2-methylprop-2-enoyl)oxy]ethoxy}-4-oxobutanoic acid	230.216	C=C(C)C(=O)OCCOC(=O)CCC(=O)O	-0.70671
2-PROPENOIC ACID. 2-METHYL-. 7.7.9(OR 7.9.9)-TRI	470.563	C=C(C)C(=O)OCCOC(=O)NCCC(C)CC(C)(C)CNC(=O)OCCOC(=O)C(=C)C	-4.4077
2-[4-[2-[4-[2-(2-methylprop-2-enoyloxy)ethoxy]phenyl]propan-2-yl]phenoxy]ethyl 2-methylprop-2-enoate	452.547	C=C(C)C(=O)OCCOc1ccc(C(C)(C)c2ccc(OCCOC(=O)C(=C)C)cc2)cc1	-5.3792
2-phenoxyethyl 2-methylprop-2-enoate	206.241	C=C(C)C(=O)OCCOc1ccccc1	-2.9526
2-ethoxyethyl 2-methylprop-2-enoate	158.197	C=C(C)C(=O)OCCOCC	-0.96747
2-(2-butoxyethoxy)ethyl 2-methylprop-2-enoate	230.304	C=C(C)C(=O)OCCOCCOCCCC	-2.0159
2-(2-{2-[(2-methylprop-2-enoyl)oxy]ethoxy}ethoxy)ethyl 2-methylprop-2-enoate	286.324	C=C(C)C(=O)OCCOCCOCCOC(=O)C(=C)C	-1.9006
2-[2-(2-ethoxyethoxy)ethoxy]ethyl methacrylate	246.303	C=C(C)C(=O)OCCOCCOCCOCC	-0.60301
2-[2-(2-{2-[(2-methylprop-2-enoyl)oxy]ethoxy}ethoxy)ethoxy]ethyl 2-methylprop-2-enoate	330.377	C=C(C)C(=O)OCCOCCOCCOCCOC(=O)C(=C)C	-1.4186
NaN	225.082	C=C(C)C(Br)OCC(O)CO	-1.2842
2-methylprop-2-enamide	85.106	C=C(C)C(N)=O	0.37539
2-methylprop-2-enal	70.091	C=C(C)C=O	-0.067511
hyenanchin	310.302	C=C(C)C1(O)[C@H]2OC(=O)[C@@H]1[C@]1(O)[C@H]3O[C@H]3[C@]3(CO3)[C@]1(C)[C@@H]2O	-1.42
NaN	150.221	C=C(C)C1CC=C(C)C(=O)C1	-2.0613
(-)-carveol; 5-isopropenyl-2-methyl-2-cyclohexen-1-ol	152.237	C=C(C)C1CC=C(C)C(O)C1	-1.72
d-Limonene	136.238	C=C(C)C1CC=C(C)CC1	-4.0359
1,3,3-trimethyl-2-oxabicyclo[2.2.2]octane; 1-methyl-4-(prop-1-en-2-yl)cyclohex-1-ene; 2,6,6-trimethylbicyclo[3.1.1]hept-2-ene	426.729	C=C(C)C1CC=C(C)CC1.CC12CCC(CC1)C(C)(C)O2.CC1=CCC2CC1C2(C)C	-5.3357
rotenone	394.423	C=C(C)C1Cc2c(ccc3c2OC2COc4cc(OC)c(OC)cc4C2C3=O)O1	-4.4457
2-hydroxy-1-{1-[4-(2-hydroxy-2-methylpropanoyl)phenyl]-1,3,3-trimethyl-2,3-dihydro-1H-inden-5-yl}-2-methylpropan-1-one; 2-hydroxy-1-{3-[4-(2-hydroxy-2-methylpropanoyl)phenyl]-1,1,3-trimethyl-2,3-dihydro-1H-inden-5-yl}-2-methylpropan-1-one; 2-hydroxy-2-methyl-1-[4-(prop-1-en-2-yl)phenyl]propan-1-one	1021.34	C=C(C)c1ccc(C(=O)C(C)(C)O)cc1.CC(C)(O)C(=O)c1ccc(C2(C)CC(C)(C)c3cc(C(=O)C(C)(C)O)ccc32)cc1.CC(C)(O)C(=O)c1ccc(C2(C)CC(C)(C)c3ccc(C(=O)C(C)(C)O)cc32)cc1	-5.8273
1,2-cyclohexanediol, 1-methyl-4-(1-methylethenyl	170.252	C=C(C)C1CCC(C)(O)C(O)C1	-0.2311
PLINOL	154.253	C=C(C)C1CCC(C)(O)C1C	-2.018
NaN	152.237	C=C(C)C1CCC(C)C(=O)C1	-2.1813
2-isopropenyl-5-methylcyclohexanol	154.253	C=C(C)C1CCC(C)CC1O	-1.7111
1,3-bis(prop-1-en-2-yl)benzene	158.244	C=C(C)c1cccc(C(=C)C)c1	-4.4511
prop-1-en-2-ylbenzene	118.179	C=C(C)c1ccccc1	-3.0081
NaN	70.135	C=C(C)CC	-2.73
2,4,4-trimethylpent-1-ene	112.216	C=C(C)CC(C)(C)C	-4.6883
N-phenylaniline; 2,4,4-trimethylpent-1-ene	281.443	C=C(C)CC(C)(C)C.c1ccc(Nc2ccccc2)cc1	-5.0877
NaN	84.162	C=C(C)CCC	-3.03
3-chloro-2-methylpropene	90.553	C=C(C)CCl	-1.8108
3-methylbut-3-en-1-ol	86.134	C=C(C)CCO	0.019068
Ethalfluralin	333.266	C=C(C)CN(CC)c1c([N+](=O)[O-])cc(C(F)(F)F)cc1[N+](=O)[O-]	-6.171
NaN	234.259	C=C(C)Cn1c(=O)c2c(ncn2C)n(C)c1=O	-2.1656
NaN	195.222	C=C(C)Cn1c(N)cc(=O)n(C)c1=O	-0.9895
NaN	272.345	C=C(C)CNC(=O)OCC(C)(CCC)COC(N)=O	-3.6136
NaN	229.32	C=C(C)CNC(=O)OCC(C)(CO)CCC	-3.1961
NaN	219.284	C=C(C)CNc1ccc(C(C)C(=O)O)cc1	-2.8546
methallyl alcohol	72.107	C=C(C)CO	0.4298
NaN	146.186	C=C(C)COCC(O)CO	-0.47827
sodium 2-methylprop-2-ene-1-sulfonate	158.154	C=C(C)CS(=O)(=O)[O-].[Na+]	0.51942
isopropenyl methyl ether	72.107	C=C(C)OC	1.142
isopropenyl acetate	100.117	C=C(C)OC(C)=O	-0.52775
NaN	1583.58	C=C(C/C=C(\C)CCC=C(C)C)CCC(C)(C)/C=C/CC/C(C)=C/CO[C@H](COP(=O)(O)O[C@H]1O[C@H](C(=O)O)[C@@](C)(O)[C@H](OC(N)=O)[C@H]1O[C@@H]1O[C@H](CO[C@@H]2O[C@H](CO)[C@@H](O)[C@H](O)[C@H]2O)[C@@H](O[C@@H]2OC(C)[C@@H](O[C@@H]3O[C@H](C(=O)NC4=C(O)CCC4=O)[C@H](O)[C@H](O)[C@H]3O)[C@H](O)[C@H]2NC(C)=O)[C@H](O)[C@H]1NC(C)=O)C(=O)O	-0.19964
NaN	404.42	C=C(c1ccc(-c2ccccn2)cc1)C(O)(Cn1cncn1)c1ccc(F)cc1F	-5.16
1,1-diphenylethylene	180.25	C=C(c1ccccc1)c1ccccc1	-4.4363
NaN	360.244	C=C(c1ccccc1Cl)C(O)(Cn1cncn1)c1ccc(Cl)cc1	-5.38
NaN	361.779	C=C(c1ccccc1Cl)C(O)(Cn1cncn1)c1ccc(F)cc1F	-4.7
itanoxone	300.741	C=C(CC(=O)c1ccc(-c2ccccc2Cl)cc1)C(=O)O	-3.5168
NaN	130.099	C=C(CC(=O)O)C(=O)O	-0.17706
dimethyl 2-methylenesuccinate	158.153	C=C(CC(=O)OC)C(=O)OC	-0.65377
(4-methyl-4-phenylpent-1-en-2-yl)benzene	236.358	C=C(CC(C)(C)c1ccccc1)c1ccccc1	-6.0118
a-(2,2,2-trichloroethyl)styrene	235.541	C=C(CC(Cl)(Cl)Cl)c1ccccc1	-4.2822
NaN	303.141	C=C(CC)C(=O)c1ccc(OCC(=O)O)c(Cl)c1Cl	-4.0491
NaN	234.259	C=C(CCC)OCn1cc2c(=O)[nH]cnc2n1	-2.19
2,3,4-trichlorobut-1-ene	159.443	C=C(Cl)C(Cl)CCl	-2.4245
2-propenamide, 2-chloro-	105.524	C=C(Cl)C(N)=O	-0.2104
NaN	253	C=C(Cl)C[NH+](CCCl)CCCl.[Cl-]	-2.2892
2,3-dichloropropene	110.971	C=C(Cl)CCl	-1.7128
1.1-DICHLOROETHENE	96.944	C=C(Cl)Cl	-1.6104
sulfallate	223.794	C=C(Cl)CSC(=S)N(CC)CC	-3.37
2-[(acetyloxy)methyl]prop-2-en-1-yl acetate	172.18	C=C(COC(C)=O)COC(C)=O	-0.77962
2,3,3,3-tetrafluoroprop-1-ene	114.041	C=C(F)C(F)(F)F	-2.76
1.1-DIFLUOROETHENE	64.034	C=C(F)F	-1.6475
NaN	1664.92	C=C(NC(=O)C(=C)NC(=O)c1csc(C2=N[C@H]3c4csc(n4)[C@H]4NC(=O)c5csc(n5)[C@H]([C@@](C)(O)[C@@H](C)O)NC(=O)[C@H]5CSC(=N5)/C(=C\C)NC(=O)[C@H]([C@@H](C)O)NC(=O)c5csc(n5)[C@]3(CC2)NC(=O)[C@H](C)NC(=O)C(=C)NC(=O)[C@H](C)NC(=O)[C@H](C(C)CC)N[C@@H]2C=Cc3c([C@H](C)O)cc(nc3[C@H]2O)C(=O)O[C@@H]4C)n1)C(N)=O	-4.3
NaN	184.195	C=C(NC(C)=O)C(=O)CCC(N)=O	0.73472
1-phenylvinyl acetate	162.188	C=C(OC(C)=O)c1ccccc1	-2.1136
4-(1-ethoxyvinyl)-3,3,5,5-tetramethylcyclohexanone	224.344	C=C(OCC)C1C(C)(C)CC(=O)CC1(C)C	-3.6433
NaN	248.286	C=C(OCn1cc2c(=O)[nH]cnc2n1)C(C)(C)C	-2.16
beta-Ocimene	136.238	C=C/C(C)=C/CC=C(C)C	-4.402
Alkenes, C9-11, C10-rich	136.238	C=C/C=C/CC/C=C/CC	-3.3419
2,4-pentadienenitrile	79.102	C=C/C=C\C#N	-0.7221
pyrethrin ii	372.461	C=C/C=C\CC1=C(C)[C@@H](OC(=O)[C@@H]2[C@@H](/C=C(\C)C(=O)OC)C2(C)C)CC1=O	-4.6168
pyrethrin i	328.452	C=C/C=C\CC1=C(C)[C@@H](OC(=O)[C@@H]2[C@@H](C=C(C)C)C2(C)C)CC1=O	-6.2155
4-[(3S)-3-ethenyl-3,7-dimethylocta-1,6-dienyl]phenol	256.389	C=C[C@@](C)(/C=C/c1ccc(O)cc1)CCC=C(C)C	-6.337
NaN	437.628	C=C[C@@](C)(CCC=C(C)C)c1ccc2c3c(c[nH]c13)C[C@@H](CO)NC(=O)[C@H](C(C)C)N2C	-8.9474
(10S.13S)-5-[(3R)-3.7-dimethylocta-1.6-dien-3-yl]-13-(hydroxymethyl)-9-methyl-10-propan-2-yl-3.9.12-triazatricyclo[6.6.1.04.15]pentadeca-1.4.6.8(15)-tetraen-11-one	445.692	C=C[C@@](C)(CCC=C(C)C)C1CCC2C3C(CNC31)C[C@@H](CO)NC(=O)[C@H](C(C)C)N2C	-8.9474
NaN	154.253	C=C[C@@](C)(O)CCC=C(C)C	-1.99
1-(acetyloxy)but-3-en-2-yl acetate	172.18	C=C[C@@H](COC(C)=O)OC(C)=O	-0.81768
Oct-1-en-3-ol	128.215	C=C[C@@H](O)CCCCC	-1.8441
NaN	766.918	C=C[C@@H]1C[C@]1(NC(=O)[C@@H]1C[C@@H]2CN1C(=O)[C@H](C(C)(C)C)NC(=O)O[C@@H]1C[C@H]1CCCCCc1nc3ccc(OC)cc3nc1O2)C(=O)NS(=O)(=O)C1CC1	-7.32
NaN	324.424	C=C[C@@H]1CN2CC[C@H]1C[C@@H]2[C@@H](O)c1ccnc2ccc(OC)cc12	-2.76
NaN	294.398	C=C[C@@H]1CN2CC[C@H]1C[C@@H]2[C@@H](O)c1ccnc2ccccc12	-3.07
(S)-[(2R.4S.5S)-5-ethenyl-1-azabicyclo[2.2.2]octan-2-yl]-quinolin-4-ylmethanol	304.478	C=C[C@@H]1CN2CC[C@H]1C[C@@H]2[C@@H](O)C1CCNC2CCCCC21	-3.07
NaN	378.509	C=C[C@]1(C)C[C@@H](OC(=O)CO)C2(C)[C@H](C)CCC3(CCC(=O)[C@H]32)[C@@H](C)[C@@H]1O	-4.6473
NaN	517.776	C=C[C@]1(C)C[C@@H](OC(=O)CS[C@@H]2C[C@H]3CC[C@@H](C2)N3C)[C@]2(C)[C@H](C)CC[C@]3(CCC(=O)[C@H]32)[C@@H](C)[C@@H]1O	-4.13
NaN	564.833	C=C[C@]1(C)C[C@@H](OC(=O)CSC(C)(C)CNC(=O)[C@H](N)C(C)C)[C@]2(C)[C@H](C)CC[C@]3(CCC(=O)[C@H]32)[C@@H](C)[C@@H]1O	-5.67
NaN	493.754	C=C[C@]1(C)C[C@@H](OC(=O)CSCCN(CC)CC)[C@]2(C)[C@H](C)CC[C@]3(CCC(=O)[C@H]32)[C@@H](C)[C@@H]1O	-5.8511
NaN	204.357	C=C[C@]1(C)CC[C@@H](C(=C)C)C[C@H]1C(=C)C	-7.2422
(2E)-1-(2,6,6-trimethylcyclohex-1-en-1-yl)but-2-en-1-one	222.372	C=C[C@]1(C)CC[C@@H](C(C)(C)O)C[C@H]1C(=C)C	-3.0593
NaN	286.114	C=C[C@]1(C)OC(=O)N(c2cc(Cl)cc(Cl)c2)C1=O	-4.93
NaN	322.408	C=C[C@]12CN(C)[C@@H]3[C@H]4CO[C@H](C[C@H]41)[C@]1(C(=O)Nc4ccccc41)[C@@H]32	-3.0324
NaN	266.34	C=C[C@H](c1ccc(O)cc1)[C@@H](C=C)c1ccc(O)cc1	-4.95
NaN	100.161	C=C[C@H](O)CCC	-0.59
Cinchonin	294.398	C=C[C@H]1C[N@@]2CC[C@H]1C[C@@H]2[C@@H](O)c1ccnc2ccccc12	-4.6238
NaN	294.398	C=C[C@H]1C[N@@]2CC[C@H]1C[C@H]2[C@H](O)c1ccnc2ccccc12	-3.184
NaN	746.927	C=C[C@H]1CN2CC[C@H]1C[C@@H]2[C@@H](O)c1ccnc2ccc(OC)cc12.C=C[C@H]1CN2CC[C@H]1C[C@@H]2[C@@H](O)c1ccnc2ccc(OC)cc12.O=S(=O)(O)O	-1.8521
NaN	360.454	C=C[C@H]1CN2CC[C@H]1C[C@@H]2[C@@H](O)c1ccnc2ccc(OC)cc12.O.O	-3.5398
NaN	520.579	C=C[C@H]1CN2CC[C@H]1C[C@@H]2[C@@H](O)c1ccnc2ccc(OC)cc12.O=C(O)[C@H](O)[C@@H](O)[C@H](O)[C@H](O)CO	-0.37209
NaN	422.503	C=C[C@H]1CN2CC[C@H]1C[C@@H]2[C@@H](O)c1ccnc2ccc(OC)cc12.O=S(=O)(O)O	-1.6046
NaN	294.398	C=C[C@H]1CN2CC[C@H]1C[C@@H]2[C@@H](O)c1ccnc2ccccc12	-3.0744
NaN	686.875	C=C[C@H]1CN2CC[C@H]1C[C@@H]2[C@@H](O)c1ccnc2ccccc12.C=C[C@H]1CN2CC[C@H]1C[C@@H]2[C@@H](O)c1ccnc2ccccc12.O=S(=O)(O)O	-3.1151
quinamine	312.413	C=C[C@H]1CN2CC[C@H]1C[C@H]2[C@@]12Nc3ccccc3[C@]1(O)CCO2	-2.6706
NaN	360.885	C=C[C@H]1CN2CC[C@H]1C[C@H]2[C@H](O)c1ccnc2ccc(OC)cc12.Cl	-0.87976
NaN	397.346	C=C[C@H]1CN2CC[C@H]1C[C@H]2[C@H](O)c1ccnc2ccc(OC)cc12.Cl.Cl	-0.39777
NaN	686.875	C=C[C@H]1CN2CC[C@H]1C[C@H]2[C@H](O)c1ccnc2ccccc12.C=C[C@H]1CN2CC[C@H]1C[C@H]2[C@H](O)c1ccnc2ccccc12.O=S(=O)(O)O	-3.1151
6'-methoxycinchonan-9-ol	324.424	C=C[C@H]1CN2CCC1C[C@H]2[C@H](O)c1ccnc2ccc(OC)cc12	-2.8121
NaN	166.062	C=C[N+](C)(C)C.[Br-]	0.77973
NaN	103.165	C=C[N+](C)(C)C.[OH-]	0.98647
1-ethenyl-3-methyl-2,3-dihydro-1H-imidazol-1-ium chloride	146.621	C=C[NH+]1C=CN(C)C1.[Cl-]	0.65858
ethenyl[(ethenyldimethylsilyl)oxy]dimethylsilane	186.403	C=C[Si](C)(C)O[Si](C)(C)C=C	-5.9545
dimethoxymethylvinylsilane	132.235	C=C[Si](C)(OC)OC	0.57762
[tris(isopropenyloxy)vinyl]silane	226.348	C=C[Si](OC(=C)C)(OC(=C)C)OC(=C)C	0.64522
NaN	416.646	C=C1/C(=C\C=C2/CCC[C@]3(C)[C@@H]([C@H](C)CCCC(C)(C)O)CC[C@@H]23)C[C@@H](O)C[C@@H]1O	-8.7249
NaN	400.647	C=C1/C(=C\C=C2/CCC[C@]3(C)[C@@H]([C@H](C)CCCC(C)C)CC[C@@H]23)C[C@@H](O)C[C@@H]1O	-10.3286
NaN	376.405	C=C1[C@@H](O)[C@]2(O)OC[C@]34[C@H]2[C@@]2(C)[C@H](O)C(=O)C=C(C)[C@@H]2C[C@H]3OC(=O)C[C@@H]14	-2.1541
NaN	277.284	C=C1[C@H](CO)[C@@H](O)C[C@@H]1n1cnc2c(=O)[nH]c(N)nc21	-2.06
NaN	140.138	C=C1C(=O)CC[C@@H]1C(=O)O	0.40842
NaN	350.411	C=C1C(=O)O[C@@H]2/C=C(\CO)CC/C=C(\C)C[C@H](OC(=O)C(C)CO)[C@@H]12	-2.2435
6,6-dimethyl-2-methylidenebicyclo[3.1.1]heptan-3-ol	152.237	C=C1C(O)CC2CC1C2(C)C	-2.0961
NaN	804.88	C=C1C[C@@]23CC[C@H]4[C@@](C)(CCC[C@@]4(C)C(=O)O[C@@H]4O[C@H](CO)[C@@H](O)[C@H](O)[C@H]4O)[C@@H]2CC[C@]1(O[C@@H]1O[C@H](CO)[C@@H](O)[C@H](O)[C@H]1O[C@@H]1O[C@H](CO)[C@@H](O)[C@H](O)[C@H]1O)C3	-2.81
NaN	346.379	C=C1C[C@]23C[C@@]1(O)CC[C@@H]2[C@@]12C=C[C@@H](O)[C@@](C)(C(=O)O1)[C@@H]2[C@H]3C(=O)O	-1.84
NaN	346.379	C=C1C[C@]23C[C@@]1(O)CC[C@H]2[C@@]12C=C[C@H](O)C(C)(C(=O)O1)[C@H]2[C@@H]3C(=O)O	-1.8603
[(1S.2R.5S.7S.9R.10R.11R.12S.16S)-10-hydroxy-2.16-dimethyl-14-methylidene-15-oxo-8-oxapentacyclo[9.7.0.02.7.07.9.012.16]octadecan-5-yl] 2.2-dimethylpropanoate	416.558	C=C1C[C@H]2[C@@H]3[C@@H](O)[C@H]4O[C@]45C[C@@H](OC(=O)C(C)(C)C)CC[C@]5(C)[C@H]3CC[C@]2(C)C1=O	-3.6559
2(5h)-furanone, 5-methylene-	96.085	C=C1C=CC(=O)O1	-0.9827
2-ethoxy-2,6,6-trimethyl-9-methylidenebicyclo[3.3.1]nonane	222.372	C=C1C2CCC(C)(OCC)C1CCC2(C)C	-4.7343
2,2-dimethyl-3-methylidenebicyclo[2.2.1]heptane	136.238	C=C1C2CCC(C2)C1(C)C	-4.4715
1,3,3-trimethyl-2-oxabicyclo[2.2.2]octane; 1,7,7-trimethylbicyclo[2.2.1]heptan-2-one; 2,2-dimethyl-3-methylidenebicyclo[2.2.1]heptane; 2,6,6-trimethylbicyclo[3.1.1]hept-2-ene	578.966	C=C1C2CCC(C2)C1(C)C.CC12CCC(CC1)C(C)(C)O2.CC12CCC(CC1=O)C2(C)C.CC1=CCC2CC1C2(C)C	-5.4384
Longifolene	204.357	C=C1C2CCC3C2C(C)(C)CCCC13C	-4.4128
methacycline	442.424	C=C1c2cccc(O)c2C(O)=C2C(=O)[C@]3(O)C(=O)/C(=C(/N)O)C(=O)[C@@H](N(C)C)[C@@H]3[C@@H](O)[C@H]12	-1.768
NaN	442.424	C=C1c2cccc(O)c2C(O)=C2C(=O)[C@]3(O)C(O)=C(C(N)=O)C(=O)[C@@H](N(C)C)[C@@H]3[C@@H](O)[C@H]12	-1.768
(1R.4E.9S)-4.11.11-trimethyl-8-methylidenebicyclo[7.2.0]undec-4-ene	204.357	C=C1CC/C=C(\C)CC[C@@H]2[C@@H]1CC2(C)C	-6.4739
NaN	339.435	C=C1CC[C@@]2(O)[C@H]3Cc4ccc(O)c5c4[C@@]2(CCN3CC2CC2)[C@H]1O5	-3.82
NaN	396.659	C=C1CC[C@H](O)C/C1=C/C=C1\CCC[C@]2(C)[C@@H]([C@H](C)/C=C/[C@H](C)C(C)C)CC[C@@H]12	-3.8994
NaN	416.646	C=C1CC[C@H](O)C/C1=C/C=C1\CCC[C@]2(C)[C@@H]([C@H](C)CCC(O)C(C)(C)O)CC[C@@H]12	-8.731
NaN	384.648	C=C1CC[C@H](O)C/C1=C/C=C1\CCC[C@]2(C)[C@@H]([C@H](C)CCCC(C)C)CC[C@@H]12	-3.59
Vitamin D2	396.659	C=C1CC[C@H](O)C/C1=C\C=C1/CCC[C@]2(C)[C@@H]([C@H](C)/C=C/[C@H](C)C(C)C)CC[C@@H]12	-3.8994
NaN	346.379	C=C1CC23CC1(O)CCC2C12C=CC(O)C(C)(C(=O)O1)C2C3C(=O)O	-1.8413
6-Methylene-3,20-dioxopregn-4-en-17-yl acetate	384.516	C=C1CC2C(CCC3(C)C2CCC3(OC(C)=O)C(C)=O)C2(C)CCC(=O)C=C12	-6.1078
NaN	396.527	C=C1CC2C3C=C(C)C4=CC(=O)CCC4(C)C3CCC2(C)C1(OC(C)=O)C(C)=O	-5.57
1-[(1E,5Z,9Z)-2,5,10-trimethylcyclododeca-1,5,9-trien-1-yl]ethan-1-one; 1-[(1R)-2,5,10-trimethylcyclododeca-2,5,9-trien-1-yl]ethan-1-one; 1-[(1R)-4,9-dimethyl-12-methylidenecyclododeca-4,8-dien-1-yl]ethan-1-one; 1-[(1S)-2,5,10-trimethylcyclododeca-2,5,9-trien-1-yl]ethan-1-one; 1-[(1S)-4,9-dimethyl-12-methylidenecyclododeca-4,8-dien-1-yl]ethan-1-one	1231.97	C=C1CCC(C)=CCCC=C(C)CC[C@@H]1C(C)=O.C=C1CCC(C)=CCCC=C(C)CC[C@H]1C(C)=O.CC(=O)/C1=C(\C)CC/C(C)=C\CC/C=C(/C)CC1.CC(=O)[C@@H]1CCC(C)=CCCC=C(C)CC=C1C.CC(=O)[C@H]1CCC(C)=CCCC=C(C)CC=C1C	-5.4491
NaN	222.372	C=C1CCC[C@]2(C)CC[C@@H](C(C)(C)O)C[C@@H]12	-4.4844
(1S,5S)-6,6-dimethyl-2-methylidenebicyclo[3.1.1]heptane	136.238	C=C1CCC2CC1C2(C)C	-4.2923
NaN	428.745	C=C1CCCC(C)(C)[C@@H]1CC/C(C)=C/CCC1[C@@]2(C)CCCC(C)(C)C2CC[C@@]1(C)O	-11.7933
NaN	348.397	C=C1CCN([C@H](C)[C@](O)(Cn2cncn2)c2ccc(F)cc2F)CC1	-4.03
NaN	302.283	C=C1CCO[C@]2([C@@H](O)[C@@](C)(O)CO)NC(=O)[C@@]1(O)NC2=O	-0.19711
biocozamycin	302.283	C=C1CCO[C@]2(C(O)C(C)(O)CO)NC(=O)[C@@]1(O)NC2=O	-0.1971
4-methylene-2-(2-methylprop-1-en-1-yl)tetrahydro-2H-pyran	152.237	C=C1CCOC(C=C(C)C)C1	-2.5104
alpha-methylene butyrolactone	98.101	C=C1CCOC1=O	0.1844
NaN	302.283	C=C1CCOC2(C(O)C(C)(O)CO)NC(=O)C1(O)NC2=O	-0.2
bromoethene	106.95	C=CBr	-1.275
PROPENE	42.081	C=CC	-1.7015
ACRYLONITRILE	53.064	C=CC#N	0.13173
NaN	68.119	C=CC(=C)C	-2.03
(6E)-7,11-dimethyl-3-methylidenedodeca-1,6,10-triene	204.357	C=CC(=C)CC/C=C(\C)CCC=C(C)C	-6.3104
3-METHYLENE-7-METHYL-1.6-OCTADIENE (MYRCENE)	136.238	C=CC(=C)CCC=C(C)C	-4.4592
2-methyl-6-methylideneoct-7-en-2-yl acetate	196.29	C=CC(=C)CCCC(C)(C)OC(C)=O	-3.5974
2-chlorobuta-1,3-diene	88.537	C=CC(=C)Cl	-2.5509
sodium prop-2-enoate	94.045	C=CC(=O)[O-].[Na+]	0.71508
NaN	98.145	C=CC(=O)CCC	-0.83
NaN	471.561	C=CC(=O)N1CCC([C@@H]2CCNc3c(C(N)=O)c(-c4ccc(Oc5ccccc5)cc4)nn32)CC1	-4.92
1-(morpholin-4-yl)prop-2-en-1-one	141.17	C=CC(=O)N1CCOCC1	0.85026
N-tert-butylprop-2-enamide	127.187	C=CC(=O)NC(C)(C)C	-2.1044
N-(2,4,4-trimethylpentan-2-yl)prop-2-enamide	183.295	C=CC(=O)NC(C)(C)CC(C)(C)C	-2.2588
2-acrylamido-2-methylpropanesulphonic acid	229.233	C=CC(=O)NC(C)(C)CS(=O)(=O)[O-].[Na+]	0.33869
NaN	163.176	C=CC(=O)Nc1ccc(O)cc1	-0.92485
N-(prop-2-enamidomethyl)prop-2-enamide	154.169	C=CC(=O)NCNC(=O)C=C	-0.65524
n-(hydroxymethyl)acrylamide	101.105	C=CC(=O)NCO	0.8101
N-(butoxymethyl)prop-2-enamide	157.213	C=CC(=O)NCOCCCC	-0.65366
ACRYLIC ACID	72.063	C=CC(=O)O	0.57414
4,4'-Isopropylidenediphenol, oligomeric reaction products with 1-chloro-2,3-epoxypropane, esters with acrylic acid	392.879	C=CC(=O)O.CC(C)(c1ccc(O)cc1)c1ccc(O)cc1.ClCC1CO1	-3.6804
tri(propan-2-yl)silyl prop-2-enoate	228.408	C=CC(=O)O[Si](C(C)C)(C(C)C)C(C)C	-4.9437
METHYL ACRYLATE	86.09	C=CC(=O)OC	-0.23061
tert-butyl prop-2-enoate	128.171	C=CC(=O)OC(C)(C)C	-1.8046
oxydipropane-1,2-diyl bisacrylate	242.271	C=CC(=O)OC(C)COCC(C)OC(=O)C=C	-1.6683
(1-methyl-1,2-ethanediyl)bis[oxy(methyl-2,1-ethanediyl)] diacrylate	300.351	C=CC(=O)OC(C)COCC(C)OCC(C)OC(=O)C=C	-1.8756
2-propenoic acid, 7-bromo-5-chloro-8-quinolinyl	312.55	C=CC(=O)Oc1c(Br)cc(Cl)c2cccnc12	-4.7168
(1S,2S,4S)-1,7,7-trimethylbicyclo[2.2.1]heptan-2-yl prop-2-enoate	208.301	C=CC(=O)OC1C[C@@H]2CC[C@@]1(C)C2(C)C	-4.5831
Dihydrodicyclopentadienyl acrylate	204.269	C=CC(=O)OC1C=CC2C3CCC(C3)C12	-3.7081
3,3,5-trimethylcyclohexyl prop-2-enoate	196.29	C=CC(=O)OC1CC(C)CC(C)(C)C1	-4.0304
4-tert-butylcyclohexyl prop-2-enoate	210.317	C=CC(=O)OC1CCC(C(C)(C)C)CC1	-3.5393
NaN	100.117	C=CC(=O)OCC	-0.74
2-methylpropyl prop-2-enoate	128.171	C=CC(=O)OCC(C)C	-1.5084
2-methylbutyl acrylate	142.198	C=CC(=O)OCC(C)CC	-2.6532
2-hydroxypropyl acrylate	130.143	C=CC(=O)OCC(C)O	0.8856
2,2-bis[(prop-2-enoyloxy)methyl]butyl prop-2-enoate	296.319	C=CC(=O)OCC(CC)(COC(=O)C=C)COC(=O)C=C	-2.7728
2-({2,2-bis[(prop-2-enoyloxy)methyl]butoxy}methyl)-2-[(prop-2-enoyloxy)methyl]butyl prop-2-enoate	466.527	C=CC(=O)OCC(CC)(COCC(CC)(COC(=O)C=C)COC(=O)C=C)COC(=O)C=C	-4.4928
2-ETHYLHEXYL_ACRYLATE	184.279	C=CC(=O)OCC(CC)CCCC	-3.7743
(5-ethyl-1,3-dioxan-5-yl)methyl prop-2-enoate	200.234	C=CC(=O)OCC1(CC)COCOC1	-1.3331
pentabromobenzyl acrylate	556.668	C=CC(=O)OCc1c(Br)c(Br)c(Br)c(Br)c1Br	-7.8061
(octahydro-4,7-methano-1H-indenediyl)bis(methylene) diacrylate	304.386	C=CC(=O)OCC1CC2CC1C1CCC(COC(=O)C=C)C21	-4.4931
oxolan-2-ylmethyl prop-2-enoate	156.181	C=CC(=O)OCC1CCCO1	-0.29545
3-methyl-5-(prop-2-enoyloxy)pentyl prop-2-enoate	226.272	C=CC(=O)OCCC(C)CCOC(=O)C=C	-2.6214
3,3,4,4,5,5,6,6,7,7,8,8,8-tridecafluorooctyl prop-2-enoate 3,3,4,4,5,5,6,6,7,7,8,8,9,9,10,10,10-heptadecafluorodecyl prop-2-enoate 3,3,4,4,5,5,6,6,7,7,8,8,9,9,10,10,11,11,12,12,12-henicosafluorododecyl prop-2-enoate 3,3,4,4,5,5,6,6,7,7,8,8,9,9,10,10,11,11,12,12,13,13,14,14,14-pentacosafluorotetradecyl prop-2-enoate	2272.68	C=CC(=O)OCCC(F)(F)C(F)(F)C(F)(F)C(F)(F)C(F)(F)C(F)(F)C(F)(F)C(F)(F)C(F)(F)C(F)(F)C(F)(F)C(F)(F)F.C=CC(=O)OCCC(F)(F)C(F)(F)C(F)(F)C(F)(F)C(F)(F)C(F)(F)C(F)(F)C(F)(F)C(F)(F)C(F)(F)F.C=CC(=O)OCCC(F)(F)C(F)(F)C(F)(F)C(F)(F)C(F)(F)C(F)(F)C(F)(F)C(F)(F)F.C=CC(=O)OCCC(F)(F)C(F)(F)C(F)(F)C(F)(F)C(F)(F)C(F)(F)F	-6.4815
3,3,4,4,5,5,6,6,7,7,8,8,8-tridecafluorooctyl prop-2-enoate	418.149	C=CC(=O)OCCC(F)(F)C(F)(F)C(F)(F)C(F)(F)C(F)(F)C(F)(F)F	-6.3542
3-(trimethoxysilyl)propyl prop-2-enoate	234.324	C=CC(=O)OCCC[Si](OC)(OC)OC	-4.6064
BUTYL_ACRYLATE	128.171	C=CC(=O)OCCCC	-1.842
hexyl prop-2-enoate	156.225	C=CC(=O)OCCCCCC	-3.4348
isooctyl acrylate	184.279	C=CC(=O)OCCCCCC(C)C	-4.1707
2-methyloctyl prop-2-enoate	212.333	C=CC(=O)OCCCCCCCC(C)C	-5.1999
dodecyl prop-2-enoate	240.387	C=CC(=O)OCCCCCCCCCCCC	-4.3809
tetradecyl prop-2-enoate	268.441	C=CC(=O)OCCCCCCCCCCCCCC	-4.4288
10-(prop-2-enoyloxy)decyl prop-2-enoate	282.38	C=CC(=O)OCCCCCCCCCCOC(=O)C=C	-4.9609
6-(prop-2-enoyloxy)hexyl prop-2-enoate	226.272	C=CC(=O)OCCCCCCOC(=O)C=C	-2.8193
4-hydroxybutyl prop-2-enoate	144.17	C=CC(=O)OCCCCO	0.84113
1-hydroxypropan-2-yl prop-2-enoate 2-hydroxypropyl prop-2-enoate	130.143	C=CC(=O)OCCCO	0.88558
3-[2,2-dimethyl-3-(3-prop-2-enoyloxypropoxy)propoxy]propyl prop-2-enoate	328.405	C=CC(=O)OCCCOCC(C)(C)COCCCOC(=O)C=C	-3.0495
Glycerol, propoxylated, esters with acrylic acid	428.478	C=CC(=O)OCCCOCC(COCCCOC(=O)C=C)OCCCOC(=O)C=C	-2.5527
potassium 3-(acryloyloxy)propane-1-sulfonate	232.298	C=CC(=O)OCCCS(=O)(=O)[O-].[K+]	1.1563
2-(dimethylamino)ethyl acrylate	143.186	C=CC(=O)OCCN(C)C	0.22431
2-{methyl[(nonafluorobutyl)sulfonyl]amino}ethyl acrylate	411.242	C=CC(=O)OCCN(C)S(=O)(=O)C(F)(F)C(F)(F)C(F)(F)C(F)(F)F	-5.3087
(2,4,6-trioxo-1,3,5-triazine-1,3,5(2H,4H,6H)-triyl)tri-2,1-ethanediyl triacrylate	423.378	C=CC(=O)OCCn1c(=O)n(CCOC(=O)C=C)c(=O)n(CCOC(=O)C=C)c1=O	-2.4514
2-hydroxyethyl prop-2-enoate	116.116	C=CC(=O)OCCO	0.93511
2-methoxyethyl prop-2-enoate	130.143	C=CC(=O)OCCOC	0.043942
2-[(butylcarbamoyl)oxy]ethyl prop-2-enoate	215.249	C=CC(=O)OCCOC(=O)NCCCC	-1.6348
2-[4-(2-{4-[2-(prop-2-enoyloxy)ethoxy]phenyl}propan-2-yl)phenoxy]ethyl prop-2-enoate	424.493	C=CC(=O)OCCOc1ccc(C(C)(C)c2ccc(OCCOC(=O)C=C)cc2)cc1	-5.9995
2-phenoxyethyl prop-2-enoate	192.214	C=CC(=O)OCCOc1ccccc1	-2.5636
2-(2-phenylphenoxy)ethyl prop-2-enoate	268.312	C=CC(=O)OCCOc1ccccc1-c1ccccc1	-3.9515
Propylidynetrimethanol, ethoxylated, esters with acrylic acid	428.478	C=CC(=O)OCCOCC(CC)(COCCOC(=O)C=C)COCCOC(=O)C=C	-2.6874
2-(2-{[(2R)-2-ethylhexyl]oxy}ethoxy)ethyl prop-2-enoate 2-(2-{[(2S)-2-ethylhexyl]oxy}ethoxy)ethyl prop-2-enoate	544.77	C=CC(=O)OCCOCCOC[C@@H](CC)CCCC.C=CC(=O)OCCOCCOC[C@H](CC)CCCC	-3.9943
2-(2-ethoxyethoxy)ethyl prop-2-enoate	188.223	C=CC(=O)OCCOCCOCC	-0.18125
2-(2-{2-[2-(prop-2-enoyloxy)ethoxy]ethoxy}ethoxy)ethyl prop-2-enoate	302.323	C=CC(=O)OCCOCCOCCOCCOC(=O)C=C	-0.50001
NaN	211.055	C=CC(Br)OCC(O)CO	-0.71374
1-cyanoprop-2-en-1-yl acetate	125.127	C=CC(C#N)OC(C)=O	-0.89869
2-benzyl-2-methylbut-3-enenitrile	171.243	C=CC(C)(C#N)Cc1ccccc1	-3.0006
3-Buten-2-ol._2-methyl-	86.134	C=CC(C)(C)O	0.70795
1,5-dimethyl-1-vinylhex-4-en-1-yl 2-methylpropanoate	224.344	C=CC(C)(CCC=C(C)C)OC(=O)C(C)C	-4.8106
1,5-dimethyl-1-vinylhex-4-en-1-yl propionate	210.317	C=CC(C)(CCC=C(C)C)OC(=O)CC	-4.3824
3,7-dimethylocta-1,6-dien-3-yl acetate	196.29	C=CC(C)(CCC=C(C)C)OC(C)=O	-3.8158
3-(1-ethoxyethoxy)-3,7-dimethylocta-1,6-diene	226.36	C=CC(C)(CCC=C(C)C)OC(C)OCC	-3.9764
1,5-dimethyl-1-vinylhex-4-en-1-yl formate	182.263	C=CC(C)(CCC=C(C)C)OC=O	-4.0406
(4E)-3-methyl-5-(2,6,6-trimethylcyclohex-1-en-1-yl)penta-1,4-dien-3-ol	220.356	C=CC(C)(O)/C=C/C1=C(C)CCCC1(C)C	-3.1641
NaN	100.161	C=CC(C)(O)CC	-0.7677
3,7-dimethylnona-1,6-dien-3-ol	168.28	C=CC(C)(O)CC/C=C(\C)CC	-2.4091
3,7,11-trimethyldodeca-1,6,10-trien-3-ol,mixed isomers	222.372	C=CC(C)(O)CC/C=C(\C)CCC=C(C)C	-3.9854
NaN	154.253	C=CC(C)(O)CCC=C(C)C	-1.9913
3,7,11,15-tetramethylhexadec-1-en-3-ol	296.539	C=CC(C)(O)CCCC(C)CCCC(C)CCCC(C)C	-4.7087
NaN	70.135	C=CC(C)C	-2.73
ethyl 2-methylbut-3-enoate	128.171	C=CC(C)C(=O)OCC	-1.5763
1-(4-chlorophenyl)-2-methylbut-3-en-1-ol	196.677	C=CC(C)C(O)c1ccc(Cl)cc1	-2.5614
4,8-dimethyldeca-4,9-dienal	180.291	C=CC(C)CC/C=C(\C)CCC=O	-3.7936
3,7-dimethylocta-1,6-diene	138.254	C=CC(C)CCC=C(C)C	-5.9646
2,6-dimethyloct-7-en-2-ol	156.269	C=CC(C)CCCC(C)(C)O	-2.2212
1,1,5-trimethylhept-6-en-1-yl acetate	198.306	C=CC(C)CCCC(C)(C)OC(C)=O	-4.0302
NaN	218.351	C=CC(C)NC(=S)NNC(=S)NC	-1.3655
Dienestrol	266.34	C=CC(c1ccc(O)cc1)C(C=C)c1ccc(O)cc1	-4.95
3.4-DICHLORO-1-BUTENE	124.998	C=CC(Cl)CCl	-2.2646
2-acetyloxybut-3-enyl acetate	172.18	C=CC(COC(C)=O)OC(C)=O	-0.81768
3.3.4.4.5.5.6.6.7.7.8.8.8-Tridecafluorooct-1-ene	346.086	C=CC(F)(F)C(F)(F)C(F)(F)C(F)(F)C(F)(F)C(F)(F)F	-5.4564
3,3,4,4,5,5,6,6,6-nonafluorohex-1-ene	246.072	C=CC(F)(F)C(F)(F)C(F)(F)C(F)(F)F	-4.1979
ACRYLAMIDE	71.079	C=CC(N)=O	0.88981
NaN	144.601	C=CC(O)(C#CCl)CC	-1.1188
2-hydroxy-but-3-enoic acid ethyl ester	130.143	C=CC(O)C(=O)OCC	0.3627
4-methyl-1-penten-3-ol	100.161	C=CC(O)C(C)C	-0.515
1-penten-3-ol	86.134	C=CC(O)CC	0.0193
1-hexen-3-ol	100.161	C=CC(O)CCC	-0.5993
oct-1-en-3-ol	128.215	C=CC(O)CCCCC	-1.8219
allylidenediacetate	158.153	C=CC(OC(C)=O)OC(C)=O	-1.2449
2-{3-[(8E)-pentadec-8-en-1-yl]phenoxymethyl}oxirane; 2-{3-[(8E,11E)-pentadeca-8,11,14-trien-1-yl]phenoxymethyl}oxirane; 2-{3-[(8E,11E)-pentadeca-8,11-dien-1-yl]phenoxymethyl}oxirane	1069.65	C=CC/C=C/C/C=C/CCCCCCCc1cccc(OCC2CO2)c1.CCC/C=C/C/C=C/CCCCCCCc1cccc(OCC2CO2)c1.CCCCCC/C=C/CCCCCCCc1cccc(OCC2CO2)c1	-6.0799
NaN	804.031	C=CC[C@@H]1/C=C(\C)C[C@H](C)C[C@H](OC)[C@H]2O[C@@](O)(C(=O)C(=O)N3CCCC[C@H]3C(=O)O[C@H](/C(C)=C/[C@@H]3CC[C@@H](O)[C@H](OC)C3)[C@H](C)[C@@H](O)CC1=O)[C@H](C)C[C@@H]2OC	-5
NaN	117.192	C=CC[N+](C)(C)C.[OH-]	0.9311
NaN	402.215	C=CC[N+](C)(C)CCOCC[N+](C)(C)CC=C.[Br-].[Br-]	0.39554
NaN	388.434	C=CC[N+](CC)(CC)CCOCCC1CCC2CC1C2(C)C.[Br-]	-3.7997
NaN	418.921	C=CC[NH+]1CCc2cc(OC)c(OC)cc2C1CCc1ccc([N+](=O)[O-])cc1.[Cl-]	-6.0222
NaN	408.369	C=CC[NH+]1CCc2cc(OC)c(OC)cc2C1CCc1ccc(Cl)cc1.[Cl-]	-6.2627
NaN	312.282	C=CC[NH2+]CC(=O)N/N=C/c1ccc([N+](=O)[O-])o1.CC(=O)[O-]	-3.0966
NaN	54.092	C=CC=C	-1.87
1,4-Dipentadiene	134.222	C=CC=C(C)C=CC=CC	-2.09
NaN	56.064	C=CC=O	0.57
5-ethenyl-5-propan-2-yl-1,3-diazinane-2,4,6-trione	196.206	C=CC1(C(C)C)C(=O)NC(=O)NC1=O	-1.71
5-ethenyl-5-pentan-2-yl-1,3-diazinane-2,4,6-trione	224.26	C=CC1(C(C)CCC)C(=O)NC(=O)NC1=O	-2.36
2-(5-ethenyl-5-methyloxolan-2-yl)propan-2-ol	170.252	C=CC1(C)CCC(C(C)(C)O)O1	-1.7997
2,2,6-trimethyl-6-vinyltetrahydro-2H-pyran	154.253	C=CC1(C)CCCC(C)(C)O1	-2.536
NaN	286.114	C=CC1(C)OC(=O)N(c2cc(Cl)cc(Cl)c2)C1=O	-4.93
5,5-di(ethenyl)-1,3-diazinane-2,4,6-trione	180.163	C=CC1(C=C)C(=O)NC(=O)NC1=O	-2.06
5-ethenyl-5-(2-methylpropyl)-1,3-diazinane-2,4,6-trione	210.233	C=CC1(CC(C)C)C(=O)NC(=O)NC1=O	-2.12
NaN	126.199	C=CC1(O)CCCCC1	-1.7014
NaN	453.458	C=CC1=C(C(=O)O)N2C(=O)C(NC(=O)C(=NOCC(=O)O)c3csc(N)n3)C2SC1	-3.92
NaN	584.673	C=CC1=C(C)/C(=C/c2[nH]c(Cc3[nH]c(/C=C4\NC(=O)C(C)=C4C=C)c(C)c3CCC(=O)O)c(CCC(=O)O)c2C)NC1=O	-4.8127
NaN	402.966	C=CC1C[N+]2(C(C)C)CCC1C[C@@H]2[C@@H](O)c1ccnc2ccc(OC)cc12.[Cl-]	-5.5189
NaN	374.912	C=CC1C[N+]2(C)CCC1C[C@@H]2[C@@H](O)c1ccnc2ccc(OC)cc12.[Cl-]	-3.5653
NaN	388.939	C=CC1C[N+]2(CC)CCC1C[C@@H]2[C@@H](O)c1ccnc2ccc(OC)cc12.[Cl-]	-4.0875
NaN	475.471	C=CC1C[N+]2(CCC(C)C)CCC1C[C@@H]2[C@@H](O)c1ccnc2ccc(OC)cc12.[Br-]	-6.9636
NaN	447.417	C=CC1C[N+]2(CCC)CCC1C[C@@H]2[C@@H](O)c1ccnc2ccc(OC)cc12.[Br-]	-5.9833
NaN	402.966	C=CC1C[N+]2(CCC)CCC1C[C@@H]2[C@@H](O)c1ccnc2ccc(OC)cc12.[Cl-]	-5.5841
NaN	416.993	C=CC1C[N+]2(CCCC)CCC1C[C@@H]2[C@@H](O)c1ccnc2ccc(OC)cc12.[Cl-]	-6.1056
NaN	431.02	C=CC1C[N+]2(CCCCC)CCC1C[C@@H]2[C@@H](O)c1ccnc2ccc(OC)cc12.[Cl-]	-6.6259
NaN	489.498	C=CC1C[N+]2(CCCCCC)CCC1C[C@@H]2[C@@H](O)c1ccnc2ccc(OC)cc12.[Br-]	-7.5467
1,4-dibromo-2-ethenylbenzene	261.944	C=Cc1cc(Br)ccc1Br	-4.5787
NaN	247.079	C=Cc1cc[n+](C)cc1.[I-]	0.60716
4-ethenylcyclohex-1-ene	108.184	C=CC1CC=CCC1	-3.3352
5-vinylbicyclo[2.2.1]hept-2-ene	120.195	C=CC1CC2C=CC1C2	-3.0799
1-tert-butyl-4-vinylbenzene	160.26	C=Cc1ccc(C(C)(C)C)cc1	-4.5634
p-methylstyrene	118.179	C=Cc1ccc(C)cc1	-3.1232
2.4-di(ethenyl)phenol	146.189	C=Cc1ccc(O)c(C=C)c1	-4.1345
sodium 4-ethenylbenzene-1-sulfonate	206.198	C=Cc1ccc(S(=O)(=O)[O-])cc1.[Na+]	-0.033251
vinyltoluene	118.179	C=Cc1cccc(C)c1	-3.1232
STYRENE	104.152	C=Cc1ccccc1	-2.6362
benzene; ethenylbenzene; toluene	274.407	C=Cc1ccccc1.Cc1ccccc1.c1ccccc1	-2.9613
(2-phenylbutan-2-yl)benzene; (2-phenylethyl)benzene; 1,2,4,5-tetraethylbenzene; 1-methyl-2-phenylbenzene; 1-methylnaphthalene; benzene; cyclohexylbenzene; ethenylbenzene; ethylbenzene; phenylbenzene; toluene	1588.4	C=Cc1ccccc1.CCC(C)(c1ccccc1)c1ccccc1.CCc1cc(CC)c(CC)cc1CC.CCc1ccccc1.Cc1cccc2ccccc12.Cc1ccccc1.Cc1ccccc1-c1ccccc1.c1ccc(-c2ccccc2)cc1.c1ccc(C2CCCCC2)cc1.c1ccc(CCc2ccccc2)cc1.c1ccccc1	-4.5882
1.2-di(ethenyl)benzene	130.19	C=Cc1ccccc1C=C	-3.3944
2-vinylpyridine	105.14	C=Cc1ccccn1	-0.5824
4-vinylpyridine	105.14	C=Cc1ccncc1	-0.5579
quinidine	324.424	C=CC1CN2CCC1C(C(O)c1ccnc3ccc(OC)cc13)C2	-3.36
quinine	324.424	C=CC1CN2CCC1C[C@H]2[C@H](O)c1ccnc2ccc(OC)cc12	-2.79
quininone	322.408	C=CC1CN2CCC1CC2C(=O)c1ccnc2ccc(OC)cc12	-5.0313
cinchoninone	292.382	C=CC1CN2CCC1CC2C(=O)c1ccnc2ccccc12	-3.19
quinine	324.424	C=CC1CN2CCC1CC2C(O)c1ccnc2ccc(OC)cc12	-2.9742
NaN	1042.03	C=CC1CN2CCC1CC2C(O)c1ccnc2ccc(OC)cc12.I.I[Bi](I)I	-4.0008
6'-methoxycinchonan-9-ol sulfate (salt)	422.503	C=CC1CN2CCC1CC2C(O)c1ccnc2ccc(OC)cc12.O=S(=O)(O)O	-1.5924
NaN	294.398	C=CC1CN2CCC1CC2C(O)c1ccnc2ccccc12	-3.0813
NaN	153.141	C=Cc1cnc([N+](=O)[O-])n1C	-1.2554
NaN	120.977	C=CCBr	-1.5
BUTENE (Mixture of isomers)	56.108	C=CCC	-2.1723
ALLYL CYANIDE	67.091	C=CCC#N	-0.309
NaN	184.239	C=CCC(C(=O)NC(N)=O)C(C)C	-2.7469
NaN	282.387	C=CCC(C(=O)NNC(C)C)c1cccc2ccccc12	-4.6727
2-naphthalen-1-yl-N'-propan-2-ylpent-4-enehydrazide	292.467	C=CCC(C(=O)NNC(C)C)C1CCCC2CCCCC21	-4.6727
NaN	325.452	C=CCC(C(=O)OCCN(CC)CC)c1cccc2ccccc12	-5.006
2-diethylaminoethyl 2-naphthalen-1-ylpent-4-enoate	335.532	C=CCC(C(=O)OCCN(CC)CC)C1CCCC2CCCCC21	-5.006
NaN	84.162	C=CCC(C)C	-3.24
methyl 2-allyl-2-ethylmalonurate	228.248	C=CCC(CC)(C(=O)NC(N)=O)C(=O)OC	-1.92
NaN	230.264	C=CCC(CC)(COC(N)=O)COC(N)=O	-2.0218
methyl 2,2-diallylmalonurate	240.259	C=CCC(CC=C)(C(=O)NC(N)=O)C(=O)OC	-2.17
Propanedioic acid. [(methylamino)methyl]-2-prope	187.195	C=CCC(CNC)(C(=O)O)C(=O)O	-0.74986
3-[(7Z)-pentadec-7-en-1-yl]phenol; 3-[(7Z,10Z)-pentadeca-7,10,14-trien-1-yl]phenol; 3-[(7Z,10Z)-pentadeca-7,10-dien-1-yl]phenol; 3-pentadecylphenol	1205.98	C=CCC/C=C\C/C=C\CCCCCCc1cccc(O)c1.CCCC/C=C\C/C=C\CCCCCCc1cccc(O)c1.CCCCCCC/C=C\CCCCCCc1cccc(O)c1.CCCCCCCCCCCCCCCc1cccc(O)c1	-6.597
NaN	68.119	C=CCC=C	-2.09
NaN	224.26	C=CCC1([C@@H](C)CC)C(=O)NC(=O)NC1=O	-2.02
NaN	260.269	C=CCC1([C@@H](C)CCC)C(=O)N=C([O-])NC1=O.[Na+]	-2.6595
NaN	276.337	C=CCC1([C@@H](C)CCC)C(=O)N=C([S-])NC1=O.[Na+]	-3.8504
NaN	238.287	C=CCC1([C@@H](C)CCC)C(=O)NC(=O)NC1=O	-2.36
NaN	260.269	C=CCC1([C@H](C)CCC)C(=O)[N-]C(=O)NC1=O.[Na+]	-2.6595
NaN	276.337	C=CCC1([C@H](C)CCC)C(=O)NC(=S)N=C1[O-].[Na+]	-3.8504
NaN	254.355	C=CCC1([C@H](C)CCC)C(=O)NC(=S)NC1=O	-3.46
NaN	226.232	C=CCC1(C(=O)NC(N)=O)CC(C)OC1=O	-2.3502
NaN	284.291	C=CCC1(C(C)C#CCC)C(=O)N=C([O-])N(C)C1=O.[Na+]	-2.1357
NaN	262.309	C=CCC1(C(C)C#CCC)C(=O)NC(=O)N(C)C1=O	-3.09
NaN	248.283	C=CCC1(C(C)C)C(=O)N=C([S-])NC1=O.[Na+]	-2.8106
NaN	262.31	C=CCC1(C(C)CC)C(=O)NC(=S)N=C1[O-].[Na+]	-3.3289
NaN	240.328	C=CCC1(C(C)CC)C(=O)NC(=S)NC1=O	-3.2909
NaN	260.269	C=CCC1(C(C)CCC)C(=O)N=C([O-])NC1=O.[Na+]	-1.9723
NaN	276.337	C=CCC1(C(C)CCC)C(=O)N=C([S-])NC1=O.[Na+]	-1.8276
NaN	182.179	C=CCC1(C)C(=O)NC(=O)NC1=O	-1.16
NaN	234.255	C=CCC1(C2C=CCC2)C(=O)NC(=O)NC1=O	-2.1988
NaN	264.35	C=CCC1(C2C=CCCC2)C(=O)NC(=S)NC1=O	-4.5351
5-Allyl-5-phenylbarbital	244.25	C=CCC1(c2ccccc2)C(=O)NC(=O)NC1=O	-2.2337
NaN	246.242	C=CCC1(CC(C)C)C(=O)N=C([O-])NC1=O.[Na+]	-2.4723
NaN	226.232	C=CCC1(CC(C)O)C(=O)NC(=O)NC1=O	-0.80826
NaN	196.206	C=CCC1(CC)C(=O)NC(=O)NC1=O	-1.61
NaN	236.271	C=CCC1(CC=C(C)C)C(=O)NC(=O)NC1=O	-3.55
NaN	230.199	C=CCC1(CC=C)C(=O)[N-]C(=O)NC1=O.[Na+]	-1.7451
NaN	236.271	C=CCC1(CC=C)C(=O)N(C)C(=O)N(C)C1=O	-2.4068
NaN	222.244	C=CCC1(CC=C)C(=O)NC(=O)N(C)C1=O	-2.1457
5,5-Diallylbarbital	208.217	C=CCC1(CC=C)C(=O)NC(=O)NC1=O	-2.0685
NaN	224.26	C=CCC1(CCCC)C(=O)NC(=O)NC1=O	-2.14
allethrin	302.414	C=CCC1=C(C)C(OC(=O)C2C(C=C(C)C)C2(C)C)CC1=O	-4.8179
NaN	287.153	C=CCc1cc(Br)ccc1OCC(O)CO	-3.9781
4-{1-[4-hydroxy-3-(prop-2-en-1-yl)phenyl]propyl}-2-(prop-2-en-1-yl)phenol	308.421	C=CCc1cc(C(C)(C)c2ccc(O)c(CC=C)c2)ccc1O	-3.9964
NaN	222.284	C=CCc1cc(C)ccc1OCC(O)CO	-3.2134
NaN	509.562	C=CCc1cc(-c2cc(CC=C)c(O)c(CN(CC)CC)c2)cc(CN(CC)CC)c1O.Cl.Cl	-6.8857
NaN	242.702	C=CCc1cc(Cl)ccc1OCC(O)CO	-3.445
NaN	222.24	C=CCc1cc(OC)c2c(c1OC)OCO2	-3.5116
4.7-dimethoxy-5-prop-2-enyl-1.3-benzodioxole	228.288	C=CCC1CC(OC)C2OCOC2C1OC	-3.5116
NaN	489.565	C=CCc1cc2c(cc1O)[C@@]13CCCC[C@H]1[C@@H](C2)N(C)CC3.O=C(O)CC(O)(CC(=O)O)C(=O)O	-3.9865
1,2-benzenediol, 4-(2-propenyl)-	150.177	C=CCc1ccc(O)c(O)c1	-0.7787
2-methoxy-4-(prop-2-en-1-yl)phenol	164.204	C=CCc1ccc(O)c(OC)c1	-1.8566
2-methoxy-4-(prop-2-en-1-yl)phenyl acetate	206.241	C=CCc1ccc(OC(C)=O)c(OC)c1	-2.7016
4-allyl-1,2-dimethoxybenzene	178.231	C=CCc1ccc(OC)c(OC)c1	-2.552
NaN	148.205	C=CCc1ccc(OC)cc1	-2.92
NaN	240.302	C=CCc1ccc(Oc2ccccc2)c(OC)c1	-4.9526
NaN	277.364	C=CCc1ccc(OCC(=O)N(CC)CC)c(OC)c1	-2.7659
2-(2-methoxy-4-prop-2-enylphenoxy)acetic acid	222.24	C=CCc1ccc(OCC(=O)O)c(OC)c1	-2.2786
NaN	334.287	C=CCc1ccc(OCC[NH+](CC)CCCl)c(OC)c1.[Cl-]	-3.7331
NaN	254.329	C=CCc1ccc(OCc2ccccc2)c(OC)c1	-5.1022
7-prop-2-enylquinazolin-8-ol	186.214	C=CCc1ccc2cncnc2c1O	-3.62
NaN	287.153	C=CCc1cccc(Br)c1OCC(O)CO	-3.9781
NaN	222.284	C=CCc1cccc(C)c1OCC(O)CO	-3.2134
NaN	242.702	C=CCc1cccc(Cl)c1OCC(O)CO	-3.445
NaN	453.454	C=CCc1ccccc1OCC(O)CN1CCN(c2ccc(C)c(C)c2)CC1.Cl.Cl	-5.2517
NaN	285.815	C=CCc1ccccc1OCC(O)CNC(C)C.Cl	-2.4743
NaN	208.257	C=CCc1ccccc1OCC(O)CO	-2.6437
4-bromo-1-butene	135.004	C=CCCBr	-2.2473
NaN	70.135	C=CCCC	-2.68
1-(5,5-dimethylcyclohex-1-en-1-yl)pent-4-en-1-one	192.302	C=CCCC(=O)C1=CCCC(C)(C)C1	-3.5342
1-(3,3-dimethylcyclohexyl)pent-4-en-1-one	194.318	C=CCCC(=O)C1CCCC(C)(C)C1	-4.7793
NaN	299.802	C=CCCC(CC=C)OCN1C=CN(C)/C1=C/[NH+]=O.[Cl-]	-0.85711
NaN	82.146	C=CCCC=C	-2.68
NaN	84.162	C=CCCCC	-3.23
6-methylhept-1-ene	112.216	C=CCCCC(C)C	-4.459
1,6-heptadiene	96.173	C=CCCCC=C	-3.3396
NaN	98.189	C=CCCCCC	-3.73
octa-1,7-diene	110.2	C=CCCCCC=C	-4.0233
NaN	112.216	C=CCCCCCC	-4.44
oct-7-enal	126.199	C=CCCCCCC=O	-1.9973
NaN	126.243	C=CCCCCCCC	-5.05
1-DECENE	140.27	C=CCCCCCCCC	-5.4505
N,N-bis(2-hydroxyethyl)undec-10-enamide	271.401	C=CCCCCCCCCC(=O)N(CCO)CCO	-2.7615
trimethyl-3-[(1-oxo-10-undecenyl)amino]propylammonium methyl sulphate	394.578	C=CCCCCCCCCC(=O)NCCC[N+](C)(C)C.COS(=O)(=O)[O-]	0.094063
undec-10-enoic acid	184.279	C=CCCCCCCCCC(=O)O	-3.4764
methyl undec-10-enoate	198.306	C=CCCCCCCCCC(=O)OC	-5.3975
undec-10-enal	168.28	C=CCCCCCCCCC=O	-3.8932
oct-7-en-1-ol	128.215	C=CCCCCCCO	-1.7442
1-pentene, 5-isothiocyanato-	127.212	C=CCCCN=C=S	-2.9004
4-penten-1-ol	86.134	C=CCCCO	-0.16465
pefurazoate	345.399	C=CCCCOC(=O)C(CC)N(Cc1ccco1)C(=O)n1ccnc1	-2.8919
NaN	76.526	C=CCCl	-1.36
1-butene, 4-isothiocyanato-	113.185	C=CCCN=C=S	-2.391
Vinylchloride	62.499	C=CCl	-1.3205
allylamine	57.096	C=CCN	1.2434
NaN	208.088	C=CCN(CC=C)C(=O)C(Cl)Cl	-1.62
2-chloro-n,n-diallylacetamide	173.643	C=CCN(CC=C)C(=O)CCl	-0.9452
acetamide, 2-(benzoyloxy)-n,n-bis(2-propenyl)-	259.305	C=CCN(CC=C)C(=O)COC(=O)c1ccccc1	-2.5626
NaN	353.418	C=CCN(CC=C)C(=O)COC(=O)Cc1ccc2cc(OC)ccc2c1	-4.72
5-(di(prop-2-enyl)amino)-3.6-dimethyl-1-phenylpyrimidine-2.4-dione	319.449	C=CCN(CC=C)C1C(=O)N(C)C(=O)N(C2CCCCC2)C1C	-3.7002
allyxycarb [bsi:iso]	274.364	C=CCN(CC=C)c1c(C)cc(OC(=O)NC)cc1C	-3.5932
NaN	311.385	C=CCN(CC=C)c1c(C)n(-c2ccccc2)c(=O)n(C)c1=O	-3.7002
N-{5-[bis(prop-2-en-1-yl)amino]-2-[(E)-2-(2-bromo-4,6-dinitrophenyl)diazen-1-yl]-4-methoxyphenyl}acetamide	533.339	C=CCN(CC=C)c1cc(NC(C)=O)c(N=Nc2c(Br)cc([N+](=O)[O-])cc2[N+](=O)[O-])cc1OC	-7.0093
N-{5-[bis(prop-2-en-1-yl)amino]-2-[(E)-2-(2-chloro-4,6-dinitrophenyl)diazen-1-yl]-4-methoxyphenyl}acetamide	488.888	C=CCN(CC=C)c1cc(NC(C)=O)c(N=Nc2c(Cl)cc([N+](=O)[O-])cc2[N+](=O)[O-])cc1OC	-4.3882
triallylamine	137.226	C=CCN(CC=C)CC=C	-1.7395
NaN	404.501	C=CCN(CC=C)CCCN1c2ccccc2Sc2ccc(C(F)(F)F)cc21	-8.411
N-[2-[(2-Bromo-4,6-dinitrophenyl)azo]-5-[(2-cyanoethyl)-2-propenylamino]-4-methoxyphenyl]acetamide	546.338	C=CCN(CCC#N)c1cc(NC(C)=O)c(N=Nc2c(Br)cc([N+](=O)[O-])cc2[N+](=O)[O-])cc1OC	-8.9
NaN	182.094	C=CCN(CCCl)CCCl	-1.5493
3-isothiocyanato-1-propene	99.158	C=CCN=C=S	-1.6953
NaN	285.347	C=CCn1c(=O)c(N(C)C)c(C)n(-c2ccccc2)c1=O	-2.9722
NaN	220.232	C=CCn1c(=O)c2c(ncn2C)n(C)c1=O	-1.5962
NaN	237.28	C=CCN1C(=O)c2ccccc2CS1(=O)=O	-2.4428
NaN	237.28	C=CCN1C(=O)Cc2ccccc2S1(=O)=O	-2.053
NaN	156.21	C=CCN1C(=O)CNC1=S	-0.87563
6-amino-3-methyl-1-prop-2-enylpyrimidine-2.4-dione	183.211	C=CCN1C(=O)N(C)C(=O)CC1N	-1.48
5-bromo-6-methyl-3-phenyl-1-prop-2-enylpyrimidine-2.4-dione	329.238	C=CCN1C(=O)N(C2CCCCC2)C(=O)C(Br)C1C	-2.8506
6-amino-3-ethyl-1-prop-2-enylpyrimidine-2.4-dione	197.238	C=CCN1C(=O)N(CC)C(=O)CC1N	-1.0799
tris(prop-2-en-1-yl)-1,3,5-triazinane-2,4,6-trione	249.27	C=CCn1c(=O)n(CC=C)c(=O)n(CC=C)c1=O	-1.8526
NaN	155.153	C=CCN1C(=O)OC(C)C1=O	-0.73759
NaN	209.632	C=CCn1c(=O)oc2ccc(Cl)cc21	-3.4475
NaN	321.174	C=CCn1c(C)c(Br)c(=O)n(-c2ccccc2)c1=O	-2.8506
NaN	285.347	C=CCn1c(C)c(N(C)C)c(=O)n(-c2ccccc2)c1=O	-2.5111
NaN	181.195	C=CCn1c(N)cc(=O)n(C)c1=O	-1.48
NaN	195.222	C=CCn1c(N)cc(=O)n(CC)c1=O	-1.0799
NaN	311.381	C=CCN1CC[C@]23c4c5ccc(O)c4O[C@H]2[C@@H](O)C=C[C@H]3[C@H]1C5	-2.0513
naloxone	327.38	C=CCN1CC[C@]23c4c5ccc(O)c4O[C@H]2C(=O)CC[C@@]3(O)[C@H]1C5	-2.6321
NaN	283.415	C=CCN1CC[C@]23CCCC[C@H]2[C@H]1Cc1ccc(O)cc13	-2.6512
NaN	433.501	C=CCN1CC[C@]23CCCC[C@H]2[C@H]1Cc1ccc(O)cc13.O=C(O)[C@H](O)[C@@H](O)C(=O)O	-2.8356
NaN	363.394	C=CCN1CC[C@]23CCCC[C@H]2[C@H]1Cc1ccc(OP(=O)(O)O)cc13	-4.0818
NaN	208.305	C=CCN1CC2CCC(C1)N2C(=O)CC	-1.7102
NaN	235.33	C=CCN1Cc2ccccc2-c2ccccc2C1	-4.6913
6-prop-2-enyl-5.7-dihydrobenzo[d][2]benzazepine	247.426	C=CCN1CC2CCCCC2C2CCCCC2C1	-4.6913
n1-(1-allyl-2-oxopyrimidin-4-yl)sulfanilamide; 1-allyl-4-sulfapyrimidin-2-one	306.347	C=CCn1ccc(NS(=O)(=O)c2ccc(N)cc2)nc1=O	-3.11
1-ethyl-13-methyl-10-prop-2-enyl-10-azatricyclo[7.3.1.02.7]trideca-2(7).3.5-trien-4-ol	277.452	C=CCN1CCC2(CC)C(C)C1CC1CCC(O)CC12	-3.4847
NaN	271.404	C=CCN1CCC2(CC)c3cc(O)ccc3CC1C2C	-3.4847
naloxone	327.38	C=CCN1CCC23c4c5ccc(O)c4OC2C(=O)CCC3(O)C1C5	-3.39
NaN	433.501	C=CCN1CCC23CCCCC2C1Cc1ccc(O)cc13.O=C(O)C(O)C(O)C(=O)O	-2.8356
NaN	382.486	C=CCN1CCCC1CNC(=O)c1cc(S(=O)(=O)NC)c(N)cc1OC	-2.3589
NaN	315.377	C=CCN1CCCC1CNC(=O)c1cc2n[nH]nc2cc1OC	-3.0286
NaN	251.801	C=CCN1CCCCC1Cc1ccccc1.Cl	-3.3757
9-allyl-2-anilino-purin-6-ol	267.292	C=CCn1cnc2c(=O)[nH]c(Nc3ccccc3)nc21	-5.09
NaN	215.296	C=CCNC(=O)/C(C)=C(/C)c1ccccc1	-3.5282
NaN	215.296	C=CCNC(=O)/C(C)=C(\C)c1ccccc1	-3.5282
dka-24	265.14	C=CCNC(=O)CN(CC=C)C(=O)C(Cl)Cl	-1.0397
NaN	258.318	C=CCNC(=O)OCC(C)(CCC)COC(N)=O	-3.0429
NaN	272.345	C=CCNC(=O)OCC(C)(CCCC)COC(N)=O	-3.5653
NaN	258.318	C=CCNC(=O)OCC(C)(COC(N)=O)C(C)C	-2.9808
NaN	272.345	C=CCNC(=O)OCC(C)(COC(N)=O)C(C)CC	-3.5026
NaN	258.318	C=CCNC(=O)OCC(CC)(CC)COC(N)=O	-3.0429
NaN	160.242	C=CCNC(=S)NCCO	-0.94231
Hydrazinecarbothioamide. 2-(4-nitrophenyl)-N-2-p	252.299	C=CCNC(=S)NNc1ccc([N+](=O)[O-])cc1	-2.9106
thiourea, 2-propenyl-	116.189	C=CCNC(N)=S	-0.294
NaN	489.667	C=CCNc1cnc(N2CCN(CCC(c3ccccc3)(c3ccccc3)c3ccccc3)CC2)nc1	-7.3244
NaN	562.589	C=CCNc1cnnc(N2CCN(CCC(c3ccccc3)(c3ccccc3)c3ccccc3)CC2)c1.Cl.Cl	-7.3847
s-Triazine. 2-(allylamino)-4-amino-	151.173	C=CCNc1ncnc(N)n1	-1.0034
DIALLYLAMINE	97.161	C=CCNCC=C	-0.065998
allyl alcohol	58.08	C=CCO	1.236
NaN	444.915	C=CCO/[NH+]=C(\c1ccc(OC)c(OC)c1)c1nccc2cc(OC)c(OC)cc12.[Cl-]	-5.5411
prop-2-en-1-yl 2-methylprop-2-enoate	126.155	C=CCOC(=O)C(=C)C	-1.7585
prop-2-enyl 2-hydroxy-2-methylpropanoate	144.17	C=CCOC(=O)C(C)(C)O	0.071574
(2-methyl-1-oxo-1-prop-2-enoxypropan-2-yl) 2-chloro-5-nitrobenzoate	327.72	C=CCOC(=O)C(C)(C)OC(=O)c1cc([N+](=O)[O-])ccc1Cl	-4.4363
(2-methyl-1-oxo-1-prop-2-enoxypropan-2-yl) 2-chloro-5-[3-methyl-2,6-dioxo-4-(trifluoromethyl)pyrimidin-1-yl]benzoate	474.819	C=CCOC(=O)C(C)(C)OC(=O)c1cc(-n2c(=O)cc(C(F)(F)F)n(C)c2=O)ccc1Cl	-4.6765
propanoic acid, 2-hydroxy-, 1-methyl-2-oxo-2-(2-	202.206	C=CCOC(=O)C(C)OC(=O)C(C)O	-0.6826
prop-2-enyl 3-phenylprop-2-enoate	188.226	C=CCOC(=O)C=Cc1ccccc1	-3.287
1,2-bis(prop-2-en-1-yl) benzene-1,2-dicarboxylate	246.262	C=CCOC(=O)c1ccccc1C(=O)OCC=C	-3.1756
prop-2-enyl 3-oxobutanoate	142.154	C=CCOC(=O)CC(C)=O	-3.2497
prop-2-en-1-yl 3-cyclohexylpropanoate	196.29	C=CCOC(=O)CCC1CCCCC1	-4.0624
prop-2-en-1-yl hexanoate	156.225	C=CCOC(=O)CCCCC	-2.6106
prop-2-en-1-yl heptanoate	170.252	C=CCOC(=O)CCCCCC	-3.5976
prop-2-en-1-yl 2-phenoxyacetate	192.214	C=CCOC(=O)COc1ccccc1	-2.5364
diallyl oxydiethane-2,1-diyl biscarbonate	274.269	C=CCOC(=O)OCCOCCOC(=O)OCC=C	-2.0653
allyl acetate	100.117	C=CCOC(C)=O	-0.5534
NaN	297.185	C=CCOC(Cn1ccnc1)c1ccc(Cl)cc1Cl	-3.2177
1,3-propanediol, 2-(2-propenyloxy)-	132.159	C=CCOC(CO)CO	0.481
NaN	269.772	C=CCOC1(c2ccccc2)CN(C)CCO1.Cl	-1.7424
3-prop-2-enoxy-1.2-benzothiazole 1.1-dioxide	229.301	C=CCOC1=NS(=O)(=O)C2CCCCC12	-3.1727
NaN	223.253	C=CCOC1=NS(=O)(=O)c2ccccc21	-3.1727
NaN	253.301	C=CCOc1c(C(N)=O)cccc1-c1ccccc1	-3.5194
3-phenyl-2-prop-2-enoxybenzamide	265.397	C=CCOC1C(C(N)=O)CCCC1C1CCCCC1	-3.5194
NaN	310.825	C=CCOc1cc(Cl)ccc1C(=O)NCCN(CC)CC	-4.417
NaN	249.266	C=CCOc1ccc(/C=C/C(=O)NO)cc1OC	-2.4882
5-nitro-2-prop-2-enoxyaniline	194.19	C=CCOc1ccc([N+](=O)[O-])cc1N	-2.8
NaN	317.429	C=CCOc1ccc(C(=O)OCCCN2CCCCC2C)cc1	-4.5393
NaN	207.229	C=CCOc1ccc(CC(=O)NO)cc1	-1.8647
NaN	191.23	C=CCOc1ccc(NC(C)=O)cc1	-2.3268
NaN	205.257	C=CCOc1ccccc1C(=O)N(C)C	-2.1109
NaN	233.311	C=CCOc1ccccc1C(=O)N(CC)CC	-3.1557
NaN	259.349	C=CCOc1ccccc1C(=O)NC1CCCCC1	-4.8504
NaN	205.257	C=CCOc1ccccc1C(=O)NCC	-2.9375
NaN	221.256	C=CCOc1ccccc1C(=O)NCCO	-1.8033
NaN	177.203	C=CCOc1ccccc1C(N)=O	-2.2273
Benzene._1-methoxy-2-(2-propenyloxy)-	164.204	C=CCOc1ccccc1OC	0.7846
oxprenolol	265.353	C=CCOc1ccccc1OCC(O)CNC(C)C	-1.1206
NaN	301.814	C=CCOc1ccccc1OCC(O)CNC(C)C.Cl	-1.9773
NaN	224.256	C=CCOc1ccccc1OCC(O)CO	-1.921
tris(prop-2-en-1-yloxy)-1,3,5-triazine	249.27	C=CCOc1nc(OCC=C)nc(OCC=C)n1	-2.8742
2-[(allyloxy)methyl]-2-methylbutane-1,1-diol	174.24	C=CCOCC(CC)(CO)CO	-0.19976
2,2-bis[(prop-2-en-1-yloxy)methyl]butan-1-ol	214.305	C=CCOCC(CC)(CO)COCC=C	-1.7182
NaN	216.233	C=CCOCC(COC(C)=O)OC(C)=O	-1.5489
NaN	227.22	C=CCOCC(O)Cn1ccnc1[N+](=O)[O-]	-1.5897
sodium 2-hydroxy-3-(prop-2-en-1-yloxy)propane-1-sulfonate	218.206	C=CCOCC(O)CS(=O)(=O)[O-].[Na+]	0.55384
allyl ether	98.145	C=CCOCC=C	-0.0206
Oxirane. (2-propenyloxy)methyl -	114.144	C=CCOCC1CO1	0.070878
NaN	231.683	C=CCOCN1C=CN(C)/C1=C/[NH+]=O.[Cl-]	0.63511
phosphonic acid, phenyl, di-2-propenyl ester	238.223	C=CCOP(=O)(OCC=C)c1ccccc1	-2.8999
sodium prop-2-ene-1-sulfonate	144.127	C=CCS(=O)(=O)[O-].[Na+]	0.69495
NaN	162.279	C=CCS[S@@+]([O-])CC=C	-0.83
NaN	162.279	C=CCS[S+]([O-])CC=C	-0.8313
NaN	244.747	C=CCSC(C(N)=O)c1ccccn1.Cl	-0.22435
NaN	159.254	C=CCSC(C)(C)C(N)=O	-1.4665
NaN	187.308	C=CCSC(CC)(CC)C(N)=O	-2.5091
2,5-Di-S-allyl-3,4-dideoxy-2,5-dithiohexaric acid	290.406	C=CCSC(CCC(SCC=C)C(=O)O)C(=O)O	-2.2
fluoroethene	46.044	C=CF	-0.276
n-nitrosomethylvinylamine	86.094	C=CN(C)N=O	-0.4579
NaN	153.141	C=Cn1c(C)cnc1[N+](=O)[O-]	-1.8407
NaN	193.249	C=Cn1c2ccccc2c2ccccc21	-5.18
3-methyl-1-vinyl-2,3-dihydro-1H-imidazol-1-ium methyl sulfate	220.25	C=Cn1cc[n+](C)c1.COS(=O)(=O)[O-]	0.65708
1-ethenylazepan-2-one	139.198	C=CN1CCCCCC1=O	-0.45079
1,3-divinylimidazolidin-2-one	138.17	C=CN1CCN(C=C)C1=O	-1.1559
NaN	244.291	C=CNC(=O)OCC(C)(CCC)COC(N)=O	-2.5222
methoxyethene	58.08	C=COC	-0.53103
vinyl 2-ethylhexanoate	170.252	C=COC(=O)C(CC)CCCC	-4.1519
ethenyl benzoate	148.161	C=COC(=O)c1ccccc1	-2.623
ethenyl 6,6-dimethylheptanoate	184.279	C=COC(=O)CCCCC(C)(C)C	-7.1225
ethenyl 2,2-dimethyloctanoate	198.306	C=COC(=O)CCCCCC(C)(C)C	-4.5813
vinyl laurate	226.36	C=COC(=O)CCCCCCCCCCC	-5.3548
vinyl stearate; octadecanoic acid vinyl ester	310.522	C=COC(=O)CCCCCCCCCCCCCCCCC	-6.15
ethenyl acetate	86.09	C=COC(C)=O	-0.63392
divinyl ether	70.091	C=COC=C	-1.1104
cyclopropyl vinyl ether	84.118	C=COC1CC1	-1.1001
(ethenyloxy)cyclohexane	126.199	C=COC1CCCCC1	-2.5825
NaN	72.107	C=COCC	-0.85
isobutyl vinyl ether	100.161	C=COCC(C)C	-1.5236
ethene, (2,2,2-trifluoroethoxy)-	126.077	C=COCC(F)(F)F	-1.478
1-(ethenyloxy)butane	100.161	C=COCCCC	-2.3379
1-ethenoxyoctadecane	296.539	C=COCCCCCCCCCCCCCCCCCC	-7.5878
4-(vinyloxy)butan-1-ol	116.16	C=COCCCCO	-0.19
1,4-bis(vinyloxy)butane	142.198	C=COCCCCOC=C	-2.6477
2-chloroethyl vinyl ether	106.552	C=COCCCl	-2.3951
{2-[2-(ethenyloxy)ethoxy]ethoxy}ethene	158.197	C=COCCOCCOC=C	-1.0531
NaN	118.157	C=CS(=O)(=O)C=C	0.27431
trisodium 7-{2-[2-(carbamoylamino)-4-{[4-({2-[2-(ethenesulfonyl)ethoxy]ethyl}amino)-6-fluoro-1,3,5-triazin-2-yl]amino}phenyl]diazen-1-yl}naphthalene-1,3,6-trisulfonate	885.756	C=CS(=O)(=O)CCOCCNc1nc(F)nc(Nc2ccc(N=Nc3cc4c(S(=O)(=O)[O-])cc(S(=O)(=O)[O-])cc4cc3S(=O)(=O)[O-])c(NC(N)=O)c2)n1.[Na+].[Na+].[Na+]	-0.41456
(ethenesulfonyl)methanesulfonylethene	196.249	C=CS(=O)(=O)CS(=O)(=O)C=C	-3.9199
ethenesulfonamide, n-phenyl-	183.232	C=CS(=O)(=O)Nc1ccccc1	-1.4996
1-ethenylsulfanylethanol	104.174	C=CSC(C)O	0.0054931
NaN	168.284	C=NN1C(C)(C)CCCC1(C)C	-3.6614
formamide oxime	45.041	C=NO	0.5768
formaldehyde	30.026	C=O	1.1206
4-tert-butylphenol; formaldehyde	180.247	C=O.CC(C)(C)c1ccc(O)cc1	-6.4939
N-phenylaniline; formaldehyde; propan-2-one	257.333	C=O.CC(C)=O.c1ccc(Nc2ccccc2)cc1	-5.9696
formaldehyde; 2-(2-hydroxyethylamino)ethanol; 2-methyloxirane; 2-nonylphenol	413.599	C=O.CC1CO1.CCCCCCCCCc1ccccc1O.OCCNCCO	-1.4631
2-(2-{[2-(oxiran-2-ylmethoxy)phenyl]methyl}phenoxymethyl)oxirane; 2-(2-{[4-(oxiran-2-ylmethoxy)phenyl]methyl}phenoxymethyl)oxirane; 2-(4-{[4-(oxiran-2-ylmethoxy)phenyl]methyl}phenoxymethyl)oxirane	216.664	C=O.ClCC1CO1.Oc1ccccc1	-4.0348
aniline; formaldehyde	123.155	C=O.Nc1ccccc1	-2.0041
NaN	213.324	C1=C(c2ccccc2)CCC2CCCCN12	-3.3667
NaN	348.877	C1=C(CCc2ccncc2)c2ccccc2[NH+]1Cc1ccccc1.[Cl-]	-5.2373
NaN	445.478	C1=C(CNC2CCc3ccccc32)CCC(CNC2CCc3ccccc32)C1.Cl.Cl	-6.9946
NaN	424.626	C1=C(CNC2CCCCC2)CCC(CNC2CCCCC2)C1.CC(=O)O.CC(=O)O	-6.0693
NaN	450.664	C1=C(CNCC2CCC(CNCC3=CCCCC3)CC2)CCCC1.CC(=O)O.CC(=O)O	-7.0154
NaN	452.68	C1=C(CNCC2CCCCC2)CCC(CNCC2CCCCC2)C1.CC(=O)O.CC(=O)O	-7.1019
NaN	480.734	C1=C(CNCCC2CCCCC2)CCC(CNCCC2CCCCC2)C1.CC(=O)O.CC(=O)O	-8.1354
NaN	165.28	C1=C(N2CCCCC2)CCCC1	-2.4601
NaN	472.589	C1=C/COCc2cc(ccc2OCCN2CCCC2)Nc2nccc(n2)-c2cccc(c2)COC/1	-5.54
NaN	258.752	C1=C[NH+](CCc2ccncc2)c2ccccc21.[Cl-]	-2.6733
(1Z.5E.9Z)-cyclododeca-1.5.9-triene	162.276	C1=C\CC/C=C/CC/C=C\CC/1	-5.5641
(1Z,5Z)-cycloocta-1,5-diene	108.184	C1=C\CC/C=C\CC/1	-2.966
cyclooctene	110.2	C1=C\CCCCCC/1	-3.7703
NaN	425.488	C1=C2CC(=C1CNC1CCCCC1)C1=C2CC(CNC2CCCCC2)C1.Cl.Cl	-6.3456
(1-cyclopenta-2.4-dienylidene-phenylmethyl)benzene	230.31	C1=CC(=C(c2ccccc2)c2ccccc2)C=C1	-7.3623
Terphenyl, hydrogenated	238.374	C1=CC(c2ccc(C3CC=CCC3)cc2)CCC1	-6.5919
NaN	403.482	C1=CC(CNCC2CCC(CNCC3C=CCCC3)CC2)CCC1.Cl.Cl	-6.7455
anatabine	160.22	C1=CC[C@@H](c2cccnc2)NC1	0.7953
cycloheptatriene	92.141	C1=CC=CCC=C1	-2.1611
Dicyclopentadiene	132.206	C1=CC2C3C=CC(C3)C2C1	-3.8202
Phenol, 4-methyl-, reaction products with dicyclopentadiene and isobutylene	296.454	C1=CC2C3C=CC(C3)C2C1.C=C(C)C.Cc1ccc(O)cc1	-6.1709
NaN	427.504	C1=CC2CC1CC2CNCC1CCC(CNCC2CC3C=CC2C3)CC1.Cl.Cl	-6.7268
bicyclo[2.2.1]hept-2-ene	94.157	C1=CC2CCC1C2	-2.8477
acenaphthylene	152.196	C1=Cc2cccc3cccc1c23	-3.9678
1,2,3,4-tetrahydronaphthalene; 1,3,5-trimethylbenzene; 1,4-diethylbenzene; 1H-indene; 2,3-dihydro-1H-indene; benzene; naphthalene; propan-2-ylbenzene; toluene	1039.59	C1=Cc2ccccc2C1.CC(C)c1ccccc1.CCc1ccc(CC)cc1.Cc1cc(C)cc(C)c1.Cc1ccccc1.c1ccc2c(c1)CCC2.c1ccc2c(c1)CCCC2.c1ccc2ccccc2c1.c1ccccc1	-3.5397
1,2,3-trimethylbenzene; 1H-indene; 2,3-dihydro-1H-indene	354.537	C1=Cc2ccccc2C1.Cc1cccc(C)c1C.c1ccc2c(c1)CCC2	-3.5162
NaN	449.503	C1=Cc2ccccc2C2(OCC(CN3CCCC3)O2)c2ccccc21.O=C(O)/C=C\C(=O)O	-6.1013
NaN	463.53	C1=Cc2ccccc2C2(OCC(CN3CCCCC3)O2)c2ccccc21.O=C(O)/C=C\C(=O)O	-6.6169
NaN	465.502	C1=Cc2ccccc2C2(OCC(CN3CCOCC3)O2)c2ccccc21.O=C(O)/C=C\C(=O)O	-5.139
3,9-bis(cyclohex-3-en-1-yl)-2,4,8,10-tetraoxaspiro[5.5]undecane	320.429	C1=CCC(C2OCC3(CO2)COC(C2CC=CCC2)OC3)CC1	-5.2397
CYCLOPENTADIENE	66.103	C1=CCC=C1	-1.7763
1,4-cyclohexadiene	80.13	C1=CCC=CC1	-2.0143
NaN	68.119	C1=CCCC1	-2.1
(3E)-penta-1,3-diene; (3Z)-penta-1,3-diene; cyclopentene	204.357	C1=CCCC1.C=C/C=C/C.C=C/C=C\C	-2.4543
1.3-CYCLOHEPTADIENE	94.157	C1=CCCCC=C1	-2.182
CYCLOHEXENE	82.146	C1=CCCCC1	-2.5867
CYCLOHEPTENE	96.173	C1=CCCCCC1	-3.1717
3,4-dihydro-2H-pyran	84.118	C1=COCCC1	-1.0384
8-Phenyl-7H-purine	196.213	C1=NC=NC2N=C(c3ccccc3)N=C12	-3.07
NaN	116.123	C1=NN=c2ccccc2=1	-2.16
NaN	520.237	C1C[N+]2(COC[N+]34CCC(CC3)CC4)CCC1CC2.[I-].[I-]	0.2838
NaN	201.254	c1c[nH]c2nc(-c3cccs3)nc-2c1	-3.59
1H-imidazole	68.079	c1c[nH]cn1	0.96839
NaN	156.188	c1cc(-c2ccncc2)ccn1	-1.54
NaN	403.482	C1CC(CNC2CC3CCC2C3)CCC1CNC1CC2CCC1C2.Cl.Cl	-6.086
NaN	431.536	C1CC(CNCC2CC3CCC2C3)CCC1CNCC1CC2CCC1C2.Cl.Cl	-7.1218
2-[({4-[(oxiran-2-ylmethoxy)methyl]cyclohexyl}methoxy)methyl]oxirane	256.342	C1CC(COCC2CO2)CCC1COCC1CO1	-1.8358
4-({4-[bis(oxiran-2-ylmethyl)amino]phenyl}methyl)-N,N-bis(oxiran-2-ylmethyl)aniline	422.525	c1cc(N(CC2CO2)CC2CO2)ccc1Cc1ccc(N(CC2CO2)CC2CO2)cc1	-4.6621
4-(oxiran-2-ylmethoxy)-N,N-bis(oxiran-2-ylmethyl)aniline	277.32	c1cc(N(CC2CO2)CC2CO2)ccc1OCC1CO1	-1.9192
4-piperidin-4-ylmorpholine	170.256	C1CC(N2CCOCC2)CCN1	-2.9027
2-({[6-(oxiran-2-ylmethoxy)naphthalen-1-yl]oxy}methyl)oxirane	272.3	c1cc(OCC2CO2)c2ccc(OCC3CO3)cc2c1	-3.9192
3-(oxiran-2-ylmethoxy)-N,N-bis(oxiran-2-ylmethyl)aniline	277.32	c1cc(OCC2CO2)cc(N(CC2CO2)CC2CO2)c1	-2.1926
quinoline, decahydro-	139.242	C1CC[C@@H]2NCCC[C@H]2C1	-1.0831
NaN	138.254	C1CC[C@H]2CCCC[C@H]2C1	-5.19
NaN	67.091	c1cc[nH]c1	-0.17
CYCLOPROPANE	42.081	C1CC1	-2.0432
NaN	118.139	c1cc2[nH]ccc2cn1	-0.94238
NaN	220.272	c1cc2c(cc1CN1CCNCC1)OCO2	-0.80893
4,5-methylenephenanthrene	190.245	c1cc2c3c(c1)ccc1cccc(c13)C2	-5.2379
cholanthrene	254.332	c1cc2c3c(c4ccc5ccccc5c4cc3c1)CC2	-7.8556
NaN	208.304	c1cc2c3c(ccc4c3c1CCC4)CCC2	-5.96
ACENAPHTHENE	154.212	c1cc2c3c(cccc3c1)CC2	-4.5901
Decahydrospiro[furan-2(3H),5'-[4,7]methano[5h]indene]	192.302	C1CC2C3CC(C2C1)C1(CCCO1)C3	-5.9416
NaN	118.139	c1cc2cc[nH]c2cn1	-0.94238
Di-p-xylylene	208.304	c1cc2ccc1CCc1ccc(cc1)CC2	-5.1695
coronene	300.36	c1cc2ccc3ccc4ccc5ccc6ccc1c1c2c3c4c5c61	-9.08
Benzo[ghi]perylene	276.338	c1cc2ccc3ccc4ccc5cccc6c(c1)c2c3c4c56	-9.024
PYRENE	202.256	c1cc2ccc3cccc4ccc(c1)c2c34	-6.1662
perylene	252.316	c1cc2cccc3c4cccc5cccc(c(c1)c23)c54	-8.75
NaN	135.191	c1cc2ccsc2cn1	-1.6746
NaN	135.191	c1cc2sccc2cn1	-1.6746
NaN	324.387	c1ccc(/C(=N\Nc2ccc3ccccc3n2)c2ccccn2)cc1	-4.24
NaN	182.226	c1ccc(/N=N/c2ccccc2)cc1	-4.45
NaN	306.24	c1ccc([As](c2ccccc2)c2ccccc2)cc1	-6.5327
NaN	120.151	c1ccc([C@@H]2CO2)cc1	-1.6
NaN	204.298	c1ccc([C@H]2CN3CCSC3=N2)cc1	-2.2626
NaN	405.498	C1CCC([NH2+]CC23CCC(C[NH2+]C4CCCCC4)(CC2)CC3)CC1.[Cl-].[Cl-]	-6.1352
NaN	251.358	c1ccc([Si]23OCCN(CCO2)CCO3)cc1	-0.040455
Cyhexatin	386.188	C1CCC([Sn](C2CCCCC2)C2CCCCC2)CC1.O	-5.59
NaN	385.18	C1CCC([Sn+](C2CCCCC2)C2CCCCC2)CC1.[OH-]	-5.59
NaN	281.812	c1ccc([Te]c2ccccc2)cc1	-4.4641
NaN	320.435	c1ccc(C(c2ccccc2)(c2ccccc2)c2ccccc2)cc1	-7.8
trifenmorph	329.443	c1ccc(C(c2ccccc2)(c2ccccc2)N2CCOCC2)cc1	-7.2168
NaN	386.495	c1ccc(C(c2ccccc2)N2CCN(Cc3ccc4c(c3)OCO4)CC2)cc1	-4.9428
1-(1.3-benzodioxol-5-ylmethyl)-4-[di(phenyl)methyl]piperazine	404.639	C1CCC(C(C2CCCCC2)N2CCN(CC3CCC4OCOC4C3)CC2)CC1	-4.9428
NaN	252.361	c1ccc(C(c2ccccc2)N2CCNCC2)cc1	-2.385
NaN	358.489	c1ccc(C(CCN2CCN(c3cccnn3)CC2)c2ccccc2)cc1	-4.5374
NaN	434.587	c1ccc(C(CCN2CCN(c3cnccn3)CC2)(c2ccccc2)c2ccccc2)cc1	-6.5175
NaN	434.587	c1ccc(C(CCN2CCN(c3ncccn3)CC2)(c2ccccc2)c2ccccc2)cc1	-6.5175
NaN	257.849	C1CCC(C[N+]23CCCC(CC2)CC3)CC1.[Cl-]	-4.1708
NaN	433.552	C1CCC(C[NH2+]CC2CC3CCC2CC3C[NH2+]CC2CCCCC2)CC1.[Cl-].[Cl-]	-7.1717
NaN	309.409	c1ccc(C2(c3ccccc3)OC[C@H]([C@@H]3CCCCN3)O2)cc1	-3.73
DEXOXADROL	309.409	c1ccc(C2(c3ccccc3)OCC(C3CCCCN3)O2)cc1	-3.664
NaN	243.394	c1ccc(C2(N3CCCCC3)CCCCC2)cc1	-3.9335
NaN	146.193	c1ccc(C2=NCCN2)cc1	-2.3608
NaN	193.249	c1ccc(-c2cc3ccccc3[nH]2)cc1	-5.31
1.2-di(phenyl)indole	269.347	c1ccc(-c2cc3ccccc3n2-c2ccccc2)cc1	0.17142
1,1':4',1''-terphenyl	230.31	c1ccc(-c2ccc(-c3ccccc3)cc2)cc1	-6.6467
NaN	143.189	c1ccc(-c2ccc[nH]2)cc1	-2.6035
m-terphenyl	230.31	c1ccc(-c2cccc(-c3ccccc3)c2)cc1	-5.183
NaN	154.212	c1ccc(-c2ccccc2)cc1	-4.4662
cyclohexylbenzene	160.26	c1ccc(C2CCCCC2)cc1	-4.3415
o-terphenyl	230.31	c1ccc(-c2ccccc2-c2ccccc2)cc1	-5.2692
NaN	156.188	c1ccc(-c2ccccn2)nc1	-1.42
2,3'-bipyridine	156.188	c1ccc(-c2cccnc2)nc1	-0.5916
4-[[4-(5-phenyl-1,3-oxazol-2-yl)phenyl]methyl]morpholine	320.392	c1ccc(-c2cnc(-c3ccc(CN4CCOCC4)cc3)o2)cc1	-4.35
2,5-diphenyl-1,3-oxazole	221.259	c1ccc(-c2cnc(-c3ccccc3)o2)cc1	-5.5532
NaN	163.22	c1ccc(C2CNCCO2)cc1	-0.33219
2-phenyloxirane	120.151	c1ccc(C2CO2)cc1	-1.7539
2-phenyl-1.4-dioxaspiro[4.5]decane	218.296	c1ccc(C2COC3(CCCCC3)O2)cc1	-7.3706
NaN	161.229	c1ccc(-c2cscn2)cc1	-2.7318
4-Phenyl-1.3-thiazole	171.309	C1CCC(C2CSCN2)CC1	-2.7318
NaN	221.263	c1ccc(-c2n[nH]c(-c3ccccc3)n2)cc1	-3.1776
NaN	304.393	c1ccc(-c2nc(N3CCCCC3)oc2-c2ccccc2)cc1	-6.4581
NaN	305.381	c1ccc(-c2nc(N3CCNCC3)oc2-c2ccccc2)cc1	-3.7589
1-[4.5-di(phenyl)-1.3-oxazol-2-yl]piperazine	321.509	C1CCC(C2NC(N3CCNCC3)OC2C2CCCCC2)CC1	-3.7589
NaN	306.365	c1ccc(-c2nc(N3CCOCC3)oc2-c2ccccc2)cc1	-4.9784
4-[4.5-di(phenyl)-1.3-oxazol-2-yl]morpholine	322.493	C1CCC(C2NC(N3CCOCC3)OC2C2CCCCC2)CC1	-4.9784
NaN	194.237	c1ccc(-c2nc3ccccc3[nH]2)cc1	-3.385
NaN	195.221	c1ccc(-c2nc3ccccc3o2)cc1	-3.7594
NaN	211.289	c1ccc(-c2nc3ccccc3s2)cc1	-4.3802
8-phenylpurine	196.213	c1ccc(-c2nc3ncncc3[nH]2)cc1	-3.06
2-phenyl-1H-imidazole	144.177	c1ccc(-c2ncc[nH]2)cc1	-1.8894
NaN	355.401	c1ccc(-c2nccnc2OC2CN(c3ccc4ccccc4n3)C2)nc1	-3.47
NaN	145.165	c1ccc(-c2ncn[nH]2)cc1	-1.576
NaN	238.315	c1ccc(-c2nnc(-c3ccccc3)s2)cc1	-3.2632
NaN	146.149	c1ccc(-c2nnco2)cc1	-1.3867
NaN	196.34	c1ccc(C2SCCCS2)cc1	-3.8881
NaN	182.313	c1ccc(C2SCCS2)cc1	-3.367
BENZENE. 1.1'-METHYLENEBIS-	168.239	c1ccc(Cc2ccccc2)cc1	-4.1234
[truncated: 17,943 more rows]

## Sheet: CASR-2
Name	MW	smiles	Class
(2H)chloroform	120.384	[2H]C(Cl)(Cl)Cl	4
1.1.2.2.3.3.4.4.5.6.7.8-dodecadeuterionaphthalene	144.279	[2H]c1c([2H])c([2H])c2c(c1[2H])C([2H])([2H])C([2H])([2H])C([2H])([2H])C2([2H])[2H]	3
silver cyanide	133.886	[Ag+].[C-]#N	6
dialuminium(3+) ion dicalcium pentaoxidandiide	214.115	[Al+3].[Al+3].[Ca+2].[Ca+2].[O-2].[O-2].[O-2].[O-2].[O-2]	6
Aluminum cobalt oxide	251.825	[Al+3].[Al+3].[Co+2].[Co+2].[O-2].[O-2].[O-2].[O-2].[O-2]	6
dialuminium zinc tetraoxide	264.739	[Al+3].[Al+3].[O-2].[O-2].[O-2].[O-2].[O-2].[Zn+2].[Zn+2]	6
aluminium(3+) ion dichloride hydroxide	133.341	[Al+3].[Cl-].[Cl-].[Cl-]	6
aluminium trititanium dodecachloride	323.02	[Al+3].[Cl-].[Cl-].[Cl-].[Cl-].[Cl-].[Cl-].[Cl-].[Ti+4]	1
aluminium(3+) ion trifluoride	83.976	[Al+3].[F-].[F-].[F-]	6
trilithium(1+) ion hexafluoroalumanetriuide	161.793	[Al+3].[F-].[F-].[F-].[F-].[F-].[F-].[Li+].[Li+].[Li+]	4
trisodium hexafluoroalumanetriuide	209.94	[Al+3].[F-].[F-].[F-].[F-].[F-].[F-].[Na+].[Na+].[Na+]	5
aluminium(3+) ion borate	85.791	[Al+3].[O-]B([O-])[O-]	6
pentaaluminium triyttrium dodecaoxide	163.885	[Al+3].[O-2].[O-2].[O-2].[Y+3]	6
Boehmite (Al(OH)O)	59.988	[Al+3].[O-2].[OH-]	6
dioxodiarsoxane	197.841	[As+3].[As+3].[O-2].[O-2].[O-2]	3
potassium dicyanogolduide	288.101	[Au+].[C-]#N.[C-]#N.[K+]	1
hydrogen tetrachlorogolduide	356.818	[Au+3].[Cl-].[Cl-].[Cl-].[Cl-].[NH4+]	0
barium(+2) cation; iron(+3) cation; oxygen(-2) anion	1111.45	[Ba+2].[Fe+3].[Fe+3].[Fe+3].[Fe+3].[Fe+3].[Fe+3].[Fe+3].[Fe+3].[Fe+3].[Fe+3].[Fe+3].[Fe+3].[O-2].[O-2].[O-2].[O-2].[O-2].[O-2].[O-2].[O-2].[O-2].[O-2].[O-2].[O-2].[O-2].[O-2].[O-2].[O-2].[O-2].[O-2].[O-2]	6
barium(+2) cation; dioxidoboron	180.138	[Ba+2].[O-][B][O-]	5
[(oxobismuthanyl)oxy]bismuthanone	465.957	[Bi+3].[Bi+3].[O-2].[O-2].[O-2]	6
dibismuth(3+) ion trisulfanediide	514.161	[Bi+3].[Bi+3].[S-2].[S-2].[S-2]	6
zinc dibromide	225.198	[Br-].[Br-].[Zn+2]	0
NaN	346.066	[Br-].[Br-].c1cc[n+](CC[n+]2ccccc2)cc1	1
NaN	410.153	[Br-].[Br-].c1cc[n+](CCC[n+]2ccc3ccccc3c2)cc1	4
diquat dibromide	344.05	[Br-].[Br-].c1cc[n+]2c(c1)-c1cccc[n+]1CC2	1
NaN	578.433	[Br-].[Br-].c1ccc(C2C[N+]3(COC[N+]45CCC(CC4)C(c4ccccc4)C5)CCC2CC3)cc1	5
NaN	606.487	[Br-].[Br-].c1ccc(CC2C[N+]3(COC[N+]45CCC(CC4)C(Cc4ccccc4)C5)CCC2CC3)cc1	6
potassium bromide	119.002	[Br-].[K+]	1
lithium(1+) ion bromide	86.845	[Br-].[Li+]	0
sodium bromide	102.894	[Br-].[Na+]	1
ammonium bromide	97.943	[Br-].[NH4+]	0
carbon monoxide; iron	195.895	[C-]#[O+].[C-]#[O+].[C-]#[O+].[C-]#[O+].[C-]#[O+].[Fe]	5
ammonium iron(3+) hexakis(cyano-C)ferrate(4-)	285.837	[C-]#N.[C-]#N.[C-]#N.[C-]#N.[C-]#N.[C-]#N.[Fe+2].[Fe+3].[NH4+]	6
potassium cyanide	65.116	[C-]#N.[K+]	1
calcium hydrogen borate	237.852	[Ca+2].[Ca+2].[Ca+2].[O-]B([O-])[O-].[O-]B([O-])[O-]	2
calcium magnesium(2+) ion dioxidandiide	96.381	[Ca+2].[Mg+2].[O-2].[O-2]	5
calcium dioxido-oxotin	206.786	[Ca+2].[O-2].[O-2].[O-2].[Sn+4]	6
calcium titanium trioxide	135.942	[Ca+2].[O-2].[O-2].[O-2].[Ti+4]	6
calcium dihydroxide	74.092	[Ca+2].[OH-].[OH-]	5
calcium oxozirconium	149.317	[CaH2].[O-2].[Zr+2]	6
cadmium dichloride	183.318	[Cd+2].[Cl-].[Cl-]	1
oxocadmium	128.411	[Cd+2].[O-2]	6
cadmium dihydroxide	146.426	[Cd+2].[OH-].[OH-]	6
cadmium(2+) ion sulfanediide	144.479	[Cd+2].[S-2]	6
telluroxocadmium	240.012	[Cd+2].[Te-2]	6
cerium(3+) ion trifluoride	197.11	[Ce+3].[F-].[F-].[F-]	6
3,10-diamino-2-{[6-(4-tert-butylbenzenesulfonamido)naphthalen-2-yl]sulfonyl}-6,13-dichloro-5,12-dioxa-7,14-diazapentacene-4,11-disulfonic acid lithium potassium sodium	1012.85	[CH2-]C(C)(C)c1ccc(S(=O)(=O)Nc2ccc3cc(S(=O)(=O)c4cc5c(c(S(=O)(=O)[O-])c4N)Oc4c(Cl)c6c(c(Cl)c4=N5)Oc4c(ccc(N)c4S(=O)(=O)[O-])N=6)ccc3c2)cc1.[K+].[Li+].[Na+]	4
NaN	234.231	[CH2-]CCCC1(CC)C(=O)NC(=O)NC1=O.[Na+]	4
sodium dodecylbenzenesulfonate	348.484	[CH2-]CCCCCCCCCCCOS(=O)(=O)c1ccccc1.[Na+]	6
triammonium hexachlororhodate	369.741	[Cl-].[Cl-].[Cl-].[Cl-].[Cl-].[Cl-].[NH4+].[NH4+].[NH4+].[Rh+3]	2
chromium(3+) ion trichloride	158.355	[Cl-].[Cl-].[Cl-].[Cr+3]	5
iron(3+) ion trichloride	162.204	[Cl-].[Cl-].[Cl-].[Fe+3]	1
indium(3+) ion trichloride	221.177	[Cl-].[Cl-].[Cl-].[In+3]	1
dichlorocobalt	129.839	[Cl-].[Cl-].[Co+2]	1
magnesium(2+) ion dichloride	95.211	[Cl-].[Cl-].[Mg+2]	1
NaN	325.199	[Cl-].[Cl-].[NH3+]c1ccc(C(=O)NC2=Nc3ccccc3[NH2+]2)cc1	4
octane-1,8-diamine	217.184	[Cl-].[Cl-].[NH3+]CCCCCCCC[NH3+]	1
nickel(2+) ion dichloride	129.599	[Cl-].[Cl-].[Ni+2]	1
palladium(2+) dichloride	177.326	[Cl-].[Cl-].[Pd+2]	2
dichlorobis(triphenylphosphine)palladium	701.91	[Cl-].[Cl-].[Pd+2].c1ccc(P(c2ccccc2)c2ccccc2)cc1.c1ccc(P(c2ccccc2)c2ccccc2)cc1	6
tin(2+) ion dichloride	189.617	[Cl-].[Cl-].[Sn+2]	1
zinc(2+) ion dichloride	136.296	[Cl-].[Cl-].[Zn+2]	1
NaN	473.532	[Cl-].[Cl-].c1ccc2c(c1)CCC2[NH2+]CC12CCC(C[NH2+]C3CCc4ccccc43)(CC1)CC2	6
caesium(1+) ion chloride	168.358	[Cl-].[Cs+]	0
chlorocopper	98.999	[Cl-].[Cu+]	6
dicopper(2+) ion chloride trihydroxide	213.566	[Cl-].[Cu+2].[Cu+2].[OH-].[OH-].[OH-]	6
potassium chloride	74.551	[Cl-].[K+]	1
lithium(1+) ion chloride	42.394	[Cl-].[Li+]	1
sodium chloride	58.443	[Cl-].[Na+]	1
NaN	139.651	[Cl-].[NH3+][C@H]1CC[C@@H]1S	1
NaN	139.651	[Cl-].[NH3+][C@H]1CC[C@H]1S	1
NaN	153.678	[Cl-].[NH3+]C[C@@H]1CC[C@H]1S	1
NaN	153.678	[Cl-].[NH3+]C[C@H]1CC[C@H]1S	1
NaN	237.774	[Cl-].[NH3+]C12CCC(c3ccccc3)(CC1)CC2	5
2-amino-6-chloro-4-nitrophenol	225.031	[Cl-].[NH3+]c1cc([N+](=O)[O-])cc(Cl)c1O	5
NaN	245.753	[Cl-].[NH3+]C1Cc2ccccc2Cc2ccccc21	6
NaN	263.124	[Cl-].[NH3+]c1ccc2c(c1)C(=O)NC(CCCl)O2	4
NaN	53.492	[Cl-].[NH4+]	1
NaN	348.874	[Cl-].c1ccc(C(OCC[NH2+]N2CCOCC2)c2ccccc2)cc1	5
benzyltriphenylphosphanium chloride	388.878	[Cl-].c1ccc(C[P+](c2ccccc2)(c2ccccc2)c2ccccc2)cc1	2
NaN	232.714	[Cl-].c1ccc2c(c1)C[NH2+]c1ccccc1N2	6
oxocobalt	74.932	[Co+2].[O-2]	6
cobalt sulphide	91	[Co+2].[S-2]	6
Sodium; cobalt(3+); 1-[(2-oxido-5-sulfamoylphenyl)diazenyl]naphthalen-2-olate	764.619	[Co+3].[NH-]S(=O)(=O)c1ccc(O)c(N=Nc2c(O)ccc3ccccc23)c1.[NH-]S(=O)(=O)c1ccc([O-])c(N=Nc2c([O-])ccc3ccccc23)c1.[Na+]	4
cobaltoylol	91.939	[Co+3].[O-2].[OH-]	6
chromium(3+) ion trifluoride	108.99	[Cr].[F].[F].[F]	2
oxo[(oxochromio)oxy]chromium; oxo[(oxoferrio)oxy]iron; oxo[(oxomanganio)oxy]manganese	469.549	[Cr+3].[Cr+3].[Fe+3].[Fe+3].[Mn+3].[Mn+3].[O-2].[O-2].[O-2].[O-2].[O-2].[O-2].[O-2].[O-2].[O-2]	6
chromium (III) oxide	151.989	[Cr+3].[Cr+3].[O-2].[O-2].[O-2]	6
bis(pyridin-1-ium) [(oxidodioxochromio)oxy]chromiumoylolate	376.205	[Cr+6].[Cr+6].[O-2].[O-2].[O-2].[O-2].[O-2].[OH-].[OH-].c1ccncc1.c1ccncc1	1
caesium(1+) ion iodide	259.809	[Cs+].[I-]	1
caesium(1+) ion hydroxide	149.912	[Cs+].[OH-]	1
copper(+1) cation sulfide	160.167	[Cu+].[Cu+].[SH-2]	6
iodocopper	190.45	[Cu+].[I-]	6
dicopper(2+) ion disodium 2-[(E)-2-(2-oxido-5-sulfamoylphenyl)diazen-1-yl]-6-({5-oxido-6-[(E)-2-(2-oxido-5-sulfamoylphenyl)diazen-1-yl]-7-sulfonatonaphthalen-2-yl}amino)-3-sulfonatonaphthalen-1-olate	1026.88	[Cu+2].[Cu+2].[NH-]S(=O)(=O)c1ccc([O-])c(N=Nc2c(S(=O)(=O)[O-])cc3cc(Nc4ccc5c([O-])c(N=Nc6cc(S([NH-])(=O)=O)ccc6O)c(S(=O)(=O)[O-])cc5c4)ccc3c2O)c1.[Na+].[Na+]	4
copper(2+) ion 1-[N-(2-oxidophenyl)carboximidoyl]naphthalen-2-olate	324.826	[Cu+2].[O-]c1ccccc1N=Cc1c([O-])ccc2ccccc12	6
oxocopper	79.545	[Cu+2].[O-2]	6
29H,31H-phthalocyaninato(2-)-N29,N30,N31,N32 copper	576.082	[Cu+2].c1ccc2c(c1)C1=NC2=Nc2[n-]c(c3ccccc23)N=C2N=C(N=c3[n-]c(c4ccccc34)=N1)c1ccccc12	6
didysprosium trioxide	372.997	[Dy+3].[Dy+3].[O-2].[O-2].[O-2]	6
lanthanum(3+) ion trifluoride	195.9	[F-].[F-].[F-].[La+3]	6
neodymium(3+) ion trifluoride	201.234	[F-].[F-].[F-].[Nd+3]	6
nickel(2+) difluoride	96.689	[F-].[F-].[Ni+2]	2
potassium fluoride	58.096	[F-].[K+]	1
lithium(1+) ion fluoride	25.939	[F-].[Li+]	4
sodium fluoride	41.988	[F-].[Na+]	2
sulfanylideneiron	87.912	[Fe+2].[S-2]	6
iron(+3) cation; oxygen(-2) anion	159.687	[Fe+3].[Fe+3].[O-2].[O-2].[O-2]	6
diiron(3+) ion distrontium(2+) ion pentaoxidandiide	366.925	[Fe+3].[Fe+3].[O-2].[O-2].[O-2].[O-2].[O-2].[Sr+2].[Sr+2]	6
hydrate iron potassium	126.941	[Fe+3].[K+].[O-2].[O-2]	6
digadolinium trioxide	362.497	[Gd+3].[Gd+3].[O-2].[O-2].[O-2]	6
hafnium dioxide	210.488	[Hf+4].[O-2].[O-2]	6
rhodium(3+) ion triiodide	483.618	[I-].[I-].[I-].[Rh+3]	6
potassium iodide	166.002	[I-].[K+]	0
sodium iodide	149.894	[I-].[Na+]	0
ammonium iodide	144.943	[I-].[NH4+]	0
diindium trioxide	277.633	[In+3].[In+3].[O-2].[O-2].[O-2]	6
dipotassium; oxygen(-2) anion; titanium(+4) cation	174.06	[K+].[K+].[O-2].[O-2].[O-2].[Ti+4]	6
hexapotassium dihydrogen borate hydrogen borate borate	99.923	[K+].[O-]B(O)O	2
lanthanum(+3) cation; oxygen(-2) anion	325.809	[La+3].[La+3].[O-2].[O-2].[O-2]	6
lithium(1+) ion hydroxide	23.948	[Li+].[OH-]	1
lutetium oxide	397.931	[Lu+3].[Lu+3].[O-2].[O-2].[O-2]	6
magnesium diniobate	346.415	[Mg+2].[Mg+2].[Nb+5].[Nb+5].[O-2].[O-2].[O-2].[O-2].[O-2].[O-2].[O-2]	6
magnesium(2+) ion dihydroxide	58.319	[Mg+2].[OH-].[OH-]	6
oxomanganese	70.937	[Mn+2].[O-2]	6
dioxomanganese	86.936	[Mn+4].[O-2].[O-2]	6
dioxomolybdenum	127.938	[Mo+4].[O-2].[O-2]	6
molybdenum trioxide	143.937	[Mo+6].[O-2].[O-2].[O-2]	5
dihydroxy-dioxomolybdenum	161.952	[Mo+6].[O-2].[O-2].[OH-].[OH-]	5
sodium azide	65.011	[N-]=[N+]=[N-].[Na+]	1
Diazobarbituric acid	154.085	[N-]=[N+]=C1C(=O)NC(=O)NC1=O	4
2,3,4-Tris(6-diazo-5,6-dihydro-5-oxo-1-naphthalenesulfonyloxy)benzophenone	926.879	[N-]=[N+]=C1C=Cc2c(cccc2S(=O)(=O)Oc2ccc(C(=O)c3ccccc3)c(OS(=O)(=O)c3cccc4c3C=CC(=[N+]=[N-])C4=O)c2OS(=O)(=O)c2cccc3c2C=CC(=[N+]=[N-])C3=O)C1=O	6
azidamfenicol	295.255	[N-]=[N+]=NCC(=O)N[C@H](CO)[C@H](O)c1ccc([N+](=O)[O-])cc1	3
nitrogen oxide	44.013	[N-]=[N+]=O	4
disodium oxotitaniumbis(olate)	141.844	[Na+].[Na+].[O-2].[O-2].[O-2].[Ti+4]	6
sodium perchlorate	122.439	[Na+].[O-][Cl+3]([O-])([O-])[O-]	4
Pyrithione sodium	149.15	[Na+].[O-]n1ccccc1=S	1
sodium hydrogensulphide	56.065	[Na+].[SH-]	1
Niobium oxide	265.807	[Nb+5].[Nb+5].[O-2].[O-2].[O-2].[O-2].[O-2]	6
neodymium oxide	336.477	[Nd+3].[Nd+3].[O-2].[O-2].[O-2]	6
neodymium(3+) ion trihydroxide	195.261	[Nd+3].[OH-].[OH-].[OH-]	6
NaN	353.404	[NH-]c1ccc(S(=O)(=O)Nc2nc(-c3ccccc3)cs2)cc1.[Na+]	6
NaN	194.191	[NH-]S(=O)(=O)c1ccc(N)cc1.[Na+]	1
amino(phenyl)acetic acid	151.165	[NH3+][C@@H](C(=O)[O-])c1ccccc1	4
1-naphthalenepropanoic acid, .beta.-amino-, (甯?	215.252	[NH3+][C@H](CC(=O)[O-])c1cccc2ccccc12	4
DL-lysine. N2-benzoyl-	250.298	[NH3+]CCCC[C@H](NC(=O)c1ccccc1)C(=O)[O-]	4
12-aminododecanoic acid	215.337	[NH3+]CCCCCCCCCCCC(=O)[O-]	5
ammonium perchlorate	117.488	[NH4+].[O-][Cl+3]([O-])([O-])[O-]	1
oxonickel	74.692	[Ni+2].[O-2]	6
NaN	196.209	[O-][n+]1c2ccccc2nc2ccccc21	5
pyridine oxide	95.101	[O-][n+]1ccccc1	1
triazoxide; 7-chloro-3-(1h-imidazol-1-yl)-1,2,4-benzotriazine 1-oxide	247.645	[O-][n+]1nc(-n2ccnc2)nc2ccc(Cl)cc21	6
NaN	259.349	[O-][NH+]1CC[C@]23CCCC[C@H]2[C@H]1Cc1ccc(O)cc13	5
(phenylmethanesulfinylmethyl)benzene	230.332	[O-][S+](Cc1ccccc1)Cc1ccccc1	5
1,2-bis(2-chloroethylsulfinyl)ethane	251.2	[O-][S+](CCCl)CC[S+]([O-])CCCl	4
NaN	175.08	[O-][S+](CCCl)CCCl	3
NaN	186.279	[O-][S+]1C[S+]([O-])C[S+]([O-])C1	4
s-Trithiane. 1.3-dioxide	170.28	[O-][S+]1CSC[S+]([O-])C1	3
titanium(4+) ion zirconium(4+) ion lead(2+) ion pentaoxidandiide	426.286	[O-2].[O-2].[O-2].[O-2].[O-2].[Pb+2].[Ti+4].[Zr+4]	6
divanadium pentaoxide	181.879	[O-2].[O-2].[O-2].[O-2].[O-2].[V+5].[V+5]	5
2,4,6,7-tetraoxa-1$l^{3},3$l^{2},5$l^{3}-triplumbabicyclo[3.1.1]heptane	687.612	[O-2].[O-2].[O-2].[O-2].[Pb+2].[PbH+3].[PbH+3]	6
oxostibanyl stibinate	291.517	[O-2].[O-2].[O-2].[Sb+3].[Sb+3]	6
samarium (III) oxide	348.717	[O-2].[O-2].[O-2].[Sm+3].[Sm+3]	6
yttrium oxide	225.809	[O-2].[O-2].[O-2].[Y+3].[Y+3]	6
dioxoplumbane	239.198	[O-2].[O-2].[Pb+4]	6
oxygen(-2) anion; platinum(+4) cation	227.076	[O-2].[O-2].[Pt+4]	6
titanium dioxide	79.865	[O-2].[O-2].[Ti+4]	6
dioxovanadium	82.94	[O-2].[O-2].[V+4]	6
dioxotungsten	215.838	[O-2].[O-2].[W+4]	6
zirconium dioxide	123.222	[O-2].[O-2].[Zr+4]	6
plumbanone	223.199	[O-2].[Pb+2]	6
oxopalladium	122.419	[O-2].[Pd+2]	6
oxotin	134.71	[O-2].[Sn+2]	6
oxoyttrium	104.905	[O-2].[Y+2]	6
oxozinc	81.389	[O-2].[Zn+2]	6
zinc dihydroxide	99.404	[OH-].[OH-].[Zn+2]	5
zinc di(benzothiazol-2-yl) disulphide	397.89	[S-]c1nc2ccccc2s1.[S-]c1nc2ccccc2s1.[Zn+2]	6
tin(4+) ion disulfanediide	182.845	[S-2].[S-2].[Sn+4]	6
tungsten(4+) ion disulfanediide	247.974	[S-2].[S-2].[W+4]	6
zinc(2+) ion sulfanediide	97.457	[S-2].[Zn+2]	5
Ciaftalan zinc	577.926	[Zn+2].c1ccc2c(c1)-c1nc3nc(nc4[n-]c(nc5[n-]c(nc-2n1)c1ccccc51)c1ccccc41)-c1ccccc1-3	6
nitriloborane	24.819	B#N	6
Tetra(10B)boron carbide	55.259	B12B3B4B1C234	6
NaN	568.438	Br.Br.CC(C)(c1ccccc1)c1cc(CN2CCCCC2)c(O)c(CN2CCCCC2)c1	6
NaN	309.071	Br.Br.CC/N=C(/N)SCCN	2
NaN	337.125	Br.Br.CC/N=C(/NCC)SCCN	4
NaN	309.071	Br.Br.CNC(=S)NCCCN	2
NaN	309.071	Br.Br.N=C(N)SCCCCN	2
NaN	368.164	Br.Br.N=C(N)SCCCCSC(=N)N	4
NaN	281.017	Br.Br.N=C(N)SCCN	0
NaN	340.11	Br.Br.N=C(N)SCCSC(=N)N	2
NaN	357.115	Br.Br.NCCS/C(N)=N\c1ccccc1	2
NaN	460.21	Br.Br.Oc1ccc(CCNCC2CCc3ccccc3N2)cc1O	4
NaN	376.338	Br.C#CCN1CC[C@]23CCCC[C@H]2[C@H]1Cc1ccc(OC)cc13	6
NaN	378.354	Br.C/C=C/CN1CC[C@]23CCCC[C@H]2[C@H]1Cc1ccc(O)cc13	6
NaN	296.252	Br.C[C@@H]1[C@@H]2Cc3ccccc3[C@]1(C)CCN2C	5
NaN	378.354	Br.C=C(C)CN1CC[C@]23CCCC[C@H]2[C@H]1Cc1ccc(O)cc13	6
NaN	364.327	Br.C=CCN1CC[C@]23CCCC[C@H]2[C@H]1Cc1ccc(O)cc13	5
NaN	435.406	Br.C=CCN1CC[C@]23CCCC[C@H]2[C@H]1Cc1ccc(OC(=O)N(C)C)cc13	6
NaN	378.354	Br.C=CCN1CC[C@]23CCCC[C@H]2[C@H]1Cc1ccc(OC)cc13	6
NaN	378.354	Br.C=CCOc1ccc2c(c1)[C@@]13CCCC[C@H]1[C@@H](C2)N(C)CC3	6
NaN	380.37	Br.CC(C)CN1CC[C@]23CCCC[C@H]2[C@H]1Cc1ccc(O)cc13	6
NaN	384.27	Br.CC(Cc1ccc(O)cc1)NCC(O)c1cc(O)cc(O)c1	2
NaN	232.121	Br.CC(N)Cc1ccc(O)cc1	1
NaN	186.005	Br.CC(ON)C(=O)O	0
NaN	402.376	Br.CC1C2Cc3ccc(O)cc3C1(C)CCN2CCc1ccccc1	6
NaN	443.227	Br.Cc1c2nc3ccccc3c-2ccn1CCC[N+](C)(C)C.[Br-]	1
NaN	485.308	Br.Cc1c2nc3ccccc3c-2ccn1CCCCCC[N+](C)(C)C.[Br-]	3
NaN	420.435	Br.CCC(=CCN1CC[C@]23CCCC[C@H]2[C@H]1Cc1ccc(O)cc13)CC	6
NaN	210.159	Br.CCC(C)(CC)N(C)C	4
NaN	415.313	Br.CCC1(c2ccccc2)C(=O)N(C)C(=O)N(CNC(N)=S)C1=O	5
NaN	366.343	Br.CCCN1CC[C@]23CCCC[C@H]2[C@H]1Cc1ccc(O)cc13	5
NaN	380.37	Br.CCCOc1ccc2c(c1)[C@@]13CCCC[C@H]1[C@@H](C2)N(C)CC3	6
NaN	238.213	Br.CCN(C)C(C)(C)C(C)(C)C	4
NaN	224.186	Br.CCN(C)C(C)(CC)CC	4
NaN	238.213	Br.CCN(C)C(CC)(CC)CC	5
NaN	424.835	Br.CCN(CC)CC/C=C1\c2ccccc2Sc2ccc(Cl)cc21	6
NaN	352.316	Br.CCN1CC[C@]23CCCC[C@H]2[C@H]1Cc1ccc(O)cc13	5
NaN	436.846	Br.Clc1ccc2c(c1)/C(=C/CCN1CCCCC1)c1ccccc1S2	6
NaN	224.186	Br.CN(C)C(C)(C)C(C)(C)C	4
NaN	380.326	Br.CN(C)CC/C=C1/c2ccccc2Sc2ccc(F)cc21	6
NaN	380.326	Br.CN(C)CC/C=C1\c2ccccc2Sc2ccc(F)cc21	6
NaN	232.947	Br.CN(C)CCBr	1
NaN	398.797	Br.CN(C)CCCC1c2ccccc2Sc2ccc(Cl)cc21	6
NaN	384.27	Br.CN1[C@@H]2CC(OC(=O)[C@H](CO)c3ccccc3)C[C@H]1[C@@H]1O[C@@H]12	1
NaN	356.26	Br.CN1[C@@H]2CC[C@H]1CC(OC(=O)C(O)c1ccccc1)C2	1
NaN	338.289	Br.CN1CC[C@]23CCCC[C@H]2[C@H]1Cc1ccc(O)cc13	4
NaN	236.109	Br.COC(=O)C1=CCCN(C)C1	1
NaN	431.212	Br.COc1cc2c(cc1Br)C[C@H]1[C@H]3CCCC[C@@]23CCN1C	6
NaN	521.452	Br.COc1ccc(N2CCN(CCC(=O)/C=C/c3cc(OC)c(OC)c(OC)c3)CC2)cc1	6
NaN	352.316	Br.COc1ccc2c(c1)[C@]13CCCC[C@@H]1[C@H](C2)N(C)CC3	6
NaN	190.031	Br.FCCNCCF	1
NaN	337.305	Br.NCCCCCCNCCSS(=O)(=O)O	1
NaN	440.425	Br.Oc1ccc2c(c1)[C@@]13CCCC[C@H]1[C@@H](C2)N(C/C=C/c1ccccc1)CC3	6
NaN	414.387	Br.Oc1ccc2c(c1)[C@@]13CCCC[C@H]1[C@@H](C2)N(Cc1ccccc1)CC3	6
NaN	428.414	Br.Oc1ccc2c(c1)[C@@]13CCCC[C@H]1[C@@H](C2)N(CCc1ccccc1)CC3	6
NaN	442.441	Br.Oc1ccc2c(c1)[C@@]13CCCC[C@H]1[C@@H](C2)N(CCCc1ccccc1)CC3	6
NaN	324.262	Br.Oc1ccc2c(c1)[C@@]13CCCC[C@H]1[C@@H](C2)NCC3	4
NaN	428.414	Br.Oc1ccc2c(c1)[C@]13CCCC[C@@H]1[C@H](C2)N(CCc1ccccc1)CC3	6
1,2-dibromoethene	185.846	Br/C=C/Br	4
[(E)-2-bromoethenyl]benzene	183.048	Br/C=C/c1ccccc1	6
1,2-ethylene dibromide	185.846	Br/C=C\Br	4
tetrabromomethane	331.627	BrC(Br)(Br)Br	5
NaN	252.731	BrC(Br)Br	4
1,1,2,2-Tetrabromoethane	345.654	BrC(Br)C(Br)Br	5
NaN	185.846	BrC=CBr	4
hexabromobenzene	551.49	Brc1c(Br)c(Br)c(Br)c(Br)c1Br	6
1,2,3,4,5-pentabromo-6-[2-(pentabromophenyl)ethyl]benzene	971.226	Brc1c(Br)c(Br)c(CCc2c(Br)c(Br)c(Br)c(Br)c2Br)c(Br)c1Br	6
1,2,3,4,5-pentabromo-6-pentabromophenoxybenzene	959.171	Brc1c(Br)c(Br)c(Oc2c(Br)c(Br)c(Br)c(Br)c2Br)c(Br)c1Br	6
1.2.4.5-Tetrabromobenzene	393.698	Brc1cc(Br)c(Br)cc1Br	6
2,4,6-Tribromobiphenyl	390.9	Brc1cc(Br)c(-c2ccccc2)c(Br)c1	6
benzene, 1,1'-oxybis-, hexabromo deriv.	643.587	Brc1cc(Br)c(Oc2cc(Br)cc(Br)c2Br)c(Br)c1	6
1,2-bis(2,4,6-tribromophenoxy)ethane	687.64	Brc1cc(Br)c(OCCOc2c(Br)cc(Br)cc2Br)c(Br)c1	6
NaN	314.802	Brc1cc(Br)cc(Br)c1	6
hexabromocyclododecane	641.7	BrC1CC(Br)CC(Br)CC(Br)CC(Br)CC(Br)C1	6
dibenzofuran, 2,3,7,8-tetrabromo-	483.779	Brc1cc2oc3cc(Br)c(Br)cc3c2cc1Br	6
1,2,4-tribromobenzene	314.802	Brc1ccc(Br)c(Br)c1	6
1,2,5,6,9,10-hexabromocyclododecane	641.7	BrC1CCC(Br)C(Br)CCC(Br)C(Br)CCC1Br	6
2,2',4,5,5'-pentabromobiphenyl	548.692	Brc1ccc(Br)c(-c2cc(Br)c(Br)cc2Br)c1	6
2,2',5,5'-Tetrabromobiphenyl	469.796	Brc1ccc(Br)c(-c2cc(Br)ccc2Br)c1	6
NaN	235.906	Brc1ccc(Br)cc1	6
NaN	411.771	Brc1ccc(C(OCC[NH2+]N2CCCC2)c2ccccc2)cc1.[Cl-]	6
1,1'-biphenyl, octabromo-	785.38	Brc1ccc(-c2c(Br)c(Br)c(Br)c(Br)c2Br)c(Br)c1Br	6
hexabromobiphenyl	627.588	Brc1ccc(-c2ccc(Br)c(Br)c2Br)c(Br)c1Br	6
4,4'-Dibromobiphenyl	312.004	Brc1ccc(-c2ccc(Br)cc2)cc1	6
4-bromobiphenyl	233.108	Brc1ccc(-c2ccccc2)cc1	6
NaN	553.21	Brc1ccc(CNCC2CCC(CNCc3ccc(Br)cc3)CC2)cc1.Cl.Cl	6
benzene, 1-bromo-4-iodo-	282.906	Brc1ccc(I)cc1	6
DE 71	564.691	Brc1ccc(Oc2cc(Br)c(Br)cc2Br)c(Br)c1	6
4-BROMODIPHENYL ETHER	249.107	Brc1ccc(Oc2ccccc2)cc1	6
NaN	437.875	Brc1ccc(OCCCCCCCCCCN2CCSC2)nc1.Cl	6
NaN	849.712	Brc1ccc(OCCCCCCCCCCNCCSSCCNCCCCCCCCCCOc2ccc(Br)cn2)nc1.Cl.Cl	6
NaN	409.821	Brc1ccc(OCCCCCCCCN2CCSC2)nc1.Cl	6
NaN	395.794	Brc1ccc(OCCCCCCCN2CCSC2)nc1.Cl	6
NaN	381.767	Brc1ccc(OCCCCCCN2CCSC2)nc1.Cl	6
NaN	737.496	Brc1ccc(OCCCCCCNCCSSCCNCCCCCCOc2ccc(Br)cn2)nc1.Cl.Cl	6
NaN	367.74	Brc1ccc(OCCCCCN2CCSC2)nc1.Cl	5
NaN	709.442	Brc1ccc(OCCCCCNCCSSCCNCCCCCOc2ccc(Br)cn2)nc1.Cl.Cl	6
NaN	353.713	Brc1ccc(OCCCCN2CCSC2)nc1.Cl	5
NaN	339.686	Brc1ccc(OCCCN2CCSC2)nc1.Cl	4
NaN	653.334	Brc1ccc(OCCCNCCSSCCNCCCOc2ccc(Br)cn2)nc1.Cl.Cl	6
NaN	325.659	Brc1ccc(OCCN2CCSC2)nc1.Cl	4
NaN	625.28	Brc1ccc(OCCNCCSSCCNCCOc2ccc(Br)cn2)nc1.Cl.Cl	6
NaN	490.404	Brc1ccc(SCCCCCCCCCCN2CCSC2)nc1.Cl.Cl	6
NaN	448.323	Brc1ccc(SCCCCCCCN2CCSC2)nc1.Cl.Cl	6
NaN	397.835	Brc1ccc(SCCCCCCN2CCSC2)nc1.Cl	6
NaN	383.808	Brc1ccc(SCCCCCN2CCSC2)nc1.Cl	6
NaN	369.781	Brc1ccc(SCCCCN2CCSC2)nc1.Cl	6
NaN	391.74	Brc1ccc2[nH]cc(C3CCC[NH+]3Cc3ccccc3)c2c1.[Cl-]	6
10h-phenothiazine, 3-bromo-	278.174	Brc1ccc2c(c1)Sc1ccccc1N2	6
NaN	207.07	Brc1ccc2ccccc2c1	6
NaN	235.906	Brc1cccc(Br)c1	6
NaN	314.802	Brc1cccc(Br)c1Br	6
N-(3-bromophenyl)-8H-pyrrolo[3,2-g]quinazolin-4-amine	339.196	Brc1cccc(Nc2ncnc3cc4[nH]ccc4cc23)c1	5
N-(3-bromophenyl)-1H-pyrimido[5,6-f]indazol-5-amine	340.184	Brc1cccc(Nc2ncnc3cc4[nH]ncc4cc23)c1	6
NaN	367.74	Brc1cccc(OCCCCCN2CCSC2)n1.Cl	5
NaN	207.07	Brc1cccc2ccccc12	6
BROMOBENZENE	157.01	Brc1ccccc1	5
NaN	163.058	BrC1CCCCC1	5
NaN	235.906	Brc1ccccc1Br	6
NaN	553.21	Brc1ccccc1CNCC1CCC(CNCc2ccccc2Br)CC1.Cl.Cl	6
2-bromopyridine	157.998	Brc1ccccn1	3
NaN	367.74	Brc1cccnc1OCCCCCN1CCSC1.Cl	5
NaN	709.442	Brc1cccnc1OCCCCCNCCSSCCNCCCCCOc1ncccc1Br.Cl.Cl	6
NaN	146.975	Brc1cn[nH]c1	3
NaN	460.663	Brc1cnc(OCCCCCCN2CCSC2)c(Br)c1.Cl	6
NaN	867.234	Brc1cnc(OCCCCCNCCSSCCNCCCCCOc2ncc(Br)cc2Br)c(Br)c1.Cl.Cl	6
5-bromo-1H-pyrrolo[2.3-b]pyridine	197.035	Brc1cnc2[nH]ccc2c1	6
4-bromo-1H-pyrazole	151.007	BrC1CNNC1	3
NaN	199.011	Brc1ncnc2nc[nH]c12	4
6-BROMO-7H-PURINE	207.075	BrC1NCNC2NCNC12	4
dibromomethane	173.835	BrCBr	3
ethane, 1,1,2-tribromo-	266.758	BrCC(Br)Br	5
propane, 1,3-dibromo-2,2-bis(bromomethyl)-	387.735	BrCC(CBr)(CBr)CBr	6
NaN	187.862	BrCCBr	4
(2-bromoethyl)benzene	185.064	BrCCc1ccccc1	6
NaN	201.889	BrCCCBr	4
1,4-dibromobutane	215.916	BrCCCCBr	5
methane	16.043	C	5
acetylene	26.038	C#C	4
NaN	471.55	C#C/C(C)=C/CN1CC[C@]23CCCC[C@H]2[C@H]1Cc1ccc(O)cc13.O=C(O)[C@H](O)[C@@H](O)C(=O)O	6
NaN	298.426	C#C[C@@]1(O)CC[C@H]2[C@@H]3CCC4=CC(=O)CC[C@@H]4[C@H]3CC[C@@]21C	6
NaN	312.453	C#C[C@@]1(O)CC[C@H]2[C@@H]3CCC4=CC(=O)CC[C@]4(C)[C@H]3CC[C@@]21C	6
NaN	314.425	C#C[C@@]1(O)CC[C@H]2[C@@H]3CCC4=CC(=O)CC[C@]4(O)[C@H]3CC[C@@]21C	6
NaN	337.463	C#C[C@@]1(O)CC[C@H]2[C@@H]3CCC4=Cc5oncc5C[C@]4(C)[C@H]3CC[C@@]21C	6
NaN	296.41	C#C[C@@]1(O)CC[C@H]2[C@@H]3CCc4cc(O)ccc4[C@H]3CC[C@@]21C	6
NaN	310.437	C#C[C@]1(O)C=C[C@H]2[C@@H]3CCC4=CC(=O)CC[C@@H]4[C@H]3CC[C@@]21CC	5
NaN	298.426	C#C[C@]1(O)CC[C@H]2[C@@H]3CCC4=C(CCC(=O)C4)[C@H]3CC[C@@]21C	6
NaN	298.426	C#C[C@]1(O)CC[C@H]2[C@@H]3CCC4=CC(=O)CC[C@@H]4[C@H]3CC[C@@]21C	6
NaN	594.836	C#C[C@]1(O)CC[C@H]2[C@@H]3CCC4=CC(=O)CC[C@@H]4[C@H]3CC[C@@]21C.C#C[C@]1(O)CC[C@H]2[C@@H]3CCc4cc(O)ccc4[C@H]3CC[C@@]21C	5
NaN	608.863	C#C[C@]1(O)CC[C@H]2[C@@H]3CCC4=CC(=O)CC[C@@H]4[C@H]3CC[C@@]21C.C#C[C@]1(O)CC[C@H]2[C@@H]3CCc4cc(OC)ccc4[C@H]3CC[C@@]21C	5
NaN	608.863	C#C[C@]1(O)CC[C@H]2[C@@H]3CCC4=CC(=O)CC[C@@H]4[C@H]3CC[C@@]21CC.C#C[C@]1(O)CC[C@H]2[C@@H]3CCc4cc(O)ccc4[C@H]3CC[C@@]21C	6
NaN	312.453	C#C[C@]1(O)CC[C@H]2[C@@H]3CCC4=CC(=O)CC[C@]4(C)[C@H]3CC[C@@]21C	6
NaN	310.481	C#C[C@]1(O)CC[C@H]2[C@@H]3CCC4=CCCC[C@@H]4[C@H]3C(=C)C[C@@]21CC	5
NaN	284.443	C#C[C@]1(O)CC[C@H]2[C@@H]3CCC4=CCCC[C@@H]4[C@H]3CC[C@@]21C	6
NaN	310.437	C#C[C@]1(O)CC[C@H]2[C@@H]3CCc4cc(OC)ccc4[C@H]3CC[C@@]21C	6
NaN	364.529	C#C[C@]1(O)CC[C@H]2[C@@H]3CCc4cc(OC5CCCC5)ccc4[C@H]3CC[C@@]21C	6
NORETHINDRONE DIMETHYLPROPIONATE	382.544	C#C[C@]1(OC(=O)C(C)(C)C)CC[C@H]2[C@@H]3CCC4=CC(=O)CC[C@@H]4[C@H]3CC[C@@]21C	6
NaN	410.598	C#C[C@]1(OC(=O)CCCCCC)CC[C@H]2[C@@H]3CCC4=CC(=O)CC[C@@H]4[C@H]3CC[C@@]21C	6
NaN	369.505	C#C[C@]1(OC(C)=O)CC[C@H]2[C@@H]3CCC4=C/C(=N/O)CC[C@@H]4[C@H]3CC[C@@]21CC	6
norethindrone acetate	340.463	C#C[C@]1(OC(C)=O)CC[C@H]2[C@@H]3CCC4=CC(=O)CC[C@@H]4[C@H]3CC[C@@]21C	6
NaN	340.463	C#C[C@]1(OC(C)=O)CCC2C3CCC4=CC(=O)CC[C@@H]4C3CC[C@@]21C	6
NaN	236.702	C#C[C@H](C)N(C)C(=O)Nc1ccc(Cl)cc1	6
NaN	223.659	C#C[C@H](C)OC(=O)Nc1cccc(Cl)c1	5
propyne	40.065	C#CC	4
diacetylene	50.06	C#CC#C	4
nona-3.4-diene-6.8-diyn-1-ol	132.162	C#CC#CC=C=CCCO	4
3,3-dimethylbut-1-yne	82.146	C#CC(C)(C)C	5
2-methylbut-3-yn-2-amine	83.134	C#CC(C)(C)N	1
NaN	303.358	C#CC(C)(C)NC(=O)/C=C/c1cc(OC)c(OC)c(OC)c1	5
pronamide	256.132	C#CC(C)(C)NC(=O)c1cc(Cl)cc(Cl)c1	6
NaN	284.356	C#CC(C)(C)NC(=O)OCC(C)(CCC)COC(N)=O	5
NaN	84.118	C#CC(C)(C)O	1
NaN	112.172	C#CC(C)(CC)OC	4
NaN	246.262	C#CC(C)(CC)OC(=O)c1ccccc1C(=O)O	5
meparfynol carbamate	141.17	C#CC(C)(CC)OC(N)=O	3
NaN	96.129	C#CC(C)(O)C=C	2
NaN	146.189	C#CC(C)(O)c1ccccc1	4
3-methylpent-1-yn-3-ol	98.145	C#CC(C)(O)CC	1
3,5-dimethylhex-1-yn-3-ol	126.199	C#CC(C)(O)CC(C)C	3
3,7-dimethylnon-6-en-1-yn-3-ol	166.264	C#CC(C)(O)CC/C=C(\C)CC	5
3,7-dimethyloct-6-en-1-yn-3-ol	152.237	C#CC(C)(O)CCC=C(C)C	4
3,7,11-trimethyldodec-1-yn-3-ol	224.388	C#CC(C)(O)CCCC(C)CCCC(C)C	6
prynachlor	221.687	C#CC(C)N(C(=O)CCl)c1ccccc1	5
NaN	236.702	C#CC(C)N(C)C(=O)Nc1ccc(Cl)cc1	6
NaN	159.232	C#CC(C)NCc1ccccc1	4
NaN	70.091	C#CC(C)O	1
NaN	170.164	C#CC(C)OC(=O)CCC(=O)O	1
NaN	223.659	C#CC(C)OC(=O)Nc1cccc(Cl)c1	5
NaN	144.601	C#CC(O)(/C=C/Cl)CC	3
NaN	110.156	C#CC(O)(C=C)CC	3
NaN	112.172	C#CC(O)(CC)CC	3
NaN	132.162	C#CC(O)c1ccccc1	2
NaN	84.118	C#CC(O)CC	1
1-hexyn-3-ol	98.145	C#CC(O)CCC	2
NaN	126.199	C#CC(O)CCCCC	4
empenthrin	274.404	C#CC(OC(=O)C1C(C=C(C)C)C1(C)C)/C(C)=C/CC	6
NaN	333.431	C#CC(OC(=O)NC1CCCCC1)(c1ccccc1)c1ccccc1	6
NaN	383.438	C#CC(OC(=O)NC1CCCCCC1)(c1ccc(F)cc1)c1ccc(F)cc1	6
NaN	285.73	C#CC(OC(N)=O)(c1ccccc1)c1ccc(Cl)cc1	6
NaN	175.187	C#CC(OC(N)=O)c1ccccc1	4
NaN	327.811	C#CC[NH+]1CCc2cccc3c2[C@H]1Cc1ccc(O)c(O)c1-3.[Cl-]	5
1-buten-3-yne	52.076	C#CC=C	4
NaN	235.286	C#CC1(O)c2ccccc2CCc2ncccc21	6
NaN	312.453	C#CC1(O)CCC2C3CCC4=CC(=O)CCC4(C)C3CCC21C	6
Norethisterone	314.425	C#CC1(O)CCC2C3CCC4=CC(=O)CCC4(O)C3CCC21C	6
NaN	324.464	C#CC1(O)CCC2C3CCC4=CC(=O)CCC4C3C(=C)CC21CC	5
norethindrone; norethisterone	298.426	C#CC1(O)CCC2C3CCC4=CC(=O)CCC4C3CCC21C	6
Norgestrel	312.453	C#CC1(O)CCC2C3CCC4=CC(=O)CCC4C3CCC21CC	6
NaN	337.463	C#CC1(O)CCC2C3CCC4=Cc5oncc5CC4(C)C3CCC21C	6
ethinyl estradiol	296.41	C#CC1(O)CCC2C3CCc4cc(O)ccc4C3CCC21C	6
mestranol	310.437	C#CC1(O)CCC2C3CCc4cc(OC)ccc4C3CCC21C	6
1-ethynylcyclohexanol	124.183	C#CC1(O)CCCCC1	3
norethindrone dimethylpropionate	382.544	C#CC1(OC(=O)C(C)(C)C)CCC2C3CCC4=CC(=O)CCC4C3CCC21C	6
norethindrone biphenyl-4-carboxylate	478.632	C#CC1(OC(=O)c2ccc(-c3ccccc3)cc2)CCC2C3CCC4=CC(=O)CCC4C3CCC21C	6
norethindrone 4-phenoxybenzoate	494.631	C#CC1(OC(=O)c2ccc(Oc3ccccc3)cc2)CCC2C3CCC4=CC(=O)CCC4C3CCC21C	6
norethindrone benzoate	402.534	C#CC1(OC(=O)c2ccccc2)CCC2C3CCC4=CC(=O)CCC4C3CCC21C	6
norethindrone enanthate, norethindrone heptanoate; norethisterone enanthate	410.598	C#CC1(OC(=O)CCCCCC)CCC2C3CCC4=CC(=O)CCC4C3CCC21C	6
NaN	340.463	C#CC1(OC(C)=O)CCC2C3CCC4=CC(=O)CCC4C3CCC21C	6
1-ethynylcyclohexyl acetate	166.22	C#CC1(OC(C)=O)CCCCC1	5
NaN	177.291	C#CC1=CC(C)(C)N(C)C(C)(C)C1	4
NaN	393.443	C#Cc1cccc(Nc2ncnc3cc(OCCOC)c(OCCOC)cc23)c1	6
ethynyl benzene	102.136	C#Cc1ccccc1	5
(5-ethynyl-1-azabicyclo[2.2.2]octan-7-yl)-(6-methoxyquinolin-4-yl)methanol	322.408	C#CC1CN2CCC1CC2C(O)c1ccnc2ccc(OC)cc12	4
1-propyne, 3-bromo-	118.961	C#CCBr	3
1-butyne	54.092	C#CCC	4
NaN	477.481	C#CCC(Cc1cnc2nc(N)nc(N)c2n1)c1ccc(C(=O)N[C@@H](CCC(=O)O)C(=O)O)cc1	6
Methyl N-[2-({[(2-methyl-2-propanyl)oxy]carbonyl}amino)-4-pentynoyl]glycinate	284.312	C#CCC(NC(=O)OC(C)(C)C)C(=O)NCC(=O)OC	3
NaN	181.235	C#CCC1(OC(N)=O)CCCCC1	5
prallethrin	300.398	C#CCC1=C(C)C(OC(=O)[C@H]2[C@H](C=C(C)C)C2(C)C)CC1=O	6
NaN	68.119	C#CCCC	4
NaN	82.146	C#CCCCC	5
1,6-heptadiyne	92.141	C#CCCCC#C	4
NaN	96.173	C#CCCCCC	6
NaN	110.2	C#CCCCCCC	6
1,8-nonadiyne	120.195	C#CCCCCCC#C	5
1-nonyne	124.227	C#CCCCCCCC	6
NaN	142.217	C#CCCCCCCCF	6
NaN	114.163	C#CCCCCCF	5
NaN	100.136	C#CCCCCF	5
NaN	240.69	C#CCCOCN1C=CC(=C[NH+]=O)C=C1.[Cl-]	0
NaN	243.694	C#CCCOCN1C=CN(C)/C1=C/[NH+]=O.[Cl-]	0
deprenyl	187.286	C#CCN(C)[C@H](C)Cc1ccccc1	5
NaN	187.286	C#CCN(C)C(C)Cc1ccccc1	5
NaN	223.747	C#CCN(C)C(C)Cc1ccccc1.Cl	4
NaN	185.27	C#CCN(C)C1CCc2ccccc21	4
NaN	275.351	C#CCN(C)CC1=Cc2ccccc2Oc2ccccc21	6
NaN	159.232	C#CCN(C)Cc1ccccc1	3
NaN	195.693	C#CCN(C)Cc1ccccc1.Cl	1
NaN	308.636	C#CCN(C)CCCOc1ccc(Cl)cc1Cl.Cl	5
diethyl(prop-2-yn-1-yl)amine	111.188	C#CCN(CC)CC	3
NaN	235.264	C#CCN1C(=O)c2ccccc2CS1(=O)=O	4
NaN	235.264	C#CCN1C(=O)Cc2ccccc2S1(=O)=O	4
NaN	308.768	C#CCN1C(=O)CN=C(c2ccccc2)c2cc(Cl)ccc21	6
flumioxazin	354.337	C#CCN1C(=O)COc2cc(F)c(N3C(=O)C4=C(CCCC4)C3=O)cc21	6
imiprothrin	318.373	C#CCN1CC(=O)N(COC(=O)C2C(C=C(C)C)C2(C)C)C1=O	6
NaN	213.28	C#CCNC(=O)/C(C)=C(/C)c1ccccc1	5
NaN	213.28	C#CCNC(=O)/C(C)=C(\C)c1ccccc1	5
NaN	242.275	C#CCNC(=O)OCC(C)(CC)COC(N)=O	4
NaN	256.302	C#CCNC(=O)OCC(C)(CCC)COC(N)=O	5
NaN	270.329	C#CCNC(=O)OCC(C)(CCCC)COC(N)=O	5
NaN	227.304	C#CCNC(=O)OCC(C)(CO)C(C)CC	5
NaN	256.302	C#CCNC(=O)OCC(C)(COC(N)=O)C(C)C	3
NaN	270.329	C#CCNC(=O)OCC(C)(COC(N)=O)C(C)CC	5
NaN	284.356	C#CCNC(=O)OCC(CC)(CCCC)COC(N)=O	6
NaN	319.401	C#CCNCC(O)COc1c(C(C)C)ccc(C)c1C(=O)OC	5
NaN	333.428	C#CCNCC(O)COc1c(C(C)C)ccc(C)c1C(=O)OCC	5
prop-2-yn-1-ol	56.064	C#CCO	1
1-(2,6,6-trimethylcyclohex-2-en-1-yl)pentan-3-one; prop-2-yn-1-ol	264.409	C#CCO.CCC(=O)CCC1C(C)=CCCC1(C)C	6
kinoprene	276.42	C#CCOC(=O)/C=C(C)/C=C/CC(C)CCCC(C)C	6
clodinafop-propargyl	349.745	C#CCOC(=O)[C@@H](C)Oc1ccc(Oc2ncc(Cl)cc2F)cc1	6
clodinafop-propargyl	349.745	C#CCOC(=O)C(C)Oc1ccc(Oc2ncc(Cl)cc2F)cc1	6
NaN	337.419	C#CCOC(C(=O)OCCN(C)C)(c1ccccc1)c1ccccc1	5
NaN	373.88	C#CCOC(C(=O)OCCN(C)C)(c1ccccc1)c1ccccc1.Cl	5
NaN	98.101	C#CCOC(C)=O	2
NaN	267.756	C#CCOC1(c2ccccc2)CN(C)CCO1.Cl	4
oxadiargyl	341.194	C#CCOc1cc(-n2nc(C(C)(C)C)oc2=O)c(Cl)cc1Cl	6
azafenidin	338.194	C#CCOc1cc(-n2nc3n(c2=O)CCCC3)c(Cl)cc1Cl	6
NaN	205.213	C#CCOc1ccc(CC(=O)NO)cc1	4
NaN	239.658	C#CCOc1ccc(CC(=O)NO)cc1Cl	5
Mandipropamid	411.885	C#CCOc1ccc(CCNC(=O)C(OCC#C)c2ccc(Cl)cc2)cc1OC	6
NaN	246.31	C#CCOc1ccc(N)cc1C(=O)NCCCC	5
NaN	229.667	C#CCOCN1C=CN(C)/C1=C/[NH+]=O.[Cl-]	0
PROPARGITE	350.48	C#CCOS(=O)OC1CCCCC1Oc1ccc(C(C)(C)C)cc1	6
NaN	185.292	C#CCSC(CC)(CC)C(N)=O	4
hydrocyanic acid	27.026	C#N	1
NaN	264.328	C(#Cc1cncc(OC[C@@H]2CCN2)c1)c1ccccc1	6
NaN	493.094	C(/C=C/C=C/N(Cc1ccccc1)Cc1ccccc1)=[N+](Cc1ccccc1)Cc1ccccc1.[Cl-]	6
NaN	945.255	C(/C=C/C=C/N1CCCCCC1)=[N+]1CCCCCC1.C(/C=C/C=C/N1CCCCCC1)=[N+]1CCCCCC1.O.O.O=C([O-])c1cc2ccccc2c(Cc2c(O)c(C(=O)[O-])cc3ccccc23)c1O	4
NaN	324.94	C(/C=C/C=C/N1CCCCCCC1)=[N+]1CCCCCCC1.[Cl-]	5
NaN	352.994	C(/C=C/C=C/N1CCCCCCCC1)=[N+]1CCCCCCCC1.[Cl-]	6
NaN	308.806	C(/C=C/C=C/N1CCOCC1)=[N+]1CCOCC1.O.O.[Cl-]	0
N,N'-bis(3-phenylprop-2-en-1-ylidene)hexane-1,6-diamine	344.502	C(/C=C/c1ccccc1)=NCCCCCCN=C/C=C/c1ccccc1	6
(Z)-3-phenyl-N-[6-[[(E)-3-phenylprop-2-enylidene]amino]hexyl]prop-2-en-1-imine	344.502	C(/C=C\c1ccccc1)=NCCCCCCN=C/C=C/c1ccccc1	6
NaN	283.374	C(=C/c1cccc(/C=C/c2ccccc2)n1)\c1ccccc1	6
NaN	180.25	C(=C/c1ccccc1)\c1ccccc1	6
3-[(E)-4-[[5,6-di(phenyl)-1,2,4-triazin-3-yl]sulfanyl]but-2-enyl]sulfanyl-5,6-di(phenyl)-1,2,4-triazine	582.758	C(=C/CSc1nnc(-c2ccccc2)c(-c2ccccc2)n1)\CSc1nnc(-c2ccccc2)c(-c2ccccc2)n1	6
NaN	368.524	C(=C/N1CCN(C(c2ccccc2)c2ccccc2)CC1)\Cc1ccccc1	6
NaN	300.742	C(=CC=[N+]1CC=CC1)C=CN1CC=CC1.[O-][Cl+3]([O-])([O-])[O-]	0
NaN	806.96	C(=CC=[N+]1CC=CC1)C=CN1CC=CC1.C(=CC=[N+]1CC=CC1)C=CN1CC=CC1.O.O=C([O-])c1cc2ccccc2c(Cc2c(O)c(C(=O)[O-])cc3ccccc23)c1O	0
NaN	421.028	C(=CC=[N+]1CCC(c2ccccc2)CC1)C=CN1CCC(c2ccccc2)CC1.[Cl-]	6
NaN	304.774	C(=CC=[N+]1CCCC1)C=CN1CCCC1.[O-][Cl+3]([O-])([O-])[O-]	1
NaN	268.832	C(=CC=[N+]1CCCCC1)C=CN1CCCCC1.[Cl-]	2
NaN	900.053	C(=CC=[N+]1CCN(c2ccccc2)CC1)C=CN1CCN(c2ccccc2)CC1.C(=CC=[N+]1CCN(c2ccccc2)CC1)C=CN1CCN(c2ccccc2)CC1.O.O.O.[Cl-].[Cl-]	4
NaN	248.289	C(=N/Nc1ccc2ccccc2n1)\c1ccccn1	6
NaN	197.241	C(=N/Nc1ccccc1)\c1ccccn1	6
NaN	304.353	C(=N/Nc1ccccn1)\c1ccc(OCc2ccccc2)cn1	6
NaN	197.241	C(=N/Nc1ccccn1)\c1ccccc1	6
NaN	198.229	C(=N/Nc1ccccn1)\c1ccccn1	5
NaN	198.229	C(=N/Nc1ccccn1)\c1cccnc1	5
NaN	355.401	C(=N/Nc1ncnc2ccccc12)\c1ccc(OCc2ccccc2)cn1	6
NaN	355.401	C(=N/Nc1nncc2ccccc12)\c1ccc(OCc2ccccc2)cn1	6
NaN	548.291	C(C[N+]12CCC(CC1)CC2)OCC[N+]12CCC(CC1)CC2.[I-].[I-]	0
NaN	382.935	C(C=CN1CCCc2ccccc21)=C/C=[N+]1\CCCc2ccccc21.O.[Cl-]	6
2-{[4-(oxiran-2-ylmethoxy)butoxy]methyl}oxirane	202.25	C(CCOCC1CO1)COCC1CO1	2
NaN	262.302	C(COCCOCC1CO1)OCCOCC1CO1	0
NaN	274.367	C.C.NCCCCNCCCSP(=O)(O)O	1
Alcohols, C12-13	202.382	C.CCCCCCCCCCCCO	6
methane; sulfuric acid	114.122	C.O=S(=O)(O)O	6
Thiamine Disulfide	562.722	C/C(=C(/CCO)SS/C(CCO)=C(\C)N(C=O)Cc1cnc(C)nc1N)N(C=O)Cc1cnc(C)nc1N	1
NaN	398.554	C/C(=C(/CCO)SSCC1CCCO1)N(C=O)Cc1cnc(C)nc1N	5
NaN	702.904	C/C(=C(\CCOC(=O)C(C)C)SS/C(CCOC(=O)C(C)C)=C(/C)N(C=O)Cc1cnc(C)nc1N)N(C=O)Cc1cnc(C)nc1N	6
NaN	770.938	C/C(=C(\CCOC(=O)c1ccccc1)SS/C(CCOC(=O)c1ccccc1)=C(/C)N(C=O)Cc1cnc(C)nc1N)N(C=O)Cc1cnc(C)nc1N	6
NaN	466.456	C/C(=C(\CCOP(=O)(O)O)SC(=O)c1ccccc1)N(C=O)Cc1cnc(C)nc1N	5
2-butenedioic acid, 2-methyl-, (e)-	130.099	C/C(=C\C(=O)O)C(=O)O	3
3.5-Dimethyl-4-thia-hepta-2.5-diendioic acid	216.258	C/C(=C\C(=O)O)C(S)/C(C)=C/C(=O)O	5
NaN	168.236	C/C(=C\C(=O)O)C1CCCCC1	6
3-[(E)-4.6.8-trimethylnon-2-en-2-yl]oxolane-2.5-dione	266.381	C/C(=C\C(C)CC(C)CC(C)C)C1CC(=O)OC1=O	6
NaN	163.176	C/C(=C\c1ccccc1)[N+](=O)[O-]	5
NaN	176.215	C/C(=C\c1ccccc1)CC(=O)O	5
NaN	506.709	C/C(=C\c1csc(C)n1)[C@@H]1C[C@@H]2O[C@]2(C)CCC[C@H](C)[C@H](O)[C@@H](C)C(=O)C(C)(C)[C@@H](O)CC(=O)N1	6
(E.7R.11R)-3.7.11.15-tetramethylhexadec-2-en-1-ol	296.539	C/C(=C\CO)CCC[C@H](C)CCC[C@H](C)CCCC(C)C	6
propanal, 2-(hydroxyimino)-, oxime	102.093	C/C(=C\N=O)NO	2
NaN	207.189	C/C(=N/NC(=O)c1ccncc1)C(=O)O	6
ferimzone	254.337	C/C(=N/Nc1nc(C)cc(C)n1)c1ccccc1C	5
NaN	405.926	C/C(=N/O)c1cccc(OCC(O)C[NH+]2CCN(c3ccccc3)CC2)c1.[Cl-]	6
NaN	210.28	C/C(=N\c1ccccc1)Nc1ccccc1	6
NaN	229.239	C/C(=N\NC(=O)c1ccncc1)c1ccco1	6
diflufenzopyr	334.282	C/C(=N\NC(=O)Nc1cc(F)cc(F)c1)c1ncccc1C(=O)O	6
NaN	262.316	C/C(=N\Nc1ccc2ccccc2n1)c1ccccn1	6
NaN	263.304	C/C(=N\Nc1ncnc2ccccc12)c1ccccn1	6
NaN	135.166	C/C(=N\O)c1ccccc1	5
NaN	141.195	C/C(=N\O)c1cccs1	4
NaN	248.673	C/C(=N\Oc1cc(Cl)ncn1)c1ccccn1	5
3-bromocrotonic acid (trans); 3-bromo-(e)-2-butenoic acid	164.986	C/C(Br)=C/C(=O)O	2
NaN	203.285	C/C(C(=O)N(C)C)=C(/C)c1ccccc1	5
NaN	203.285	C/C(C(=O)N(C)C)=C(\C)c1ccccc1	5
NaN	217.312	C/C(C(=O)NC(C)C)=C(\C)c1ccccc1	6
NaN	215.296	C/C(C(=O)NC1CC1)=C(/C)c1ccccc1	6
NaN	310.913	C/C(C=[N+]1CCCCCC1)=C\C=C\N1CCCCCC1.[Cl-]	4
(2E)-2-methyl-3-phenylprop-2-enal	146.189	C/C(C=O)=C/c1ccccc1	5
1,2-dichloropropene	110.971	C/C(Cl)=C/Cl	4
3-chlorocrotonic acid	120.535	C/C(Cl)=C\C(=O)O	3
3-iodocrotonic acid (trans); 3-iodo-(e)-2-butenoic acid	211.986	C/C(I)=C/C(=O)O	3
dimethyl glyoxime	116.12	C/C(N=O)=C(\C)NO	5
NaN	270.21	C/C(O)=C(\C#N)C(=O)Nc1ccc(C(F)(F)F)cc1	6
NaN	170.212	C/C=C(/C(=O)NC(N)=O)C(C)C	4
NaN	591.742	C/C=C(/C)C(=O)O[C@H]1CC[C@@]2(C)[C@@H]3CC[C@H]4[C@]5(O)C[C@H](O)[C@@]6(O)[C@@H](CN7C[C@@H](C)CC[C@H]7[C@@]6(C)O)[C@]5(O)C[C@@]42O[C@]13O	5
NaN	411.495	C/C=C(/C)C(=O)O[C@H]1CCN2CC=C(COC(=O)[C@@](O)([C@@H](C)OC)C(C)(C)O)[C@H]12	4
NaN	198.222	C/C=C(/CC)C(=O)NC(=O)NC(C)=O	4
NaN	156.185	C/C=C(/CC)C(=O)NC(N)=O	4
NaN	184.239	C/C=C(/CCCC)C(=O)NC(N)=O	5
azadirachtin	720.721	C/C=C(\C)C(=O)O[C@H]1C[C@@H](OC(C)=O)[C@@]2(C(=O)OC)CO[C@H]3[C@@H](O)[C@@](C)([C@]45O[C@@]4(C)[C@H]4C[C@@H]5O[C@@H]5OC=C[C@@]54O)[C@H]4[C@]1(CO[C@]4(O)C(=O)OC)[C@@H]32	5
Aescin	1131.27	C/C=C(\C)C(=O)OC1C(OC(C)=O)C2(CO)C(O)CC3(C)C(=CCC4C5(C)CCC(OC6OC(C(=O)O)C(OC7OC(CO)C(O)C(O)C7O)C(O)C6OC6OC(CO)C(O)C(O)C6O)C(C)(CO)C5CCC43C)C2CC1(C)C	2
CEVADINE	591.742	C/C=C(\C)C(=O)OC1CCC2(C)C3CCC4C2(C[C@@]2(O)C5CN6CC(C)CCC6[C@@](C)(O)[C@@]5(O)C(O)C[C@@]42O)OC13O	5
3,7-dimethyloct-6-en-1-yl (2E)-2-methylbut-2-enoate	238.371	C/C=C(\C)C(=O)OCCC(C)CCC=C(C)C	6
2-butenal, 2-methyl-, (e)-	84.118	C/C=C(\C)C=O	3
Hydrocinnamic_acid._.alpha.-ethylidene-	176.215	C/C=C(\Cc1ccccc1)C(=O)O	5
2-butenoic acid, 2-chloro-, (z)-	120.535	C/C=C(\Cl)C(=O)O	0
NaN	266.34	C/C=C(C(=C/C)/c1ccc(O)cc1)\c1ccc(O)cc1	6
TRANS-2-BUTENE	56.108	C/C=C/C	5
crotononitrile	67.091	C/C=C/C#N	3
(2E)-1-(2,6,6-trimethylcyclohexa-1,3-dien-1-yl)but-2-en-1-one	190.286	C/C=C/C(=O)C1=C(C)C=CCC1(C)C	5
(2E)-1-(2,6,6-trimethylcyclohex-2-en-1-yl)but-2-en-1-one	192.302	C/C=C/C(=O)C1C(C)=CCCC1(C)C	5
(2E)-1-(2,6,6-trimethylcyclohex-3-en-1-yl)but-2-en-1-one	192.302	C/C=C/C(=O)C1C(C)C=CCC1(C)C	6
NaN	203.285	C/C=C/C(=O)N(CC)c1ccccc1C	5
dinocap	364.398	C/C=C/C(=O)Oc1c([N+](=O)[O-])cc([N+](=O)[O-])cc1C(C)(C)CC(C)(C)C	6
3-penten-2-ol	86.134	C/C=C/C(C)O	2
NaN	329.915	C/C=C/C(CC(C)[NH+](C)C)(c1ccccc1)c1ccccc1.[Cl-]	6
2-(prop-1-en-1-yl)-2,3,3-tripropylbutanedioic acid	284.396	C/C=C/C(CCC)(C(=O)O)C(CCC)(CCC)C(=O)O	6
2-hexene-4-ol	100.161	C/C=C/C(O)CC	2
Butene, homopolymer (products derived from either/or But-1-ene/But-2-ene)	112.216	C/C=C/C.C=CCC	6
NaN	527.658	C/C=C/C/C=C(/C)[C@H](O)CC/C(C)=C/C=C(\C)C(=O)c1c(O)cc([C@H](C)CC/C=C/NC(=O)OC)oc1=O	6
NaN	1202.63	C/C=C/C[C@@H](C)[C@@H](O)[C@H]1C(=O)N[C@@H](CC)C(=O)N(C)CC(=O)N(C)[C@@H](CC(C)C)C(=O)N[C@@H](C(C)C)C(=O)N(C)[C@@H](CC(C)C)C(=O)N[C@@H](C)C(=O)N[C@H](C)C(=O)N(C)[C@@H](CC(C)C)C(=O)N(C)[C@@H](CC(C)C)C(=O)N(C)[C@@H](C(C)C)C(=O)N1C	6
NaN	150.218	C/C=C/C=C/C(=O)[O-].[K+]	0
NaN	112.128	C/C=C/C=C/C(=O)O	4
NaN	98.145	C/C=C/C=C/CO	3
NaN	70.091	C/C=C/C=O	1
2-METHOXY-4-(1-PROPENYL)PHENOL	164.204	C/C=C/c1ccc(O)c(OC)c1	5
4-allyl-1,2-dimethoxybenzene	178.231	C/C=C/c1ccc(OC)c(OC)c1	5
NaN	148.205	C/C=C/c1ccc(OC)cc1	5
NaN	70.135	C/C=C/CC	5
NaN	81.118	C/C=C/CC#N	4
NaN	262.284	C/C=C/CC(C(=O)[O-])c1cccc2ccccc12.[Na+]	6
Cyclosporine	1202.63	C/C=C/CC(C)C(O)C1C(=O)NC(CC)C(=O)N(C)CC(=O)N(C)C(CC(C)C)C(=O)NC(C(C)C)C(=O)N(C)C(CC(C)C)C(=O)NC(C)C(=O)NC(C)C(=O)N(C)C(CC(C)C)C(=O)N(C)C(CC(C)C)C(=O)N(C)C(C(C)C)C(=O)N1C	6
barbituric acid, 5,5-di-2-butenyl-	236.271	C/C=C/CC1(C/C=C/C)C(=O)NC(=O)NC1=O	4
NaN	210.233	C/C=C/CC1(CC)C(=O)NC(=O)NC1=O	4
hexene - mixture of isomers	84.162	C/C=C/CCC	6
6-pent-3-en-1-yltetrahydro-2H-pyran-2-one	168.236	C/C=C/CCC1CCCC(=O)O1	4
NaN	315.457	C/C=C/CCC1CCCCN1CCCOC(=O)c1ccccc1	6
2-HEPTENE_(TRANS)	98.189	C/C=C/CCCC	6
1-chloro-2-butene	90.553	C/C=C/CCl	4
NaN	234.259	C/C=C/Cn1c(=O)c2c(ncn2C)n(C)c1=O	4
NaN	300.399	C/C=C/CNC(=O)OCC(C)(CCC)COC(=O)NCC	6
(E)-but-2-en-1-ol	72.107	C/C=C/CO	1
NaN	187.308	C/C=C/CSC(C)(C)C(=O)NC	5
NaN	166.224	C/C=C/N1CCN(/C=C/C)C1=O	4
1,4-bis[(E)-prop-1-enoxy]cyclohexane 1,4-di(prop-1-enoxy)cyclohexane	196.29	C/C=C/OC1CCC(O/C=C/C)CC1	6
trans-2-butene	56.108	C/C=C\C	5
(z)-2-butenoic acid (isocrotonic acid)	86.09	C/C=C\C(=O)O	1
trichothecin	332.396	C/C=C\C(=O)O[C@@H]1C[C@H]2O[C@@H]3C=C(C)C(=O)C[C@]3(C)[C@]1(C)[C@@]21CO1	5
NaN	332.396	C/C=C\C(=O)O[C@@H]1C[C@H]2O[C@@H]3C=C(C)C(=O)C[C@]3(C)[C@]1(C)[C@]21CO1	5
NaN	796.955	C/C=C\C=C\[C@@H]1O[C@](O)([C@H](CC)C(=O)NC/C=C/C=C(\C)[C@@H](OC)[C@@H](C)[C@@H]2O[C@H](/C=C/C=C/C=C(C)/C(O)=C3/C(=O)C=CNC3=O)[C@H](O)[C@@H]2O)[C@@H](O)[C@H](O)C1(C)C	6
(2E)-but-2-enal	70.091	C/C=C\C=O	1
NaN	162.188	C/C=C\c1ccc2c(c1)OCO2	6
5-[(Z)-prop-1-enyl]-1.3-benzodioxole	168.236	C/C=C\C1CCC2OCOC2C1	6
2-pentene	70.135	C/C=C\CC	5
NaN	98.189	C/C=C\CCCC	6
(Z)-Oct-2-ene	112.216	C/C=C\CCCCC	6
2-buten-1-ol (cis)	72.107	C/C=C\CO	1
butenachlor	309.837	C/C=C\COCN(C(=O)CCl)c1c(CC)cccc1CC	6
NaN	337.416	C/C=C1/C[C@@H](C)[C@@](C)(O)C(=O)OC[C@H]2CCN3CC[C@@H](OC1=O)[C@@H]23	4
NaN	335.4	C/C=C1/C[C@@H](C)[C@@](C)(O)C(=O)OCC2=CCN3CC[C@@H](OC1=O)[C@@H]23	2
NaN	351.399	C/C=C1/C[C@@H](C)[C@](O)(CO)C(=O)OCC2=CCN3CC[C@@H](OC1=O)[C@@H]23	3
NaN	383.319	C/C=C1/C[NH+]2CCC1CC2C(O)c1cc[nH+]c2ccc(O)cc12.[Cl-].[Cl-]	4
NaN	411.373	C/C=C1/CN2CCC1CC2C(O)(CC)c1ccnc2ccc(O)cc12.Cl.Cl	5
ETHYLIDENE_NORBORNENE	120.195	C/C=C1\CC2C=CC1C2	6
NaN	427.372	C/C=C1\CN2CCC1CC2C(O)(CCO)c1ccnc2ccc(O)cc12.Cl.Cl	4
acetaldehyde oxime	59.068	C/C=N/O	1
(NZ)-N-ethylidenehydroxylamine	59.068	C/C=N\O	1
NaN	452.581	C/N=C(/NCc1ccccc1)[NH2+]C.C/N=C(/NCc1ccccc1)[NH2+]C.O=S(=O)([O-])[O-]	4
NaN	213.284	C/N=C(\N)NCCSS(=O)(=O)O	0
Cimetidine	252.347	C/N=C(\NC#N)NCCSCc1nc[nH]c1C	4
NaN	177.251	C/N=C(\NC)NCc1ccccc1	5
NaN	299.761	C/N=C1/CN(O)C(c2ccccc2)=c2cc(Cl)ccc2=N1	4
NaN	336.222	C/N=C1/CN(O)C(c2ccccc2)=c2cc(Cl)ccc2=N1.Cl	1
NaN	162.192	C/N=c1\oc2ccccc2n1C	5
dsma	183.934	C[As](=O)([O-])[O-].[Na+].[Na+]	1
msma	161.952	C[As](=O)([O-])O.[Na+]	1
methane arsonate	139.97	C[As](=O)(O)O	1
NaN	159.98	C[As](C)(=O)[O-].[Na+]	0
NaN	137.998	C[As](C)(=O)O	0
NaN	261.708	C[C@@]1(C#CC2CC2)OC(=O)Nc2ccc(Cl)cc21	6
NaN	196.202	C[C@@]12C(=O)OC(=O)[C@]1(C)[C@H]1CC[C@@H]2O1	6
NaN	480.466	C[C@@]12C[C@@]3(O)O[C@@H](O1)[C@]1(COC(=O)c4ccccc4)[C@H]3C[C@@]12O[C@@H]1O[C@H](CO)[C@@H](O)[C@H](O)[C@H]1O	3
NaN	284.142	C[C@@]12C[C@]1(C)C(=O)N(c1cc(Cl)cc(Cl)c1)C2=O	6
NaN	306.515	C[C@@]12CC[C@@H]3[C@@H](CC[C@H]4C[C@H]5S[C@H]5C[C@]43C)[C@@H]1CC[C@H]2O	6
NaN	318.457	C[C@@]12CCC3[C@@](CC[C@@H]4[C@](C)(C(=O)O)CCC[C@@]34C)(CC1=O)C2	6
NaN	266.34	C[C@@]12CCc3c(ccc4cc(O)ccc34)[C@H]1CCC2=O	6
NaN	215.724	C[C@@H]([C@H](O)c1ccccc1)N(C)C.Cl	2
NaN	201.889	C[C@@H](Br)CBr	4
NaN	437.475	C[C@@H](c1nc(-c2ccc(C#N)cc2)cs1)[C@](O)(Cn1cncn1)c1cc(F)ccc1F	6
NaN	437.475	C[C@@H](c1nc(-c2ccc(C#N)cc2)cs1)[C@](O)(Cn1cncn1)c1ccc(F)cc1F	6
NaN	239.362	C[C@@H](Cc1ccccc1)N(C)Cc1ccccc1	6
NaN	275.823	C[C@@H](Cc1ccccc1)N(C)Cc1ccccc1.Cl	5
NaN	465.631	C[C@@H](CCC(=O)NCC(=O)O)[C@H]1CC[C@H]2[C@@H]3[C@@H](O)C[C@H]4C[C@@H](O)CC[C@]4(C)[C@H]3C[C@@H](O)[C@]12C	6
NaN	408.579	C[C@@H](CCC(=O)O)[C@H]1CC[C@H]2[C@@H]3[C@@H](O)[C@H](O)[C@H]4C[C@@H](O)CC[C@]4(C)[C@H]3CC[C@]12C	6
NaN	408.579	C[C@@H](CCC(=O)O)[C@H]1CC[C@H]2[C@@H]3[C@@H](O)C[C@H]4C[C@@H](O)CC[C@]4(C)[C@H]3C[C@@H](O)[C@]12C	5
NaN	392.58	C[C@@H](CCC(=O)O)[C@H]1CC[C@H]2[C@@H]3[C@@H](O)C[C@H]4C[C@@H](O)CC[C@]4(C)[C@H]3CC[C@]12C	6
NaN	408.579	C[C@@H](CCC(=O)O)[C@H]1CC[C@H]2[C@@H]3C[C@H](O)[C@H]4C[C@@H](O)CC[C@]4(C)[C@H]3C[C@@H](O)[C@]12C	6
NaN	392.58	C[C@@H](CCC(=O)O)[C@H]1CC[C@H]2[C@@H]3C[C@H](O)[C@H]4C[C@@H](O)CC[C@]4(C)[C@H]3CC[C@]12C	6
NaN	392.58	C[C@@H](CCC(=O)O)[C@H]1CC[C@H]2[C@@H]3CC[C@H]4C[C@@H](O)CC[C@]4(C)[C@H]3C[C@@H](O)[C@]12C	6
1-chloro-2-nitropropane	123.539	C[C@@H](CCl)[N+](=O)[O-]	4
(+)(r)-6-hydroxy-4-methyl-caproaldehyde	130.187	C[C@@H](CCO)CCC=O	3
butane, 2,3-dichloro-, (r*,r*)-(.+-.)-	127.014	C[C@@H](Cl)[C@@H](C)Cl	5
NaN	284.428	C[C@@H](CN1c2ccccc2Sc2ccccc21)N(C)C	6
Dexrazoxane	268.273	C[C@@H](CN1CC(=O)NC(=O)C1)N1CC(=O)NC(=O)C1	3
NaN	392.543	C[C@@H](CN1CCOCC1)C(C(=O)N1CCCC1)(c1ccccc1)c1ccccc1	6
NaN	430.629	C[C@@H](CO)CCC(=O)[C@@H](C)[C@H]1C(=O)C[C@H]2[C@@H]3CC=C4C[C@@H](O)CC[C@]4(C)[C@H]3CC[C@]12C	6
NaN	151.209	C[C@@H](N)[C@@H](O)c1ccccc1	1
NaN	151.209	C[C@@H](N)[C@H](O)c1ccccc1	1
NaN	219.241	C[C@@H](N)C(=O)N[C@@H](CO)[C@H](O)[C@@H](N)C=O	0
(3R)-3-aminobutan-1-ol	89.138	C[C@@H](N)CCO	1
NaN	119.12	C[C@@H](O)[C@@H](N)C(=O)O	2
NaN	383.47	C[C@@H](O)[C@H]1C(=O)N2C(C(=O)O)=C(S[C@@H]3CN[C@H](C(=O)N(C)C)C3)[C@H](C)[C@H]12	3
NaN	420.513	C[C@@H](O)[C@H]1C(=O)N2C(C(=O)O)=C(S[C@@H]3CN[C@H](CNS(N)(=O)=O)C3)[C@H](C)[C@H]12	3
NaN	320.517	C[C@@H](O)[C@H]1CC[C@H]2[C@@H]3CC[C@@H]4C[C@H](O)CC[C@]4(C)[C@H]3CC[C@]12C	6
NaN	102.177	C[C@@H](O)C(C)(C)C	3
hexanal, 5-hydroxy-, (r)-	116.16	C[C@@H](O)CCCC=O	2
(3R)-butane-1.3-diol	90.122	C[C@@H](O)CCO	0
NaN	534.432	C[C@@H](O[C@@H]1OCCN(Cc2nc(=O)[nH][nH]2)[C@@H]1c1ccc(F)cc1)c1cc(C(F)(F)F)cc(C(F)(F)F)c1	6
NaN	450.345	C[C@@H](Oc1cc(-c2cnn(C3CCNCC3)c2)cnc1N)c1c(Cl)ccc(F)c1Cl	6
propanoic acid, 2-(2,4,5-trichlorophenoxy)-, (r)	269.511	C[C@@H](Oc1cc(Cl)c(Cl)cc1Cl)C(=O)O	5
propanoic acid, 2-(2,4-dichlorophenoxy)-, (r)-	235.066	C[C@@H](Oc1ccc(Cl)cc1Cl)C(=O)O	5
(2R)-2-[4-[5-(trifluoromethyl)pyridin-2-yl]oxyphenoxy]propanoic acid	327.258	C[C@@H](Oc1ccc(Oc2ccc(C(F)(F)F)cn2)cc1)C(=O)O	5
NaN	200.621	C[C@@H](Oc1cccc(Cl)c1)C(=O)O	4
NaN	200.621	C[C@@H](Oc1ccccc1Cl)C(=O)O	4
NaN	141.554	C[C@@H](ON)C(=O)O.Cl	0
[(1S,2S,3S,5R)-2,6,6-trimethylbicyclo[3.1.1]heptan-3-yl]methanamine	167.296	C[C@@H]1[C@@H](CN)C[C@H]2C[C@@H]1C2(C)C	5
NaN	924.091	C[C@@H]1[C@H](O)[C@@H](C)/C=C/C=C/C=C/C=C/C=C/C=C/C=C/[C@H](O[C@@H]2O[C@H](C)[C@@H](O)[C@H](N)[C@@H]2O)C[C@@H]2O[C@](O)(C[C@@H](O)C[C@@H](O)[C@H](O)CC[C@@H](O)C[C@@H](O)CC(=O)O[C@H]1C)C[C@H](O)[C@H]2C(=O)O	5
NaN	926.107	C[C@@H]1[C@H](O)[C@@H](C)C=CC=CCCC=CC=CC=CC=CC(O[C@H]2O[C@H](C)[C@@H](O)[C@H](N)[C@@H]2O)CC2O[C@](O)(CC(O)C(O)CCC(O)CC(O)CC(O)CC(=O)O[C@H]1C)CC(O)C2C(=O)O	6
NaN	179.263	C[C@@H]1C(=O)C=C2[C@H]1CN(C)C[C@@H]2C	1
NaN	264.321	C[C@@H]1C(=O)O[C@H]2[C@H]1CC[C@@]1(C)C(=O)C=C[C@@](C)(O)[C@H]21	2
NaN	665.733	C[C@@H]1C/C=C/C=C/C=C/C=C/[C@H](O[C@@H]2O[C@H](C)[C@@H](O)[C@H](N)[C@@H]2O)C[C@@H]2O[C@](O)(C[C@@H](O)C[C@H]3O[C@@H]3/C=C/C(=O)O1)C[C@H](O)[C@H]2C(=O)O	4
NaN	351.399	C[C@@H]1C[C@@]2(O[C@H]2C)C(=O)O[C@@H]2CCN3CC=C(COC(=O)[C@]1(C)O)[C@H]23	1
NaN	281.352	C[C@@H]1C[C@@H]([C@H](O)CC2CC(=O)NC(=O)C2)C(=O)[C@@H](C)C1	3
NaN	254.761	C[C@@H]1C[C@@H](N(C)C)C(=O)N1c1ccccc1.Cl	4
NaN	247.338	C[C@@H]1C[C@@H](OC(=O)c2cccnc2)CC(C)(C)C1	6
NaN	254.761	C[C@@H]1C[C@H](N(C)C)C(=O)N1c1ccccc1.Cl	4
NaN	190.246	C[C@@H]1C[C@H](N)C(=O)N1c1ccccc1	3
NaN	330.859	C[C@@H]1C[C@H](NCCc2ccccc2)C(=O)N1c1ccccc1.Cl	6
NaN	532.63	C[C@@H]1C[C@H](O)[C@]2(O)O[C@@H]3C[C@@]4(C=O)[C@@H](CC[C@@H]5[C@@H]4CC[C@]4(C)[C@@H](C6=CC(=O)OC6)CC[C@]54O)C[C@H]3O[C@@H]2O1	6
NaN	494.575	C[C@@H]1C[C@H]2[C@@H]3C[C@H](F)C4=CC(=O)C=C[C@]4(C)[C@@]3(F)[C@@H](O)C[C@]2(C)[C@@]1(O)C(=O)COC(=O)C(C)(C)C	6
NaN	410.457	C[C@@H]1C[C@H]2[C@@H]3C[C@H](F)C4=CC(=O)C=C[C@]4(C)[C@@]3(F)[C@H](O)C[C@]2(C)[C@@]1(O)C(=O)CO	6
Fluocortolone	376.468	C[C@@H]1C[C@H]2[C@@H]3C[C@H](F)C4=CC(=O)C=C[C@]4(C)[C@H]3[C@@H](O)C[C@]2(C)[C@H]1C(=O)CO	5
NaN	598.621	C[C@@H]1C[C@H]2[C@@H]3CCC4=CC(=O)C=C[C@]4(C)[C@@]3(F)[C@@H](O)C[C@]2(C)[C@@]1(O)C(=O)COC(=O)c1cccc(S(=O)(=O)[O-])c1.[Na+]	5
NaN	392.467	C[C@@H]1C[C@H]2[C@@H]3CCC4=CC(=O)C=C[C@]4(C)[C@@]3(F)[C@H](O)C[C@]2(C)[C@@]1(O)C(=O)CO	6
NaN	247.382	C[C@@H]1C[C@H]2CC(=O)[C@H]3CCCN4CCC[C@H]2[C@]34C1	4
NaN	736.94	C[C@@H]1C[C@H]2CC[C@H](O2)[C@H](C)C(=O)O[C@@H](C)C[C@@H]2CC[C@@H](O2)[C@@H](C)C(=O)O[C@H](C)C[C@H]2CC[C@H](O2)[C@H](C)C(=O)O[C@@H](C)C[C@@H]2CC[C@@H](O2)[C@@H](C)C(=O)O1	6
NaN	884.07	C[C@@H]1CC[C@@]2(NC1)O[C@H]1C[C@H]3[C@@H]4CC=C5C[C@@H](O[C@@H]6O[C@H](CO)[C@H](O)[C@H](O[C@@H]7O[C@H](CO)[C@@H](O)[C@H](O)[C@H]7O)[C@H]6O[C@@H]6O[C@@H](C)[C@H](O)[C@@H](O)[C@H]6O)CC[C@]5(C)[C@H]4CC[C@]3(C)[C@H]1[C@@H]2C	6
NaN	414.63	C[C@@H]1CC[C@@]2(OC1)O[C@H]1C[C@H]3[C@@H]4CC=C5C[C@@H](O)CC[C@]5(C)[C@H]4CC[C@]3(C)[C@H]1[C@@H]2C	6
2-(2-hydroxypropan-2-yl)-5-methylcyclohexan-1-ol	172.268	C[C@@H]1CC[C@H](C(C)(C)O)[C@H](O)C1	5
2t.5t-dimethyl-cyclopentane-r-carboxylic_acid	142.198	C[C@@H]1CC[C@H](C)[C@H]1C(=O)O	4
artemisinin	282.336	C[C@@H]1CC[C@H]2[C@@H](C)C(=O)O[C@@H]3O[C@@]4(C)CC[C@@H]1[C@]32OO4	6
NaN	282.336	C[C@@H]1CC[C@H]2[C@@H](C)C(=O)O[C@@H]3OC4(C)CC[C@@H]1[C@]32OO4	6
Dexamethasone	392.467	C[C@@H]1CC2C3CCC4=CC(=O)C=CC4(C)[C@@]3(F)C(O)CC2(C)[C@@]1(O)C(=O)CO	6
NaN	365.842	C[C@@H]1Cc2ccccc2N1NC(=O)c1ccc(Cl)c(S(N)(=O)=O)c1	6
NaN	112.216	C[C@@H]1CCC(C)(C)C1	6
1,2-dimethylcyclohexane (cis)	112.216	C[C@@H]1CCCC[C@@H]1C	6
NaN	112.216	C[C@@H]1CCCC[C@H]1C	6
NaN	232.327	C[C@@H]1CCCC[C@H]1NC(=O)Nc1ccccc1	6
NaN	112.172	C[C@@H]1CCCCC1=O	3
NaN	86.134	C[C@@H]1CCCO1	1
NaN	312.377	C[C@@H]1CCN(C(=O)CC#N)C[C@@H]1N(C)c1ncnc2[nH]ccc12	6
NaN	419.384	C[C@@H]1CCO[C@H]2Cn3cc(C(=O)NCc4ccc(F)cc4F)c(=O)c(O)c3C(=O)N12	6
NaN	392.406	C[C@@H]1CN(c2c(F)c(N)c3c(=O)c(C(=O)O)cn(C4CC4)c3c2F)C[C@H](C)N1	5
NaN	114.192	C[C@@H]1CN[C@@H](C)CN1	1
(2R)-2-methyloxirane	58.08	C[C@@H]1CO1	2
3,6-dimethylpiperazine-2,5-dione	142.158	C[C@@H]1NC(=O)[C@@H](C)NC1=O	2
NaN	1457.66	C[C@@H]1NC(=O)C(=O)[C@H](CC(N)=O)NC(=O)[C@@H]2CSSC[C@H](N)C(=O)N[C@H]3CSSC[C@H](NC1=O)C(=O)N[C@@H]([C@@H](C)O)C(=O)NCC(=O)N[C@H](C(=O)N[C@@H](Cc1ccc(O)cc1)C(=O)O)CSSC[C@H](NC(=O)[C@H](Cc1ccc(O)cc1)NC(=O)[C@H](CCC(=O)O)NC3=O)C(=O)N2	5
Piperazine-2.5-dione._3-methyl-	128.131	C[C@@H]1NC(=O)CNC1=O	1
NaN	624.592	C[C@@H]1O[C@@H](O[C@@H]2[C@@H](O)[C@H](OCCc3ccc(O)c(O)c3)O[C@H](CO)[C@H]2OC(=O)/C=C/c2ccc(O)c(O)c2)[C@H](O)[C@H](O)[C@H]1O	6
NaN	530.658	C[C@@H]1O[C@@H](O[C@@H]2C=C3CC[C@@H]4[C@H](CC[C@]5(C)[C@@H](c6ccc(=O)oc6)CC[C@]45O)[C@@]3(C)CC2)[C@H](O)[C@H](O)[C@H]1O	6
(2R,3R,4R,5R)-hexane-1,2,3,4,5,6-hexol; (2S,3S,4S,5S,6R)-6-{[(2S,3S,4R,5S,6R)-2-carboxy-4,5,6-trihydroxyoxan-3-yl]oxy}-3,4,5-trihydroxyoxane-2-carboxylic acid; [(2S,3R,4R,5S,6S)-3-hydroxy-6-{[(2S,3R,4R,5S,6S)-3-hydroxy-6-{[(2S,3R,4R,5S,6S)-6-{[(2S,3R,4R,5S,6S)-3-hydroxy-6-{[(2S,3R,4R,5S,6R)-6-hydroxy-2-methyl-4,5-bis(sulfooxy)oxan-3-yl]oxy}-2-methyl-5-(sulfooxy)oxan-4-yl]oxy}-2-methyl-4,5-bis(sul…	1941.67	C[C@@H]1O[C@@H](O[C@H]2[C@@H](OS(=O)(=O)O)[C@H](OS(=O)(=O)O)[C@H](O)O[C@H]2C)[C@@H](OS(=O)(=O)O)[C@H](O[C@@H]2O[C@@H](C)[C@@H](O[C@@H]3O[C@@H](C)[C@@H](O)[C@@H](O[C@@H]4O[C@@H](C)[C@@H](O)[C@@H](OS(=O)(=O)O)[C@@H]4OS(=O)(=O)O)[C@@H]3OS(=O)(=O)O)[C@@H](OS(=O)(=O)O)[C@@H]2OS(=O)(=O)O)[C@@H]1O.O=C(O)[C@H]1O[C@@H](O[C@H]2[C@H](O)[C@H](O)[C@H](O)O[C@@H]2C(=O)O)[C@@H](O)[C@@H](O)[C@@H]1O.OC[C@@H](O)[C@…	1
NARINGINE	580.539	C[C@@H]1O[C@@H](O[C@H]2[C@H](Oc3cc(O)c4c(c3)O[C@H](c3ccc(O)cc3)CC4=O)O[C@H](CO)[C@@H](O)[C@@H]2O)[C@H](O)[C@H](O)[C@H]1O	4
NaN	728.779	C[C@@H]1O[C@@H](O[C@H]2C[C@@H](O)[C@]3(CO)[C@H]4[C@H](O)C[C@]5(C)[C@@H](C6=CC(=O)OC6)CC[C@]5(O)[C@@H]4CC[C@]3(O)C2)[C@H](O)[C@H](O)[C@H]1O.O.O.O.O.O.O.O.O	3
NaN	550.645	C[C@@H]1O[C@@H](O[C@H]2CC[C@]3(C=O)[C@H]4CC[C@]5(C)[C@@H](C6=CC(=O)OC6)CC[C@]5(O)[C@@H]4CC[C@]3(O)C2)[C@H](O)[C@H](O)[C@H]1O	5
NaN	176.121	C[C@@H]1O[C@@H]1P(=O)([O-])[O-].[Ca+2]	1
NaN	182.023	C[C@@H]1O[C@@H]1P(=O)([O-])[O-].[Na+].[Na+]	1
NaN	138.059	C[C@@H]1O[C@@H]1P(=O)(O)O	1
NaN	209.717	C[C@@H]1O[C@H](C[N+](C)(C)C)C[C@H]1O.[Cl-]	0
NaN	301.168	C[C@@H]1O[C@H](C[N+](C)(C)C)C[C@H]1O.[I-]	1
NaN	780.949	C[C@@H]1O[C@H](O[C@H]2[C@H](C)O[C@H](O[C@H]3[C@H](C)O[C@H](O[C@H]4CC[C@@]5(C)[C@@H](CC[C@@H]6[C@@H]5C[C@@H](O)[C@]5(C)[C@@H](C7=CC(=O)OC7)CC[C@@]65O)C4)C[C@@H]3O)C[C@@H]2O)C[C@H](O)[C@H]1O	6
NaN	764.95	C[C@@H]1O[C@H](O[C@H]2[C@H](C)O[C@H](O[C@H]3[C@H](C)O[C@H](O[C@H]4CC[C@@]5(C)[C@@H](CC[C@@H]6[C@@H]5CC[C@]5(C)[C@@H](C7=CC(=O)OC7)CC[C@@]65O)C4)C[C@@H]3O)C[C@@H]2O)C[C@H](O)[C@H]1O	6
meso-alpha.alpha'-dihydroxy-alpha.alpha'-dimethyladipic acid	206.194	C[C@](O)(CC[C@@](C)(O)C(=O)O)C(=O)O	3
NaN	359.26	C[C@]1(COc2ccc(OC(F)(F)F)cc2)Cn2cc([N+](=O)[O-])nc2O1	6
NaN	346.467	C[C@]12C[C@@H](O)[C@H]3[C@@H](CCC4=CC(=O)CC[C@@]43C)[C@@H]1CC[C@@H]2C(=O)CO	5
(8S.9S.10R.11R.13S.14S)-11-hydroxy-13-methyl-1.2.6.7.8.9.10.11.12.14.15.16-dodecahydrocyclopenta[a]phenanthrene-3.17-dione	288.387	C[C@]12C[C@@H](O)[C@H]3[C@@H](CCC4=CC(=O)CC[C@@H]43)[C@@H]1CCC2=O	5
NaN	344.451	C[C@]12C=C(C=O)C(=O)C=C1CC[C@@H]1[C@@H]2[C@H](O)C[C@@]2(C)[C@H]1CC[C@]2(C)O	5
NaN	646.652	C[C@]12C=CC(=O)C=C1CC[C@@H]1[C@@H]2[C@@H](O)C[C@@]2(C)[C@H]1CC[C@]2(O)C(=O)COC(=O)CCCc1ccc(N(CCCl)CCCl)cc1	6
NaN	484.393	C[C@]12C=CC(=O)C=C1CC[C@@H]1[C@@H]2[C@@H](O)C[C@@]2(C)[C@H]1CC[C@]2(O)C(=O)COP(=O)([O-])[O-].[Na+].[Na+]	1
NaN	360.45	C[C@]12C=CC(=O)C=C1CC[C@@H]1[C@@H]2[C@H](O)C[C@@]2(C)[C@H]1CC[C@]2(O)C(=O)CO	5
NaN	358.434	C[C@]12C=CC(=O)C=C1CC[C@@H]1[C@@H]2C(=O)C[C@@]2(C)[C@H]1CC[C@]2(O)C(=O)CO	5
NaN	394.439	C[C@]12C=CC(=O)C=C1CC[C@H]1[C@@H]3C[C@@H](O)[C@](O)(C(=O)CO)[C@@]3(C)C[C@@H](O)[C@@]12F	6
NaN	528.537	C[C@]12C=CC(=O)N[C@@H]1CC[C@@H]1[C@@H]2CC[C@]2(C)[C@@H](C(=O)Nc3cc(C(F)(F)F)ccc3C(F)(F)F)CC[C@@H]12	6
androsterone	290.447	C[C@]12CC[C@@H](O)C[C@@H]1CC[C@@H]1[C@@H]2CC[C@]2(C)C(=O)CC[C@@H]12	6
NaN	348.483	C[C@]12CC[C@@H](O)C[C@@H]1CC[C@H]1[C@@H]3CC[C@H](C(=O)CO)[C@@]3(C)CC(=O)[C@@H]12	6
NaN	306.446	C[C@]12CC[C@@H](O)C[C@H]1CC[C@@H]1[C@@H]2[C@@H](O)C[C@]2(C)C(=O)CC[C@@H]12	6
NaN	304.43	C[C@]12CC[C@@H](O)C[C@H]1CC[C@@H]1[C@@H]2C(=O)C[C@]2(C)C(=O)CC[C@@H]12	5
NaN	290.447	C[C@]12CC[C@@H](O)C[C@H]1CC[C@@H]1[C@@H]2CC[C@]2(C)C(=O)CC[C@@H]12	6
[(3R.5S.8R.9S.10S.13S.14S.17S)-3-[bis(2-chloroethyl)carbamoyloxy]-10.13-dimethyl-2.3.4.5.6.7.8.9.11.12.14.15.16.17-tetradecahydro-1H-cyclopenta[a]phenanthren-17-yl] N.N-bis(2-chloroethyl)carbamate	628.509	C[C@]12CC[C@@H](OC(=O)N(CCCl)CCCl)C[C@@H]1CC[C@@H]1[C@@H]2CC[C@]2(C)[C@@H](OC(=O)N(CCCl)CCCl)CC[C@@H]12	6
(8R.9R.10S.13S.14S.17S)-17-hydroxy-10.13-dimethyl-1.2.6.7.8.9.11.12.14.15.16.17-dodecahydrocyclopenta[a]phenanthren-3-one	288.431	C[C@]12CC[C@@H]3[C@@H](CCC4=CC(=O)CC[C@]43C)[C@@H]1CC[C@@H]2O	6
(8R,9S,13S,14S,17S)-17-hydroxy-13-methyl-2,4,6,7,8,9,11,12,14,15,16,17-dodecahydro-1H-cyclopenta[a]phenanthren-3-one	274.404	C[C@]12CC[C@@H]3C4=C(CC[C@H]3[C@@H]1CC[C@@H]2O)CC(=O)CC4	6
estr-5(10)-ene-3,17-dione	272.388	C[C@]12CC[C@@H]3C4=C(CC[C@H]3[C@@H]1CCC2=O)CC(=O)CC4	6
NaN	288.387	C[C@]12CC[C@@H]3c4ccc(O)cc4CC[C@H]3[C@@H]1C[C@@H](O)[C@@H]2O	6
NaN	376.496	C[C@]12CC[C@@H]3c4ccc(OC(=O)c5ccccc5)cc4CC[C@H]3[C@@H]1CC[C@@H]2O	6
NaN	356.506	C[C@]12CC[C@@H]3c4ccc(OC5CCCC5)cc4CC[C@H]3[C@@H]1C[C@@H](O)[C@@H]2O	6
NaN	416.514	C[C@]12CC[C@H](O)C[C@@]1(O)CC[C@@H]1[C@@H]2CC[C@]2(C)[C@@H](c3ccc(=O)oc3)[C@@H](O)[C@H]3O[C@]132	5
NaN	400.515	C[C@]12CC[C@H](O)C[C@@]1(O)CC[C@@H]1[C@@H]2CC[C@]2(C)[C@@H](c3ccc(=O)oc3)C[C@H]3O[C@]132	6
NaN	402.531	C[C@]12CC[C@H](O)C[C@@]1(O)CC[C@@H]1[C@@H]2CC[C@]2(C)[C@@H](c3ccc(=O)oc3)CC[C@]12O	6
(3S.5S.8S.9S.10S.11S.13S.14S)-3.11-dihydroxy-10.13-dimethyl-1.2.3.4.5.6.7.8.9.11.12.14.15.16-tetradecahydrocyclopenta[a]phenanthren-17-one	306.446	C[C@]12CC[C@H](O)C[C@@H]1CC[C@@H]1[C@@H]2[C@@H](O)C[C@]2(C)C(=O)CC[C@@H]12	6
NaN	306.446	C[C@]12CC[C@H](O)C[C@@H]1CC[C@@H]1[C@@H]2[C@H](O)C[C@]2(C)C(=O)CC[C@@H]12	6
NaN	290.447	C[C@]12CC[C@H](O)C[C@@H]1CC[C@@H]1[C@@H]2CC[C@]2(C)C(=O)CC[C@@H]12	6
NaN	416.514	C[C@]12CC[C@H](O)C[C@H]1CC[C@@H]1[C@@H]2[C@H](O)C(=O)[C@]2(C)[C@@H](c3ccc(=O)oc3)CC[C@]12O	5
NaN	390.52	C[C@]12CC[C@H](O)C[C@H]1CC[C@@H]1[C@@H]2C[C@@H](O)[C@]2(C)[C@@H](C3=CC(=O)OC3)CC[C@]12O	5
NaN	374.521	C[C@]12CC[C@H](O)C[C@H]1CC[C@@H]1[C@@H]2CC[C@]2(C)[C@@H](C3=CC(=O)OC3)CC[C@]12O	6
NaN	400.515	C[C@]12CC[C@H](O)C[C@H]1CC[C@@H]1[C@@H]2CC[C@]2(C)[C@@H](c3ccc(=O)oc3)[C@@H](O)[C@H]3O[C@]132	6
NaN	384.516	C[C@]12CC[C@H](O)C[C@H]1CC[C@@H]1[C@@H]2CC[C@]2(C)[C@@H](c3ccc(=O)oc3)C[C@H]3O[C@]132	6
NaN	386.532	C[C@]12CC[C@H](O)C[C@H]1CC[C@@H]1[C@@H]2CC[C@]2(C)[C@@H](c3ccc(=O)oc3)CC[C@]12O	6
NaN	304.474	C[C@]12CC[C@H](O)CC1=CC[C@@H]1[C@@H]2CC[C@@]2(C)[C@H]1CC[C@]2(C)O	6
NaN	349.518	C[C@]12CC[C@H](O)CC1=CC[C@@H]1[C@@H]2CC[C@]2(C)C(c3cccnc3)=CC[C@@H]12	6
NaN	390.477	C[C@]12CC[C@H](OS(=O)(=O)[O-])CC1=CC[C@@H]1[C@@H]2CC[C@]2(C)C(=O)CC[C@@H]12.[Na+]	4
NaN	404.503	C[C@]12CC[C@H]3[C@@H](CC[C@]4(O)C[C@@H](O)CC[C@]34C=O)[C@@]1(O)CC[C@@H]2C1=CC(=O)OC1	5
NaN	290.447	C[C@]12CC[C@H]3[C@@H](CC=C4C[C@@H](O)CC[C@@]43C)[C@@H]1CC[C@@H]2O	6
17-hydroxyandrosta-1,4-dien-3-one	286.415	C[C@]12CC[C@H]3[C@@H](CCC4=CC(=O)C=C[C@@]43C)[C@@H]1CC[C@@H]2O	6
NaN	330.468	C[C@]12CC[C@H]3[C@@H](CCC4=CC(=O)CC[C@@]43C)[C@@H]1CC[C@@H]2C(=O)CO	6
NaN	412.445	C[C@]12CC[C@H]3[C@@H](CCC4=CC(=O)CC[C@@]43C)[C@@H]1CC[C@@H]2N(CCCl)CCCl	6
[(8R.9S.10R.13S.14S.17S)-10.13-dimethyl-3-oxo-1.2.6.7.8.9.11.12.14.15.16.17-dodecahydrocyclopenta[a]phenanthren-17-yl] benzoate	392.539	C[C@]12CC[C@H]3[C@@H](CCC4=CC(=O)CC[C@@]43C)[C@@H]1CC[C@@H]2OC(=O)c1ccccc1	6
NaN	406.566	C[C@]12CC[C@H]3[C@@H](CCC4=CC(=O)CC[C@@]43C)[C@@H]1CC[C@@H]2OC(=O)Cc1ccccc1	6
nandrolone	274.404	C[C@]12CC[C@H]3[C@@H](CCC4=CC(=O)CC[C@@H]43)[C@@H]1CC[C@@H]2O	4
estr-4-ene-3,17-dione	272.388	C[C@]12CC[C@H]3[C@@H](CCC4=CC(=O)CC[C@@H]43)[C@@H]1CCC2=O	5
NaN	286.415	C[C@]12CC[C@H]3[C@@H](CCC4CCCC[C@@]43C)C1=CC(=O)C2=O	6
NaN	270.372	C[C@]12CC[C@H]3C(=CCc4cc(O)ccc43)[C@@H]1CC[C@H]2O	6
NaN	330.472	C[C@]12Cc3nonc3C[C@@H]1CC[C@@H]1[C@@H]2CC[C@@]2(C)[C@H]1CC[C@]2(C)O	6
NaN	304.474	C[C@]12CCC(=O)C[C@@H]1CC[C@@H]1[C@@H]2CC[C@@]2(C)[C@H]1CC[C@]2(C)O	6
5alpha-Androst-16-en-3-one	272.432	C[C@]12CCC(=O)C[C@@H]1CC[C@@H]1[C@@H]2CC[C@]2(C)C=CC[C@@H]12	6
NaN	388.504	C[C@]12CCC(=O)C[C@H]1CC[C@@H]1[C@@H]2C[C@@H](O)[C@]2(C)[C@@H](C3=CC(=O)OC3)CC[C@]12O	5
NaN	454.539	C[C@]12CCC(=O)C[C@H]1CC[C@@H]1[C@@H]2CC[C@]2(C)[C@@H](C(=O)COC(=O)CCC(=O)[O-])CC[C@@H]12.[Na+]	4
NaN	372.505	C[C@]12CCC(=O)C[C@H]1CC[C@@H]1[C@@H]2CC[C@]2(C)[C@@H](C3=CC(=O)OC3)CC[C@]12O	5
NaN	340.463	C[C@]12CCC(=O)C=C1C=C[C@@H]1[C@@H]2CC[C@@]2(C)[C@H]1CC[C@@]21CCC(=O)O1	6
NaN	484.521	C[C@]12CCC(=O)C=C1CC[C@@H]1[C@@H]2[C@@H](O)C[C@@]2(C)[C@H]1CC[C@]2(O)C(=O)COC(=O)CCC(=O)[O-].[Na+]	3
NaN	360.45	C[C@]12CCC(=O)C=C1CC[C@@H]1[C@@H]2[C@@H](O)C[C@]2(C=O)[C@@H](C(=O)CO)CC[C@@H]12	6
NaN	360.45	C[C@]12CCC(=O)C=C1CC[C@@H]1[C@@H]2[C@@H]2C[C@@]3([C@@H](C(=O)CO)CC[C@H]13)[C@@H](O)O2	6
NaN	362.466	C[C@]12CCC(=O)C=C1CC[C@@H]1[C@@H]2[C@H](O)C[C@@]2(C)[C@H]1CC[C@]2(O)C(=O)CO	5
NaN	360.45	C[C@]12CCC(=O)C=C1CC[C@@H]1[C@@H]2[C@H](O)C[C@]2(C=O)[C@@H](C(=O)CO)CC[C@@H]12	6
Cortisone	360.45	C[C@]12CCC(=O)C=C1CC[C@@H]1[C@@H]2C(=O)C[C@@]2(C)[C@H]1CC[C@]2(O)C(=O)CO	5
NaN	300.398	C[C@]12CCC(=O)C=C1CC[C@@H]1[C@@H]2C(=O)C[C@]2(C)C(=O)CC[C@@H]12	6
NaN	302.458	C[C@]12CCC(=O)C=C1CC[C@@H]1[C@@H]2CC[C@@]2(C)[C@H]1CC[C@@]2(C)O	6
Spironolactone intermediate	342.479	C[C@]12CCC(=O)C=C1CC[C@@H]1[C@@H]2CC[C@@]2(C)[C@H]1CC[C@@]21CCC(=O)O1	6
17-hydroxy-17-(3-hydroxyprop-1-yn-1-yl)-10,13-dimethyl-1,2,6,7,8,9,10,11,12,13,14,15,16,17-tetradecahydro-3H-cyclopenta[a]phenanthren-3-one (non-preferred name)	342.479	C[C@]12CCC(=O)C=C1CC[C@@H]1[C@@H]2CC[C@@]2(C)[C@H]1CCC2(O)C#CCO	5
calcium dimagnesium(2+) ion tetrahydroxide oxidandiide	302.414	C[C@]12CCC(=O)C=C1CC[C@@H]1[C@@H]2CC[C@]2(C)C(=O)CC(O)[C@@H]12	4
NaN	380.456	C[C@]12CCC(=O)C=C1CC[C@H]1[C@@H]3CC[C@](O)(C(=O)CO)[C@@]3(C)C[C@@H](O)[C@@]12F	5
fludrocortisone	380.456	C[C@]12CCC(=O)C=C1CC[C@H]1[C@@H]3CC[C@](O)(C(=O)CO)[C@@]3(C)C[C@H](O)[C@@]12F	5
NaN	306.446	C[C@]12CCC(O)CC1CC[C@@H]1[C@@H]2C(O)C[C@]2(C)C(=O)CC[C@@H]12	6
NaN	311.425	C[C@]12CCC3=C4CCC(=O)C=C4CC[C@H]3[C@@H]1CC[C@@]2(O)CC#N	5
NaN	268.356	C[C@]12CCc3c(ccc4cc(O)ccc34)[C@@H]1CC[C@H]2O	6
NaN	266.34	C[C@]12CCc3c(ccc4cc(O)ccc34)[C@@H]1CCC2=O	6
NaN	274.448	C[C@]12CCCC[C@@H]1CC[C@@H]1[C@@H]2CC[C@]2(C)C(=O)CC[C@@H]12	6
NaN	290.422	C[C@]12CCCCC1=CC[C@@H]1[C@@H]2CC[C@]2(C)C(=O)[C@H](F)C[C@@H]12	6
NaN	274.448	C[C@]12CCCCC1CC[C@@H]1[C@@H]2CC[C@]2(C)C(=O)CC[C@@H]12	6
NaN	244.265	C[C@H](C(=O)O)c1ccc(-c2ccccc2)c(F)c1	6
(2S)-2-(3-fluoro-4-phenylphenyl)propanoic acid	256.361	C[C@H](C(=O)O)C1CCC(C2CCCCC2)C(F)C1	6
NaN	254.285	C[C@H](C(=O)O)c1cccc(C(=O)c2ccccc2)c1	6
(2S.4R)-2.4-dimethylpentanedioic acid	160.169	C[C@H](C[C@H](C)C(=O)O)C(=O)O	2
3alpha.7beta-dihydroxy-22.23-methylene-5beta-cholan-24-oic_acid	404.591	C[C@H](C1CC1C(=O)O)[C@H]1CC[C@H]2[C@@H]3[C@@H](O)C[C@@H]4C[C@H](O)CC[C@]4(C)[C@H]3CC[C@]12C	6
butanedioic acid, methyl-, (r)-	132.115	C[C@H](CC(=O)O)C(=O)O	1
NaN	430.561	C[C@H](CCC(=O)[O-])[C@H]1CC[C@H]2[C@@H]3[C@H](O)C[C@@H]4C[C@H](O)CC[C@]4(C)[C@H]3C[C@H](O)[C@]12C.[Na+]	4
NaN	424.513	C[C@H](CCC(=O)[O-])[C@H]1CC[C@H]2[C@@H]3C(=O)C[C@@H]4CC(=O)CC[C@]4(C)[C@H]3CC(=O)[C@]12C.[Na+]	2
NaN	414.562	C[C@H](CCC(=O)[O-])[C@H]1CC[C@H]2[C@@H]3CC[C@@H]4C[C@H](O)CC[C@]4(C)[C@H]3C[C@H](O)[C@]12C.[Na+]	5
glycocholic acid	465.631	C[C@H](CCC(=O)NCC(=O)O)[C@H]1CC[C@H]2[C@@H]3[C@H](O)C[C@@H]4C[C@H](O)CC[C@]4(C)[C@H]3C[C@H](O)[C@]12C	6
glycochenodeoxycholic acid	449.632	C[C@H](CCC(=O)NCC(=O)O)[C@H]1CC[C@H]2[C@@H]3[C@H](O)C[C@@H]4C[C@H](O)CC[C@]4(C)[C@H]3CC[C@]12C	6
glycoursodeoxycholic acid	449.632	C[C@H](CCC(=O)NCC(=O)O)[C@H]1CCC2C3C(CC[C@@]21C)[C@@]1(C)CC[C@@H](O)C[C@H]1C[C@@H]3O	6
NaN	408.579	C[C@H](CCC(=O)O)[C@H]1CC[C@H]2[C@@H]3[C@@H](O)C[C@@H]4C[C@H](O)CC[C@]4(C)[C@H]3C[C@H](O)[C@]12C	5
NaN	392.58	C[C@H](CCC(=O)O)[C@H]1CC[C@H]2[C@@H]3[C@@H](O)C[C@@H]4C[C@H](O)CC[C@]4(C)[C@H]3CC[C@]12C	6
hyocholic acid	408.579	C[C@H](CCC(=O)O)[C@H]1CC[C@H]2[C@@H]3[C@H](O)[C@H](O)[C@@H]4C[C@H](O)CC[C@]4(C)[C@H]3CC[C@]12C	6
NaN	408.579	C[C@H](CCC(=O)O)[C@H]1CC[C@H]2[C@@H]3[C@H](O)C[C@@H]4C[C@H](O)CC[C@]4(C)[C@H]3C[C@H](O)[C@]12C	5
NaN	392.58	C[C@H](CCC(=O)O)[C@H]1CC[C@H]2[C@@H]3[C@H](O)C[C@@H]4C[C@H](O)CC[C@]4(C)[C@H]3CC[C@]12C	6
NaN	392.58	C[C@H](CCC(=O)O)[C@H]1CC[C@H]2[C@@H]3C[C@H](O)[C@@H]4C[C@H](O)CC[C@]4(C)[C@H]3CC[C@]12C	6
NaN	376.581	C[C@H](CCC(=O)O)[C@H]1CC[C@H]2[C@@H]3CC[C@@H]4C[C@H](O)CC[C@]4(C)[C@H]3CC[C@]12C	6
NaN	421.666	C[C@H](CCCN(C)C)[C@H]1CC[C@H]2[C@@H]3[C@H](O)C[C@@H]4C[C@H](O)CC[C@]4(C)[C@H]3C[C@H](O)[C@]12C	5
NaN	405.667	C[C@H](CCCN(C)C)[C@H]1CC[C@H]2[C@@H]3[C@H](O)C[C@@H]4C[C@H](O)CC[C@]4(C)[C@H]3CC[C@]12C	6
NaN	405.667	C[C@H](CCCN(C)C)[C@H]1CC[C@H]2[C@@H]3CC[C@@H]4C[C@H](O)CC[C@]4(C)[C@H]3C[C@H](O)[C@]12C	6
NaN	389.668	C[C@H](CCCN(C)C)[C@H]1CC[C@H]2[C@@H]3CC[C@@H]4C[C@H](O)CC[C@]4(C)[C@H]3CC[C@]12C	6
NaN	393.612	C[C@H](CCCN)[C@H]1CC[C@H]2[C@@H]3[C@H](O)C[C@@H]4C[C@H](O)CC[C@]4(C)[C@H]3C[C@H](O)[C@]12C	5
NaN	377.613	C[C@H](CCCN)[C@H]1CC[C@H]2[C@@H]3[C@H](O)C[C@@H]4C[C@H](O)CC[C@]4(C)[C@H]3CC[C@]12C	6
NaN	377.613	C[C@H](CCCN)[C@H]1CC[C@H]2[C@@H]3CC[C@@H]4C[C@H](O)CC[C@]4(C)[C@H]3C[C@H](O)[C@]12C	6
NaN	361.614	C[C@H](CCCN)[C@H]1CC[C@H]2[C@@H]3CC[C@@H]4C[C@H](O)CC[C@]4(C)[C@H]3CC[C@]12C	6
NaN	483.737	C[C@H](CCCNCc1ccccc1)[C@H]1CC[C@H]2[C@@H]3[C@H](O)C[C@@H]4C[C@H](O)CC[C@]4(C)[C@H]3C[C@H](O)[C@]12C	6
NaN	467.738	C[C@H](CCCNCc1ccccc1)[C@H]1CC[C@H]2[C@@H]3[C@H](O)C[C@@H]4C[C@H](O)CC[C@]4(C)[C@H]3CC[C@]12C	6
NaN	467.738	C[C@H](CCCNCc1ccccc1)[C@H]1CC[C@H]2[C@@H]3CC[C@@H]4C[C@H](O)CC[C@]4(C)[C@H]3C[C@H](O)[C@]12C	6
NaN	127.014	C[C@H](Cl)[C@@H](C)Cl	5
NaN	141.041	C[C@H](Cl)C(C)(C)Cl	5
4-[(2R)-2-(3.5-dioxopiperazin-1-yl)propyl]piperazine-2.6-dione	268.273	C[C@H](CN1CC(=O)NC(=O)C1)N1CC(=O)NC(=O)C1	3
NaN	392.543	C[C@H](CN1CCOCC1)C(C(=O)N1CCCC1)(c1ccccc1)c1ccccc1	6
NaN	542.629	C[C@H](CN1CCOCC1)C(C(=O)N1CCCC1)(c1ccccc1)c1ccccc1.O=C(O)[C@H](O)[C@@H](O)C(=O)O	6
NaN	217.29	C[C@H](CS)C(=O)N1CCC[C@H]1C(=O)O	3
NaN	187.67	C[C@H](N)[C@@H](O)c1ccccc1.Cl	0
NaN	167.208	C[C@H](N)[C@H](O)c1cccc(O)c1	1
NaN	203.669	C[C@H](N)[C@H](O)c1cccc(O)c1.Cl	0
NaN	317.294	C[C@H](N)[C@H](O)c1cccc(O)c1.O=C(O)[C@H](O)[C@@H](O)C(=O)O	0
NaN	151.209	C[C@H](N)[C@H](O)c1ccccc1	1
NaN	400.497	C[C@H](N)[C@H](O)c1ccccc1.C[C@H](N)[C@H](O)c1ccccc1.O=S(=O)(O)O	1
NaN	187.67	C[C@H](N)[C@H](O)c1ccccc1.Cl	0
NaN	217.225	C[C@H](N)C(=O)N[C@@H](CCC(N)=O)C(=O)O	1
NaN	218.3	C[C@H](N)C(=O)NC1CCc2ccccc2C1	4
NaN	89.094	C[C@H](N)C(=O)O	1
1-phenylethanamine	121.183	C[C@H](N)c1ccccc1	2
NaN	103.121	C[C@H](N)CC(=O)O	0
NaN	135.21	C[C@H](N)Cc1ccccc1	2
NaN	348.399	C[C@H](N[C@@H](CCc1ccccc1)C(=O)O)C(=O)N1CCC[C@H]1C(=O)O	4
bilanafos	323.286	C[C@H](NC(=O)[C@H](C)NC(=O)[C@@H](N)CCP(C)(=O)O)C(=O)O	1
NaN	189.211	C[C@H](NC(=O)OC(C)(C)C)C(=O)O	2
alanine, n-(aminocarbonyl)-	132.119	C[C@H](NC(N)=O)C(=O)O	3
NaN	323.82	C[C@H](NCCc1ccc(O)cc1)[C@H](O)c1ccc(O)cc1.Cl	3
butane-2,3-diol	90.122	C[C@H](O)[C@@H](C)O	0
NaN	320.517	C[C@H](O)[C@H]1CC[C@H]2[C@@H]3CC[C@@H]4C[C@H](O)CC[C@]4(C)[C@H]3CC[C@]12C	6
NaN	777.088	C[C@H](O)C(=O)Nc1c(I)c(C(=O)NC(CO)CO)c(I)c(C(=O)NC(CO)CO)c1I	1
NaN	114.066	C[C@H](O)C(F)(F)F	1
(S)-2-((S)-1-Carboxy-ethyldisulfanyl)-propionic_acid	210.276	C[C@H](SS[C@@H](C)C(=O)O)C(=O)O	3
(2R)-2-[[(1S)-1-carboxyethyl]disulfanyl]propanoic acid	210.276	C[C@H](SS[C@H](C)C(=O)O)C(=O)O	2
NaN	191.274	C[C@H]1[C@H](c2ccccc2)OCCN1C	3
NaN	227.735	C[C@H]1[C@H](c2ccccc2)OCCN1C.Cl	3
NaN	384.425	C[C@H]1[C@H](OC(=O)CCC(=O)O)O[C@@H]2OC3(C)CC[C@H]4[C@H](C)CC[C@@H]1[C@@]24OO3	5
NaN	356.598	C[C@H]1[C@H]2CC[C@H]3[C@@H]4CC=C5C[C@@H](N(C)C)CC[C@]5(C)[C@H]4CC[C@]23CN1C	6
NaN	325.361	C[C@H]1C(=O)O[C@@H]2CCN3CC=C(COC(=O)[C@](C)(O)[C@]1(C)O)[C@H]23	1
hexythiazox	352.887	C[C@H]1C(c2ccc(Cl)cc2)SC(=O)N1C(=O)NC1CCCCC1	6
NaN	665.733	C[C@H]1C/C=C\C=C/C=C/C=C/[C@H](O[C@H]2O[C@H](C)[C@@H](O)[C@H](N)[C@@H]2O)C[C@H]2O[C@@](O)(C[C@@H](O)C[C@@H]3O[C@H]3/C=C\C(=O)O1)C[C@@H](O)[C@@H]2C(=O)O	5
NaN	665.733	C[C@H]1C/C=C\C=C\C=C/C=C/[C@H](O[C@H]2O[C@H](C)[C@@H](O)[C@H](N)[C@@H]2O)C[C@H]2O[C@@](O)(C[C@@H](O)C[C@@H]3O[C@H]3/C=C/C(=O)O1)C[C@@H](O)[C@@H]2C(=O)O	5
NaN	281.352	C[C@H]1C[C@@H](C)C(=O)[C@@H]([C@@H](O)CC2CC(=O)NC(=O)C2)C1	3
NaN	496.532	C[C@H]1C[C@@H]2[C@H]([C@@H](O)C[C@@]3(C)[C@H]2CC[C@]3(O)C(=O)COC(=O)CCC(=O)[O-])[C@@]2(C)C=CC(=O)C=C12.[Na+]	6
NaN	374.477	C[C@H]1C[C@@H]2[C@H]([C@H](O)C[C@@]3(C)[C@H]2CC[C@]3(O)C(=O)CO)[C@@]2(C)C=CC(=O)C=C12	5
NaN	444.44	C[C@H]1c2cccc(O)c2C(=O)C2=C(O)[C@@]3(O)C(=O)C(C(N)=O)=C(O)[C@@H](N(C)C)[C@@H]3[C@@H](O)[C@@H]21	5
NaN	444.44	C[C@H]1c2cccc(O)c2C(O)=C2C(=O)[C@]3(O)C(=O)/C(=C(/N)O)C(=O)[C@@H](N(C)C)[C@@H]3[C@@H](O)[C@@H]21	4
NaN	444.44	C[C@H]1c2cccc(O)c2C(O)=C2C(=O)[C@]3(O)C(O)=C(C(N)=O)C(=O)[C@@H](N(C)C)[C@@H]3[C@@H](O)[C@@H]21	5
NaN	480.901	C[C@H]1c2cccc(O)c2C(O)=C2C(=O)[C@]3(O)C(O)=C(C(N)=O)C(=O)[C@@H](N(C)C)[C@@H]3[C@@H](O)[C@@H]21.Cl	4
17-hydroxy-1-methylandrostan-3-one	304.474	C[C@H]1CC(=O)C[C@@H]2CC[C@H]3[C@@H]4CC[C@H](O)[C@@]4(C)CC[C@@H]3[C@]21C	6
17-hydroxy-1-methylandrost-4-en-3-one	302.458	C[C@H]1CC(=O)C=C2CC[C@H]3[C@@H]4CC[C@H](O)[C@@]4(C)CC[C@@H]3[C@]21C	6
NaN	414.63	C[C@H]1CC[C@@]2(OC1)O[C@H]1C[C@H]3[C@@H]4CC=C5C[C@@H](O)CC[C@]5(C)[C@H]4CC[C@]3(C)[C@H]1[C@@H]2C	6
NaN	413.646	C[C@H]1CC[C@@H]2[C@@H](C)[C@H]3[C@H](C[C@H]4[C@@H]5CC=C6C[C@@H](O)CC[C@]6(C)[C@H]5C[C@H](O)[C@]34C)N2C1	6
NaN	397.647	C[C@H]1CC[C@@H]2[C@@H](C)[C@H]3[C@H](C[C@H]4[C@@H]5CC=C6C[C@@H](O)CC[C@]6(C)[C@H]5CC[C@]34C)N2C1	6
NaN	868.071	C[C@H]1CC[C@@H]2[C@@H](C)[C@H]3[C@H](C[C@H]4[C@@H]5CC=C6C[C@@H](O[C@@H]7O[C@H](CO)[C@H](O)[C@H](O[C@@H]8O[C@H](CO)[C@@H](O)[C@H](O)[C@H]8O)[C@H]7O[C@@H]7O[C@@H](C)[C@H](O)[C@@H](O)[C@H]7O)CC[C@]6(C)[C@H]5CC[C@]34C)N2C1	6
NaN	112.216	C[C@H]1CC[C@H](C)CC1	6
NaN	114.188	C[C@H]1CC[C@H](O)CC1	3
NaN	316.485	C[C@H]1CC2=CC(=O)CC[C@]2(C)[C@H]2CC[C@@]3(C)[C@@H](CC[C@]3(C)O)[C@H]12	6
4H-Cyclopent[f]oxacyclotridecin-4-one. 1.6.7.8.9	280.364	C[C@H]1CCC/C=C/[C@@H]2C[C@H](O)C[C@H]2[C@@H](O)/C=C/C(=O)O1	6
NaN	280.364	C[C@H]1CCC/C=C/[C@@H]2C[C@H](O)C[C@H]2[C@H](O)/C=C/C(=O)O1	6
NaN	292.331	C[C@H]1CCC[C@H](C[C@H]2Cc3cc(O)cc(O)c3C(=O)O2)O1	6
Patchoulialcohol	222.372	C[C@H]1CCC2(O)C(C)(C)C3CC[C@@]2(C)C1C3	6
NaN	112.172	C[C@H]1CCCC(=O)C1	4
NaN	318.369	C[C@H]1CCCC(=O)CCC/C=C/c2cc(O)cc(O)c2C(=O)O1	6
1,2-dimethylcyclohexane (trans)	112.216	C[C@H]1CCCC[C@@H]1C	6
NaN	424.541	C[C@H]1CN(C[C@H](Cc2ccccc2)C(=O)NCC(=O)O)CC[C@@]1(C)c1cccc(O)c1	6
NaN	100.165	C[C@H]1CNCCN1	1
NaN	414.63	C[C@H]1CO[C@@H]2C[C@@]3(C)[C@@H](C[C@H]4[C@@H]5C=C6C[C@H](O)CC[C@@]6(C)C[C@H]5CC[C@@]43C)O[C@H]2C1	6
NaN	405.357	C[C@H]1CO[C@@H]2Cn3cc(C(=O)NCc4ccc(F)cc4F)c(=O)c(O)c3C(=O)N12	6
2-methyloxirane	58.08	C[C@H]1CO1	1
NaN	361.373	C[C@H]1COc2c(N3CCN(C)CC3)c(F)cc3c(=O)c(C(=O)O)cn1c23	3
NaN	414.234	C[C@H]1N=C(c2ccccc2F)c2cc(Br)ccc2-n2cnc(C(=O)O)c21	6
NaN	246.194	C[C@H]1O[C@@H](n2cc(F)c(=O)[nH]c2=O)[C@H](O)[C@@H]1O	1
1-[(2R.3R.4S.5R)-3.4-dihydroxy-5-methyloxolan-2-yl]-5-fluoropyrimidine-2.4-dione	248.21	C[C@H]1O[C@@H](N2CC(F)C(=O)NC2=O)[C@H](O)[C@@H]1O	1
NaN	796.948	C[C@H]1O[C@@H](O[C@H]2[C@@H](O)C[C@H](O[C@H]3[C@@H](O)C[C@H](O[C@H]4CC[C@@]5(C)[C@H](CC[C@@H]6[C@@H]5C[C@@H](O)[C@]5(C)[C@@H](C7=CC(=O)OC7)[C@@H](O)C[C@]65O)C4)O[C@@H]3C)O[C@@H]2C)C[C@H](O)[C@@H]1O	4
NaN	780.949	C[C@H]1O[C@@H](O[C@H]2[C@@H](O)C[C@H](O[C@H]3[C@@H](O)C[C@H](O[C@H]4CC[C@@]5(C)[C@H](CC[C@@H]6[C@@H]5CC[C@]5(C)[C@@H](C7=CC(=O)OC7)[C@@H](O)C[C@]65O)C4)O[C@@H]3C)O[C@@H]2C)C[C@H](O)[C@@H]1O	6
NaN	634.807	C[C@H]1O[C@@H](O[C@H]2[C@@H](O)C[C@H](O[C@H]3CC[C@]4(C)C5CC[C@]6(C)[C@@H](C7=CC(=O)OC7)CC[C@]6(O)C5CC[C@@H]4C3)O[C@@H]2C)C[C@H](O)[C@@H]1O	6
NaN	534.646	C[C@H]1O[C@@H](O[C@H]2CC[C@]3(C=O)[C@H]4CC[C@]5(C)[C@@H](C6=CC(=O)OC6)CC[C@]5(O)[C@@H]4CC[C@]3(O)C2)C[C@H](O)[C@@H]1O	5
NaN	645.608	C[C@H]1O[C@H](O[C@H]2[C@H](O)[C@@H](O)[C@@H](O[C@H]3[C@H](O)[C@@H](O)C(O)O[C@@H]3CO)O[C@@H]2CO)[C@H](O)[C@@H](O)[C@@H]1N[C@H]1C=C(CO)[C@@H](O)[C@H](O)[C@H]1O	1
4-[[(2S)-2-amino-3-hydroxy-2-methylpropanoyl]amino]-N-[1-[(2R.5S.6R)-5-[(2R.3R.4S.5S.6R)-5-(dimethylamino)-3.4-dihydroxy-6-methyloxan-2-yl]oxy-6-methyloxan-2-yl]-2-oxopyrimidin-4-yl]benzamide	618.688	C[C@H]1O[C@H](O[C@H]2CC[C@H](n3ccc(NC(=O)c4ccc(NC(=O)[C@@](C)(N)CO)cc4)nc3=O)O[C@@H]2C)[C@H](O)[C@@H](O)[C@@H]1N(C)C	4
2-methylpropane	57.116	C[C](C)C	6
chipcote	241.643	C[Hg]C#N	1
NaN	251.078	C[Hg]Cl	4
NaN	328.718	C[Hg+].O=C([O-])C[S-].[Na+]	2
NaN	172.055	C[N+]([O-])(CCCl)CCCl	4
NaN	208.516	C[N+]([O-])(CCCl)CCCl.Cl	0
nitromethane	61.04	C[N+](=O)[O-]	1
ergothioneine	229.305	C[N+](C)(C)C(Cc1cnc(S)[nH]1)C(=O)[O-]	2
N,N,N-trimethylmethanaminium chloride	109.6	C[N+](C)(C)C.[Cl-]	1
tetramethylazanium hydroxide	91.154	C[N+](C)(C)C.[OH-]	1
tetramethylazanium 2-carboxybenzoate	239.271	C[N+](C)(C)C.O=C([O-])c1ccccc1C(=O)O	0
NaN	161.201	C[N+](C)(C)C[C@H](O)CC(=O)[O-]	1
NaN	197.662	C[N+](C)(C)C[C@H](O)CC(=O)O.[Cl-]	0
NaN	281.227	C[N+](C)(C)c1cc(O)cc([N+](C)(C)C)c1.[Cl-].[Cl-]	0
NaN	248.12	C[N+](C)(C)c1cc(O)ccc1O.[Br-]	0
NaN	448.13	C[N+](C)(C)c1ccc([N+](C)(C)C)cc1.[I-].[I-]	0
NaN	232.121	C[N+](C)(C)c1ccc(O)cc1.[Br-]	0
NaN	336.229	C[N+](C)(C)c1ccc(OC(=O)c2ccccc2)cc1.[Br-]	1
8-[(4-amino-3-nitrophenyl)diazenyl]-7-hydroxy-N,N,N-trimethylnaphthalen-2-aminium chloride	401.854	C[N+](C)(C)c1ccc2c(c1)/C(=N/Nc1ccc(N)c([N+](=O)[O-])c1)C(=O)C=C2.[Cl-]	3
8-[(4-aminophenyl)diazenyl]-7-hydroxy-N,N,N-trimethylnaphthalen-2-aminium chloride	356.857	C[N+](C)(C)c1ccc2ccc(O)c(N=Nc3ccc(N)cc3)c2c1.[Cl-]	4
NaN	232.121	C[N+](C)(C)c1cccc(O)c1.[Br-]	0
NaN	279.121	C[N+](C)(C)c1cccc(O)c1.[I-]	0
NaN	362.267	C[N+](C)(C)c1cccc(OC(=O)/C=C/c2ccccc2)c1.[Br-]	2
NaN	370.674	C[N+](C)(C)c1cccc(OC(=O)c2ccc(Cl)cc2)c1.[Br-]	1
NaN	351.244	C[N+](C)(C)c1cccc(OC(=O)c2ccc(N)cc2)c1.[Br-]	1
NaN	370.674	C[N+](C)(C)c1cccc(OC(=O)c2cccc(Cl)c2)c1.[Br-]	1
NaN	336.229	C[N+](C)(C)c1cccc(OC(=O)c2ccccc2)c1.[Br-]	1
NaN	350.256	C[N+](C)(C)c1cccc(OC(=O)Cc2ccccc2)c1.[Br-]	1
NaN	216.122	C[N+](C)(C)c1ccccc1.[Br-]	1
N,N,N-trimethylanilinium chloride	171.671	C[N+](C)(C)c1ccccc1.[Cl-]	1
NaN	153.225	C[N+](C)(C)c1ccccc1.[OH-]	1
NaN	232.121	C[N+](C)(C)c1ccccc1O.[Br-]	0
NaN	336.229	C[N+](C)(C)c1ccccc1OC(=O)c1ccccc1.[Br-]	2
NaN	336.112	C[N+](C)(C)CC(O)C[N+](C)(C)C.[Br-].[Br-]	0
NaN	197.662	C[N+](C)(C)CC(O)CC(=O)O.[Cl-]	0
(3-chloro-2-hydroxypropyl)trimethylazanium chloride	188.098	C[N+](C)(C)CC(O)CCl.[Cl-]	1
NaN	429.046	C[N+](C)(C)CC[N+]1(C)Cc2c(Cl)c(Cl)c(Cl)c(Cl)c2C1.[Cl-].[Cl-]	0
NaN	480.216	C[N+](C)(C)CC[N+]1(C)CC2CCCC(C2)C1.[I-].[I-]	1
NaN	474.168	C[N+](C)(C)CC[N+]1(C)Cc2ccccc2C1.[I-].[I-]	0
NaN	476.206	C[N+](C)(C)CC[S+]([O-])CC[N+](C)(C)C.[I-].[I-]	0
NaN	462.157	C[N+](C)(C)Cc1ccc([N+](C)(C)C)cc1.[I-].[I-]	1
NaN	309.045	C[N+](C)(C)Cc1cccc(Br)c1.[Br-]	1
NaN	230.149	C[N+](C)(C)Cc1ccccc1.[Br-]	1
NaN	167.252	C[N+](C)(C)Cc1ccccc1.[OH-]	1
NaN	246.148	C[N+](C)(C)Cc1ccccc1O.[Br-]	1
NaN	350.256	C[N+](C)(C)Cc1ccccc1OC(=O)c1ccccc1.[Br-]	1
NaN	267.11	C[N+](C)(C)Cc1ccco1.[I-]	0
trimethyl(oxiran-2-ylmethyl)azanium chloride	151.637	C[N+](C)(C)CC1CO1.[Cl-]	1
NaN	246.974	C[N+](C)(C)CCBr.[Br-]	0
NaN	320.113	C[N+](C)(C)CCC[N+](C)(C)C.[Br-].[Br-]	0
NaN	494.243	C[N+](C)(C)CCC[N+]1(C)CC2CCCC(C2)C1.[I-].[I-]	0
NaN	408.222	C[N+](C)(C)CCC[N+]1(C)CCc2ccccc2C1.[Br-].[Br-]	1
NaN	469.059	C[N+](C)(C)CCC[n+]1cc(Br)c2ccccc2c1.[Br-].[Br-]	1
NaN	440.223	C[N+](C)(C)CCC[n+]1cc2ccccc2c2ccccc21.[Br-].[Br-]	0
NaN	506.326	C[N+](C)(C)CCC[n+]1ccc(C(c2ccccc2)c2ccccc2)cc1.[Br-].[Br-]	0
NaN	442.239	C[N+](C)(C)CCC[n+]1ccc(C=Cc2ccccc2)cc1.[Br-].[Br-]	1
NaN	430.228	C[N+](C)(C)CCC[n+]1ccc(Cc2ccccc2)cc1.[Br-].[Br-]	1
NaN	429.2	C[N+](C)(C)CCC[n+]1ccc2[nH]c3ccccc3c2c1.[Br-].[Br-]	1
NaN	390.163	C[N+](C)(C)CCC[n+]1ccc2ccccc2c1.[Br-].[Br-]	1
NaN	429.2	C[N+](C)(C)CCC[n+]1cccc2[nH]c3ccccc3c21.[Br-].[Br-]	1
NaN	340.103	C[N+](C)(C)CCC[n+]1ccccc1.[Br-].[Br-]	0
NaN	394.195	C[N+](C)(C)CCC[NH+]1CCc2ccccc2C1.[Br-].[Br-]	0
NaN	454.178	C[N+](C)(C)CCC1CC[N+](C)(C)CC1.[I-].[I-]	1
NaN	476.184	C[N+](C)(C)CCc1ccc([N+](C)(C)C)cc1.[I-].[I-]	1
NaN	334.14	C[N+](C)(C)CCCC[N+](C)(C)C.[Br-].[Br-]	1
NaN	508.27	C[N+](C)(C)CCCC[N+]1(C)CC2CCCC(C2)C1.[I-].[I-]	1
NaN	490.211	C[N+](C)(C)CCCc1ccc([N+](C)(C)C)cc1.[I-].[I-]	0
NaN	348.167	C[N+](C)(C)CCCCC[N+](C)(C)C.[Br-].[Br-]	1
NaN	442.167	C[N+](C)(C)CCCCC[N+](C)(C)C.[I-].[I-]	1
NaN	418.217	C[N+](C)(C)CCCCC[n+]1ccc2ccccc2c1.[Br-].[Br-]	0
NaN	504.238	C[N+](C)(C)CCCCc1ccc([N+](C)(C)C)cc1.[I-].[I-]	1
NaN	362.194	C[N+](C)(C)CCCCCC[N+](C)(C)C.[Br-].[Br-]	0
NaN	273.292	C[N+](C)(C)CCCCCC[N+](C)(C)C.[Cl-].[Cl-]	0
NaN	456.194	C[N+](C)(C)CCCCCC[N+](C)(C)C.[I-].[I-]	1
NaN	432.244	C[N+](C)(C)CCCCCC[n+]1ccc2ccccc2c1.[Br-].[Br-]	1
NaN	518.265	C[N+](C)(C)CCCCCc1ccc([N+](C)(C)C)cc1.[I-].[I-]	0
NaN	376.221	C[N+](C)(C)CCCCCCC[N+](C)(C)C.[Br-].[Br-]	0
NaN	470.221	C[N+](C)(C)CCCCCCC[N+](C)(C)C.[I-].[I-]	0
NaN	532.292	C[N+](C)(C)CCCCCCc1ccc([N+](C)(C)C)cc1.[I-].[I-]	1
NaN	418.302	C[N+](C)(C)CCCCCCCCCC[N+](C)(C)C.[Br-].[Br-]	1
NaN	366.331	C[N+](C)(C)CCCCN1CC2CCCC(C2)C1.[I-]	1
chlormequat chloride	158.072	C[N+](C)(C)CCCl.[Cl-]	1
NaN	352.304	C[N+](C)(C)CCCN1CC2CCCC(C2)C1.[I-]	1
NaN	472.193	C[N+](C)(C)CCCOCCC[N+](C)(C)C.[I-].[I-]	1
NaN	186.068	C[N+](C)(C)CCF.[Br-]	0
NaN	340.974	C[N+](C)(C)CCI.[I-]	0
2-hydroxy-N,N,N-trimethylethanaminium hydroxide	121.18	C[N+](C)(C)CCO.[OH-]	1
NaN	283.332	C[N+](C)(C)CCO.Cn1c2ncnc-2c([O-])n(C)c1=O	1
NaN	259.262	C[N+](C)(C)CCO.O=C([O-])c1cc(=O)[nH]c(=O)[nH]1	1
NaN	241.287	C[N+](C)(C)CCO.O=C([O-])c1ccccc1O	0
NaN	510.198	C[N+](C)(C)CCOC(=O)C1C[N+]2(C)CCC1CC2.[I-].[I-]	1
NaN	510.198	C[N+](C)(C)CCOC(=O)C1CC2CC[N+]1(C)CC2.[I-].[I-]	1
NaN	243.734	C[N+](C)(C)CCOC(=O)c1ccccc1.[Cl-]	0
NaN	361.31	C[N+](C)(C)CCOC(=O)CCC(=O)OCC[N+](C)(C)C.[Cl-].[Cl-]	1
NaN	544.212	C[N+](C)(C)CCOC(=O)CCC(=O)OCC[N+](C)(C)C.[I-].[I-]	1
NaN	350.3	C[N+](C)(C)CCOC(c1ccccc1)c1ccccc1.[Br-]	5
NaN	227.102	C[N+](C)(C)CCOC(N)=O.[Br-]	0
NaN	182.651	C[N+](C)(C)CCOC(N)=O.[Cl-]	0
NaN	536.236	C[N+](C)(C)CCOc1ccc(OCC[N+](C)(C)C)cc1.[I-].[I-]	1
NaN	444.139	C[N+](C)(C)CCOCC[N+](C)(C)C.[I-].[I-]	1
NaN	470.177	C[N+](C)(C)CCOCC[N+]1(C)CCCC1.[I-].[I-]	0
NaN	486.176	C[N+](C)(C)CCOCC[N+]1(C)CCOCC1.[I-].[I-]	0
NaN	257.667	C[N+](C)(C)CCOP(=O)([O-])[O-].[Ca+2].[Cl-]	0
NaN	257.223	C[N+](C)(C)CCOP(=O)([O-])OC[C@H](O)CO	1
NaN	488.327	C[N+](C)(C)CCOP(=O)([O-])OP(=O)(O)OC[C@H]1O[C@@H](n2ccc(N)nc2=O)[C@H](O)[C@@H]1O	0
NaN	460.207	C[N+](C)(C)CCSCC[N+](C)(C)C.[I-].[I-]	0
NaN	492.274	C[N+](C)(C)CCSSCC[N+](C)(C)C.[I-].[I-]	0
NaN	544.212	C[N+](C)(C)COC(=O)CCCCC(=O)OC[N+](C)(C)C.[I-].[I-]	1
NaN	202.039	C[N+](C)(C)N.[I-]	1
NaN	308.219	C[N+](C)(Cc1ccccc1)c1cccc(O)c1.[Br-]	1
NaN	547.352	C[N+](C)(Cc1ccccc1Cl)CC1CCC(CNCc2ccccc2Cl)CC1.[I-]	6
NaN	666.586	C[N+](C)(CCCCCC[N+](C)(C)C(c1ccccc1)c1ccccc1)C(c1ccccc1)c1ccccc1.[Br-].[Br-]	5
NaN	662.554	C[N+](C)(CCCCCC[N+](C)(C)C1c2ccccc2-c2ccccc21)C1c2ccccc2-c2ccccc21.[Br-].[Br-]	4
NaN	514.39	C[N+](C)(CCCCCC[N+](C)(C)Cc1ccccc1)Cc1ccccc1.[Br-].[Br-]	0
NaN	718.662	C[N+](C)(CCCCCC[N+](C)(C)CCC1c2ccccc2-c2ccccc21)CCC1c2ccccc2-c2ccccc21.[Br-].[Br-]	6
NaN	718.662	C[N+](C)(CCCCCCCCCC[N+](C)(C)C1c2ccccc2-c2ccccc21)C1c2ccccc2-c2ccccc21.[Br-].[Br-]	6
NaN	570.498	C[N+](C)(CCCCCCCCCC[N+](C)(C)Cc1ccccc1)Cc1ccccc1.[Br-].[Br-]	2
NaN	206.544	C[N+](C)(CCCl)CCCl.[Cl-]	0
carboxymethyldimethyl-3-[[(3,3,4,4,5,5,6,6,7,7,8,8,8-tridecafluorooctyl)sulphonyl]amino]propylammonium hydroxide	570.368	C[N+](C)(CCCNS(=O)(=O)CCC(F)(F)C(F)(F)C(F)(F)C(F)(F)C(F)(F)C(F)(F)F)CC(=O)[O-]	6
NaN	413.433	C[N+](C)(CCOCC[N+](C)(C)Cc1ccccc1)Cc1ccccc1.[Cl-].[Cl-]	0
N,N-dimethyl-3,3-diphenyloxolan-2-iminium bromide	346.268	C[N+](C)=C1OCCC1(c1ccccc1)c1ccccc1.[Br-]	4
(5-amino-3-hydroxy-5-oxopentylidene)-dimethylazanium chloride	194.662	C[N+](C)=CCC(O)CC(N)=O.[Cl-]	1
Methyl morpholine oxide	117.148	C[N+]1([O-])CCOCC1	1
NaN	398.297	C[N+]1(C)[C@@H]2CC(OC(=O)[C@H](CO)c3ccccc3)C[C@H]1[C@@H]1O[C@@H]12.[Br-]	1
NaN	384.314	C[N+]1(C)[C@@H]2CC[C@H]1CC(OC(=O)C(CO)c1ccccc1)C2.[Br-]	1
NaN	366.414	C[N+]1(C)[C@@H]2CC[C@H]1CC(OC(=O)C(CO)c1ccccc1)C2.O=[N+]([O-])[O-]	1
NaN	370.287	C[N+]1(C)[C@@H]2CC[C@H]1CC(OC(=O)C(O)c1ccccc1)C2.[Br-]	1
NaN	493.385	C[N+]1(C)C2CCC1CC(OC(=O)C(O)(c1ccccc1)c1ccccc1)C2.[I-]	5
NaN	380.282	C[N+]1(C)CC[C@]23c4c5ccc(O)c4O[C@H]2[C@@H](O)C=C[C@H]3[C@H]1C5.[Br-]	1
NaN	496.215	C[N+]1(C)CCC(CC[N+]2(C)CCOCC2)CC1.[I-].[I-]	5
NaN	398.341	C[N+]1(C)CCC(OC(=O)C(O)(c2ccccc2)C2CCCC2)C1.[Br-]	3
NaN	412.349	C[N+]1(C)CCC(OC(=O)C(O)(c2ccccc2)c2cccs2)C1.[Br-]	2
NaN	420.347	C[N+]1(C)CCCC(OC(=O)C(O)(c2ccccc2)c2ccccc2)C1.[Br-]	4
NaN	318.202	C[N+]1(C)CCN(c2ccccc2)CC1.[I-]	1
NaN	498.256	C[N+]1(C)CCOC(O)(c2ccc(C3(O)C[N+](C)(C)CCO3)cc2)C1.[Br-].[Br-]	6
NaN	317.261	C[N+]1(C2CSSC2)CCCC1.[I-]	2
NaN	506.254	C[N+]1(CC[N+]2(C)CC3CCCC(C3)C2)CCCC1.[I-].[I-]	6
NaN	525.281	C[N+]1(Cc2ccc(Br)cc2)C2CCC1CC(OC(=O)C(O)c1ccccc1)C2.[Br-]	4
NaN	571.943	C[N+]1(Cc2ccc(Cl)cc2)C2CCC1CC(OC(=O)C(O)(c1ccccc1)c1ccc(N)cc1)C2.[Br-]	6
NaN	480.83	C[N+]1(Cc2ccc(Cl)cc2)C2CCC1CC(OC(=O)C(O)c1ccccc1)C2.[Br-]	6
NaN	451.994	C[N+]1(Cc2cccc3ccccc23)C2CCC1CC(OC(=O)C(O)c1ccccc1)C2.[Cl-]	4
NaN	537.498	C[N+]1(Cc2ccccc2)C2CCC1CC(OC(=O)C(O)(c1ccccc1)c1ccc(N)cc1)C2.[Br-]	6
NaN	522.483	C[N+]1(Cc2ccccc2)C2CCC1CC(OC(=O)C(O)(c1ccccc1)c1ccccc1)C2.[Br-]	6
NaN	446.385	C[N+]1(Cc2ccccc2)C2CCC1CC(OC(=O)C(O)c1ccccc1)C2.[Br-]	3
NaN	417.391	C[N+]1(CCC(C(N)=O)(c2ccccc2)c2ccccc2)CCCCC1.[Br-]	5
NaN	337.935	C[N+]1(CCC(O)(c2ccccc2)C2CCCCC2)CCCC1.[Cl-]	6
NaN	445.366	C[N+]1(CCC(O)(c2ccccc2)c2cccs2)CCOCC1.[I-]	3
NaN	520.281	C[N+]1(CCC[N+]2(C)CC3CCCC(C3)C2)CCCC1.[I-].[I-]	6
NaN	536.28	C[N+]1(CCC[N+]2(C)CC3CCCC(C3)C2)CCOCC1.[I-].[I-]	6
NaN	434.26	C[N+]1(CCC[N+]2(C)CCc3ccccc3C2)CCCC1.[Br-].[Br-]	6
NaN	466.189	C[N+]1(CCC[N+]2(C)CCCC2)CCCC1.[I-].[I-]	5
NaN	494.243	C[N+]1(CCC[N+]2(C)CCCCC2)CCCCC1.[I-].[I-]	6
NaN	466.261	C[N+]1(CCC[n+]2cc3ccccc3c3ccccc32)CCCC1.[Br-].[Br-]	4
NaN	416.201	C[N+]1(CCC[n+]2ccc3ccccc3c2)CCCC1.[Br-].[Br-]	0
NaN	432.2	C[N+]1(CCC[n+]2ccc3ccccc3c2)CCOCC1.[Br-].[Br-]	0
NaN	466.261	C[N+]1(CCC[n+]2cccc3c4ccccc4ccc32)CCCC1.[Br-].[Br-]	6
NaN	534.308	C[N+]1(CCCC[N+]2(C)CC3CCCC(C3)C2)CCCC1.[I-].[I-]	6
NaN	480.216	C[N+]1(CCCC[N+]2(C)CCCC2)CCCC1.[I-].[I-]	5
NaN	508.27	C[N+]1(CCCC[N+]2(C)CCCCC2)CCCCC1.[I-].[I-]	6
NaN	418.214	C[N+]1(CCCC[N+]2(C)CCOCC2)CCOCC1.[Br-].[Br-]	4
NaN	430.228	C[N+]1(CCCC[n+]2ccc3ccccc3c2)CCCC1.[Br-].[Br-]	1
NaN	432.241	C[N+]1(CCCCC[N+]2(C)CCOCC2)CCOCC1.[Br-].[Br-]	5
NaN	414.27	C[N+]1(CCCCCC[N+]2(C)CCCC2)CCCC1.[Br-].[Br-]	6
NaN	536.324	C[N+]1(CCCCCC[N+]2(C)CCCCC2)CCCCC1.[I-].[I-]	6
NaN	540.268	C[N+]1(CCCCCC[N+]2(C)CCOCC2)CCOCC1.[I-].[I-]	5
NaN	550.351	C[N+]1(CCCCCCC[N+]2(C)CCCCC2)CCCCC1.[I-].[I-]	6
NaN	554.295	C[N+]1(CCCCCCC[N+]2(C)CCOCC2)CCOCC1.[I-].[I-]	6
NaN	582.349	C[N+]1(CCCCCCCCC[N+]2(C)CCOCC2)CCOCC1.[I-].[I-]	6
NaN	564.378	C[N+]1(CCCCCCCCCC[N+]2(C)CCCC2)CCCC1.[I-].[I-]	6
NaN	592.432	C[N+]1(CCCCCCCCCC[N+]2(C)CCCCC2)CCCCC1.[I-].[I-]	6
NaN	596.376	C[N+]1(CCCCCCCCCC[N+]2(C)CCOCC2)CCOCC1.[I-].[I-]	6
NaN	592.432	C[N+]1(CCCCCCCCCCCC[N+]2(C)CCCC2)CCCC1.[I-].[I-]	6
NaN	624.43	C[N+]1(CCCCCCCCCCCC[N+]2(C)CCOCC2)CCOCC1.[I-].[I-]	6
NaN	381.767	C[N+]1(CCCCCOc2ccc(Br)cn2)CCSC1.[Cl-]	6
NaN	392.369	C[N+]1(CCCCN2CC3CCCC(C3)C2)CCCC1.[I-]	5
NaN	312.112	C[N+]1(CCCl)CC[N+](C)(CCCl)CC1.[Cl-].[Cl-]	4
NaN	378.342	C[N+]1(CCCN2CC3CCCC(C3)C2)CCCC1.[I-]	4
NaN	342.999	C[N+]1(CCN(C2CCCCC2)C2CCCCC2)CCCCC1.[Cl-]	6
NaN	364.315	C[N+]1(CCN2CC3CCCC(C3)C2)CCCC1.[I-]	4
NaN	496.215	C[N+]1(CCOCC[N+]2(C)CCCC2)CCCC1.[I-].[I-]	5
NaN	524.269	C[N+]1(CCOCC[N+]2(C)CCCCC2)CCCCC1.[I-].[I-]	6
NaN	528.213	C[N+]1(CCOCC[N+]2(C)CCOCC2)CCOCC1.[I-].[I-]	3
NaN	432.358	C[N+]12CCC(CC1)C(OC(=O)C(O)(c1ccccc1)c1ccccc1)C2.[Br-]	4
NaN	380.289	C[n+]1c(-c2ccccc2)c2cc(N)ccc2c2ccc(N)cc21.[Br-]	6
NaN	259.74	C[n+]1c2cc(N)ccc2cc2ccc(N)cc21.[Cl-]	2
NaN	289.176	C[n+]1c2ccccc2c(N)c2ccccc21.[Br-]	4
NaN	289.176	C[n+]1c2ccccc2cc2ccc(N)cc21.[Br-]	4
paraquat dichloride	257.164	C[n+]1ccc(-c2cc[n+](C)cc2)cc1.[Cl-].[Cl-]	1
NaN	303.168	C[n+]1ccc(-c2cccs2)cc1.[I-]	1
NaN	287.1	C[n+]1ccc(-c2ccoc2)cc1.[I-]	1
NaN	303.168	C[n+]1ccc(-c2ccsc2)cc1.[I-]	1
1-methylpyridinium chloride	129.59	C[n+]1ccccc1.[Cl-]	1
NaN	221.041	C[n+]1ccccc1.[I-]	0
NaN	312.844	C[NH+](C)[C@@H]1CC[C@@](C#N)(c2ccccc2)c2ccccc21.[Cl-]	6
NaN	330.859	C[NH+](C)[C@@H]1CC[C@@](C(N)=O)(c2ccccc2)c2ccccc21.[Cl-]	6
NaN	312.844	C[NH+](C)[C@@H]1CC[C@](C#N)(c2ccccc2)c2ccccc21.[Cl-]	6
NaN	261.796	C[NH+](C)[C@H](Cc1ccccc1)c1ccccc1.[Cl-]	5
NaN	287.834	C[NH+](C)[C@H]1CC[C@@H](c2ccccc2)c2ccccc21.[Cl-]	6
cartap hydrochloride	273.811	C[NH+](C)C(CSC(N)=O)CSC(N)=O.[Cl-]	1
NaN	410.47	C[NH+](C)C1CC[C@@](C(N)=O)(c2ccccc2)c2ccccc21.O=C([O-])/C=C\C(=O)O	6
NaN	346.301	C[NH+](C)CC/C=C1/c2ccccc2C=Cc2ccc(Cl)cc21.[Cl-]	6
NaN	348.317	C[NH+](C)CC/C=C1/c2ccccc2CCc2ccc(Cl)cc21.[Cl-]	6
NaN	331.685	C[NH+](C)CCC[n+]1ccc2ccccc2c1.[Br-].[Cl-]	1
NaN	388.77	C[NH+](C)CCC[NH+]1Cc2ccc(Cl)cc2Nc2ccccc21.[Cl-].[Cl-]	6
NaN	317.816	C[NH+](C)CCC1(c2ccccc2)C(=O)Oc2ccccc21.[Cl-]	4
NaN	294.307	C[NH+](C)CCc1c[nH]c2ccc(O)cc12.O=C([O-])C(=O)O	2
NaN	320.683	C[NH+](C)CCc1csc2ccc(Br)cc12.[Cl-]	6
NaN	241.787	C[NH+](C)CCc1csc2ccccc12.[Cl-]	5
NaN	367.364	C[NH+](C)CCCC1(c2ccccc2)C[NH+](C)c2ccccc21.[Cl-].[Cl-]	6
NaN	367.364	C[NH+](C)CCCC1(c2ccccc2)c2ccccc2C[NH+]1C.[Cl-].[Cl-]	5
NaN	329.915	C[NH+](C)CCCC1(c2ccccc2)CCCc2ccccc21.[Cl-]	6
NaN	331.887	C[NH+](C)CCCC1(c2ccccc2)OCCc2ccccc21.[Cl-]	6
NaN	329.915	C[NH+](C)CCCC1c2ccccc2C(C)(C)c2ccccc21.[Cl-]	6
NaN	313.872	C[NH+](C)CCCC1c2ccccc2C=Cc2ccccc21.[Cl-]	6
NaN	315.888	C[NH+](C)CCCC1c2ccccc2CCc2ccccc21.[Cl-]	6
NaN	305.205	C[NH+](C)CCCN1C(=O)COc2ccc(Cl)cc21.[Cl-]	4
NaN	352.265	C[NH+](C)CCCn1c2ccc(Cl)cc2c(=O)c2cccnc21.[Cl-]	6
NaN	376.84	C[NH+](C)CCCn1c2ccccc2c2cc(Cl)ccc21.O=C([O-])C(=O)O	6
NaN	366.292	C[NH+](C)CCCN1c2ccccc2NC(=O)c2ccc(Cl)cc21.[Cl-]	6
NaN	317.864	C[NH+](C)CCCN1Cc2ccccc2Nc2ccccc21.[Cl-]	6
NaN	370.722	C[NH+](C)CCN(Cc1ccc(Br)cc1)c1ccccn1.[Cl-]	6
NaN	296.867	C[NH+](C)CCN(Cc1cccs1)c1ccccc1.[Cl-]	5
NaN	367.276	C[NH+](C)CCN1C(=O)C(c2ccccc2)Oc2ccc(Cl)cc21.[Cl-]	6
NaN	352.265	C[NH+](C)CCN1C(=O)c2ccccc2Nc2cc(Cl)ccc21.[Cl-]	6
NaN	362.813	C[NH+](C)CCn1c2ccccc2c2cc(Cl)ccc21.O=C([O-])C(=O)O	6
NaN	309.24	C[NH+](C)CCn1c2ccccc2c2ccc(Cl)cc21.[Cl-]	6
NaN	277.723	C[NH+](C)CCOC(=O)COc1ccc(F)cc1.[Cl-]	3
NaN	259.733	C[NH+](C)CCOC(=O)COc1ccccc1.[Cl-]	3
NaN	318.804	C[NH+](C)CCOC(=O)n1c2ccccc2c2ccccc21.[Cl-]	6
NaN	468.04	C[NH+](C)CCOC(C1c2ccccc2-c2ccccc21)C1c2ccccc2-c2ccccc21.[Cl-]	6
NaN	360.712	C[NH+](C)CCOC(c1ccc(Cl)cc1)c1cccc(Cl)c1.[Cl-]	6
NaN	360.712	C[NH+](C)CCOC(c1ccc(Cl)cc1)c1ccccc1Cl.[Cl-]	6
NaN	367.92	C[NH+](C)CCOC(c1ccccc1)c1ccc(-c2ccccc2)cc1.[Cl-]	6
NaN	373.968	C[NH+](C)CCOC(c1ccccc1)c1ccc(C2CCCCC2)cc1.[Cl-]	6
NaN	417.718	C[NH+](C)CCOC(c1ccccc1)c1ccc(I)cc1.[Cl-]	6
NaN	326.267	C[NH+](C)CCOC(c1ccccc1)c1cccc(Cl)c1.[Cl-]	6
NaN	341.882	C[NH+](C)CCOC(c1ccccc1)c1cccc2ccccc12.[Cl-]	6
NaN	326.267	C[NH+](C)CCOC(c1ccccc1)c1ccccc1Cl.[Cl-]	6
NaN	297.851	C[NH+](C)CCOC(c1ccccc1)c1cccs1.[Cl-]	5
NaN	411.498	C[NH+](C)CCOC1C=CC2=C(CCC=C2)Cc2ccccc21.O=C([O-])/C=C\C(=O)O	6
NaN	330.859	C[NH+](C)CCON=C1c2ccccc2CCc2ccccc21.[Cl-]	6
morphine sulfate	668.765	C[NH+]1CC[C@@]23c4c5ccc(O)c4OC2[C@H](O)C=C[C@@H]3[C@@H]1C5.C[NH+]1CC[C@@]23c4c5ccc(O)c4OC2[C@H](O)C=C[C@@H]3[C@@H]1C5.O=S(=O)([O-])[O-]	2
NaN	343.854	C[NH+]1CCC(OC(=O)C2c3ccccc3-c3ccccc32)CC1.[Cl-]	6
NaN	215.68	C[NH+]1CCc2c(ccc(O)c2O)C1.[Cl-]	1
NaN	354.277	C[NH+]1CCc2cc(O)c(O)cc2C1CCc1ccc(Cl)cc1.[Cl-]	6
NaN	469.651	C[NH+]1CCCC1c1cn(Cc2ccccc2)c2ccccc12.O=S(=O)([O-])NC1CCCCC1	6
NaN	302.205	C[NH+]1CCN(/N=C/C(=O)c2ccc(Cl)cc2)CC1.[Cl-]	4
NaN	216.712	C[NH2+]C(C)C(O)c1ccc(N)cc1.[Cl-]	1
NaN	233.695	C[NH2+]C(C)C(O)c1ccc(O)c(O)c1.[Cl-]	0
NaN	217.696	C[NH2+]C(C)C(O)c1cccc(O)c1.[Cl-]	0
NaN	298.817	C[NH2+]C1CC[C@@](C#N)(c2ccccc2)c2ccccc21.[Cl-]	5
NaN	247.722	C[NH2+]CC(O)c1cc(OC)ccc1OC.[Cl-]	1
NaN	187.67	C[NH2+]CC(O)c1ccccc1.[Cl-]	1
NaN	295.76	C[NH2+]CC=C(c1cccc(F)c1)c1cccc(F)c1.[Cl-]	5
NaN	340.298	C[NH2+]CCC[NH+]1Cc2ccccc2Nc2ccccc21.[Cl-].[Cl-]	6
NaN	306.656	C[NH2+]CCc1csc2ccc(Br)cc12.[Cl-]	6
NaN	241.787	C[NH2+]CCc1csc2ccc(C)cc12.[Cl-]	5
NaN	317.86	C[NH2+]CCCC1(c2ccccc2)OCCc2ccccc21.[Cl-]	6
NaN	301.861	C[NH2+]CCCC1c2ccccc2CCc2ccccc21.[Cl-]	6
NaN	358.778	C[NH2+]CCCN1C(=O)C(C)Oc2ccc(Cl)cc21.O=C([O-])C(=O)O	4
NaN	317.82	C[NH2+]CCCN1C(=O)c2ccccc2Nc2ccccc21.[Cl-]	6
NaN	340.298	C[NH2+]CCCN1c2ccccc2C[NH2+]c2ccccc21.[Cl-].[Cl-]	6
NaN	317.82	C[NH2+]CCCN1c2ccccc2NC(=O)c2ccccc21.[Cl-]	6
NaN	291.178	C[NH2+]CCN1C(=O)C(C)Oc2ccc(Cl)cc21.[Cl-]	4
NaN	383.444	C[NH2+]CCOC1c2ccccc2CCc2ccccc21.O=C([O-])/C=C\C(=O)O	6
methanaminium chloride	67.519	C[NH3+].[Cl-]	4
magnesium(2+) ion dimethanolate	86.373	C[O-].C[O-].[Mg+2]	6
methyl(triphenyl)phosphonium bromide	357.231	C[P+](c1ccccc1)(c1ccccc1)c1ccccc1.[Br-]	1
sodium methanethiolate	70.092	C[S-].[Na+]	5
NaN	302.307	C[S+]([O-])c1ccc2oc3ccc(C(=O)O)cc3c(=O)c2c1	6
NaN	203.223	C[S+]([O-])CCn1ccnc1[N+](=O)[O-]	1
Trimethylsulfoxonium iodide	220.075	C[S+](C)(C)=O.[I-]	2
NaN	78.136	C[S+](C)[O-]	0
NaN	199.703	C[S+](C)CC[C@H](N)C(=O)O.[Cl-]	3
NaN	245.3	C[S+](C)CCOc1ccccc1.O=[N+]([O-])[O-]	6
NaN	291.372	C[S+](Cc1ccccc1)Cc1ccccc1.O=[N+]([O-])[O-]	6
dimethyl selenide	109.03	C[Se]C	3
tripotassium methylsilanetris(olate)	132.232	C[Si]([O-])(O)O.[K+]	1
tetramethylsilane	88.226	C[Si](C)(C)C	6
1-propanamine, 3-(trimethylsilyl)-	131.295	C[Si](C)(C)CCCN	4
ethanamine, 2-(trimethylsilyl)-	117.268	C[Si](C)(C)CCN	4
methanamine, 1-(trimethylsilyl)-	103.241	C[Si](C)(C)CN	4
bis(trimethylsilyl)amine	161.397	C[Si](C)(C)N[Si](C)(C)C	5
HEXAMETHYLDISILOXANE	162.381	C[Si](C)(C)O[Si](C)(C)C	6
octamethyltrisiloxane	236.536	C[Si](C)(C)O[Si](C)(C)O[Si](C)(C)C	6
decamethyltetrasiloxane	310.691	C[Si](C)(C)O[Si](C)(C)O[Si](C)(C)O[Si](C)(C)C	6
DODECAMETHYLPENTASILOXANE	384.846	C[Si](C)(C)O[Si](C)(C)O[Si](C)(C)O[Si](C)(C)O[Si](C)(C)C	6
2,2,4,4,6,6,8,8,10,10,12,12-dodecamethyl-3,5,7,9,11-pentaoxa-2,4,6,8,10,12-hexasilatridecane	459.001	C[Si](C)(C)O[Si](C)(C)O[Si](C)(C)O[Si](C)(C)O[Si](C)(C)O[Si](C)(C)C	6
METHYLTRIS(TRIMETHYLSILOXY)SILANE	310.691	C[Si](C)(C)O[Si](C)(O[Si](C)(C)C)O[Si](C)(C)C	6
Tris(trimethylsiloxy)phenylsilane	372.762	C[Si](C)(C)O[Si](O[Si](C)(C)C)(O[Si](C)(C)C)c1ccccc1	6
tetratrimethylsilyl silicate	384.846	C[Si](C)(C)O[Si](O[Si](C)(C)C)(O[Si](C)(C)C)O[Si](C)(C)C	6
dimethylsilanediol	92.17	C[Si](C)(O)O	1
1,3-disiloxanediol, 1,1,3,3-tetramethyl-	166.325	C[Si](C)(O)O[Si](C)(C)O	1
trimethylsilane	73.191	C[Si](C)C	3
flusilazole	315.399	C[Si](Cn1cncn1)(c1ccc(F)cc1)c1ccc(F)cc1	6
2,2,4,6,6-pentamethyl-3,5-dioxa-2,4,6-trisilaheptane	221.501	C[Si](O[Si](C)(C)C)O[Si](C)(C)C	6
NaN	240.335	C[Si]1(C)CCCC2(C1)C(=O)NC(=O)NC2=O	5
NaN	256.403	C[Si]1(C)CCCC2(C1)C(=O)NC(=S)NC2=O	6
NaN	254.362	C[Si]1(C)CCCCC2(C1)C(=O)NC(=O)NC2=O	5
dodecamethylcyclohexasiloxane	444.93	C[Si]1(C)O[Si](C)(C)O[Si](C)(C)O[Si](C)(C)O[Si](C)(C)O[Si](C)(C)O1	6
decamethylcyclopentasiloxane	370.775	C[Si]1(C)O[Si](C)(C)O[Si](C)(C)O[Si](C)(C)O[Si](C)(C)O1	6
OCTAMETHYLCYCLOTETRASILOXANE	296.62	C[Si]1(C)O[Si](C)(C)O[Si](C)(C)O[Si](C)(C)O1	6
HEXAMETHYLCYCLOTRISILOXANE	222.465	C[Si]1(C)O[Si](C)(C)O[Si](C)(C)O1	4
2,4,6,8,10-pentamethyl-1,3,5,7,9,2,4,6,8,10-pentaoxapentasilecane	295.6	C[Si]1O[Si](C)O[Si](C)O[Si](C)O[Si](C)O1	0
dimethyltin dichloride	219.687	C[Sn](C)(Cl)Cl	3
NaN	181.831	C[Sn](C)C.O	2
ETHYLENE	28.054	C=C	4
disodium 6-amino-5-[(E)-2-[4-(2-bromoprop-2-enamido)-2-(4-methyl-3-sulfonatobenzenesulfonyl)phenyl]diazen-1-yl]naphthalene-2-sulfonate	753.542	C=C(Br)C(=O)Nc1ccc(N=Nc2c(N)ccc3cc(S(=O)(=O)[O-])ccc23)c(S(=O)(=O)c2ccc(C)c(S(=O)(=O)[O-])c2)c1.[Na+].[Na+]	4
disodium 1-amino-4-[[4-[(2-bromo-1-oxoallyl)amino]-2-sulphonatophenyl]amino]-9,10-dihydro-9,10-dioxoanthracene-2-sulphonate	666.395	C=C(Br)C(=O)Nc1ccc(Nc2cc(S(=O)(=O)[O-])c(N)c3c2C(=O)c2ccccc2C3=O)c(S(=O)(=O)[O-])c1.[Na+].[Na+]	2
disodium 6-amino-5-[(E)-2-[4-(2-bromoprop-2-enamido)-2-sulfonatophenyl]diazen-1-yl]-4-hydroxynaphthalene-2-sulfonate	615.351	C=C(Br)C(=O)Nc1ccc(NNC2=C3C(=O)C=C(S(=O)(=O)[O-])C=C3C=CC2=N)c(S(=O)(=O)[O-])c1.[Na+].[Na+]	3
disodium 5-({4-[(2-bromoacryloyl)amino]-2-sulfonatophenyl}diazenyl)-4-hydroxy-6-(methylamino)naphthalene-2-sulfonate	629.378	C=C(Br)C(=O)Nc1ccc(NNC2=C3C(=O)C=C(S(=O)(=O)[O-])C=C3C=CC2=NC)c(S(=O)(=O)[O-])c1.[Na+].[Na+]	4
disodium 4-{4-[(E)-2-[5-(2-bromoprop-2-enamido)-2-sulfonatophenyl]diazen-1-yl]-3-methyl-5-oxo-4,5-dihydro-1H-pyrazol-1-yl}-2,5-dichlorobenzene-1-sulfonate	699.256	C=C(Br)C(=O)Nc1ccc(S(=O)(=O)[O-])c(N=NC2C(=O)N(c3cc(Cl)c(S(=O)(=O)[O-])cc3Cl)N=C2C)c1.[Na+].[Na+]	1
2-bromo-3,3,3-trifluoroprop-1-ene	174.947	C=C(Br)C(F)(F)F	4
NaN	303.156	C=C(Br)CC1([C@H](C)CC)C(=O)NC(=O)NC1=O	5
NaN	289.129	C=C(Br)CC1(C(C)C)C(=O)NC(=O)NC1=O	5
NaN	325.138	C=C(Br)CC1(C(C)CC)C(=O)N=C([O-])NC1=O.[Na+]	5
butallylonal; 5-(2-bromoallyl)-5-sec-butylbarbituric acid	303.156	C=C(Br)CC1(C(C)CC)C(=O)NC(=O)NC1=O	5
NaN	339.165	C=C(Br)CC1(C(C)CCC)C(=O)N=C([O-])NC1=O.[Na+]	5
ethyl 2-cyanoprop-2-enoate	125.127	C=C(C#N)C(=O)OCC	6
NaN	148.161	C=C(C(=O)O)c1ccccc1	4
NaN	271.36	C=C(C(=O)OC1C[C@H]2CC[C@@H](C1)N2C)c1ccccc1	5
NaN	281.783	C=C(C(=O)OC1CC[NH+](C)CC1)c1ccccc1.[Cl-]	5
NaN	376.711	C=C(C(=O)OC1CC2CCC(C1)[NH+]2C)c1c(Cl)cccc1Cl.[Cl-]	6
NaN	386.717	C=C(C(=O)OC1CC2CCC(C1)[NH+]2C)c1ccc(Br)cc1.[Cl-]	6
NaN	363.929	C=C(C(=O)OC1CC2CCC(C1)[NH+]2C)c1ccc(C(C)(C)C)cc1.[Cl-]	6
NaN	342.266	C=C(C(=O)OC1CC2CCC(C1)[NH+]2C)c1cccc(Cl)c1.[Cl-]	6
NaN	342.266	C=C(C(=O)OC1CC2CCC(C1)[NH+]2C)c1ccccc1Cl.[Cl-]	6
NaN	1375.44	C=C(C(=O)OC1CC2CCC(C1)N2C)c1ccc(C(F)(F)F)cc1.C=C(C(=O)OC1CC2CCC(C1)N2C)c1ccc(C(F)(F)F)cc1.C=C(C(=O)OC1CC2CCC(C1)N2C)c1ccc(C(F)(F)F)cc1.C=C(C(=O)OC1CC2CCC(C1)N2C)c1ccc(C(F)(F)F)cc1.O	6
NaN	301.386	C=C(C(=O)OC1CC2CCC(C1)N2C)c1ccc(OC)cc1	5
NaN	283.799	C=C(C(=O)OCC[NH+](CC)CC)c1ccccc1.[Cl-]	5
NaN	186.255	C=C(C)/C([O-])=N/[N+](C)(C)CC(C)O	1
tutin	294.303	C=C(C)[C@@H]1[C@H]2OC(=O)[C@@H]1[C@]1(O)[C@H]3O[C@H]3[C@]3(CO3)[C@]1(C)[C@@H]2O	3
NaN	456.711	C=C(C)[C@@H]1CC[C@]2(C(=O)O)CC[C@]3(C)[C@H](CC[C@@H]4[C@@]5(C)CC[C@H](O)C(C)(C)[C@@H]5CC[C@]43C)[C@@H]12	6
NaN	426.729	C=C(C)[C@@H]1CC[C@]2(C)CC[C@]3(C)[C@H](CC[C@@H]4[C@@]5(C)CC[C@H](O)C(C)(C)[C@@H]5CC[C@]43C)[C@@H]12	6
(r)-(-)-carvone	150.221	C=C(C)[C@@H]1CC=C(C)C(=O)C1	4
NaN	152.237	C=C(C)[C@@H]1CC=C(C)C(O)C1	4
NaN	394.423	C=C(C)[C@@H]1Cc2c(ccc3c2O[C@H]2COc4cc(OC)c(OC)cc4[C@@H]2C3=O)O1	6
NaN	314.469	C=C(C)[C@@H]1CCC(C)=C[C@H]1c1c(O)cc(CCCCC)cc1O	6
NaN	314.469	C=C(C)[C@@H]1CCC(C)=C[C@H]1c1c(O)cc(O)cc1CCCCC	6
NaN	152.237	C=C(C)[C@@H]1CCC2(C)OC2C1	5
NaN	152.237	C=C(C)[C@H]1CC[C@H](C)C(=O)C1	4
(5S)-2-methyl-5-(prop-1-en-2-yl)cyclohex-2-en-1-one	150.221	C=C(C)[C@H]1CC=C(C)C(=O)C1	4
(4R)-1-methyl-4-(prop-1-en-2-yl)cyclohex-1-ene	136.238	C=C(C)[C@H]1CC=C(C)CC1	6
rotenone	394.423	C=C(C)[C@H]1Cc2c(ccc3c2O[C@@H]2COc4cc(OC)c(OC)cc4[C@@H]2C3=O)O1	6
NaN	56.108	C=C(C)C	5
METHACRYLONITRILE	67.091	C=C(C)C#N	3
NaN	82.146	C=C(C)C(=C)C	5
NaN	170.164	C=C(C)C(=O)/C(=C/C(=O)O)OC	3
hydroxyzincio 2-methylprop-2-enoate	167.479	C=C(C)C(=O)[O-].[OH-].[Zn+2]	6
NaN	170.164	C=C(C)C(=O)C(=CC(=O)O)OC	3
N-isopropyl-2-methylacrylamide	127.187	C=C(C)C(=O)NC(C)C	3
dicryl	230.094	C=C(C)C(=O)Nc1ccc(Cl)c(Cl)c1	6
2-methyl-N-[(2-methylprop-2-enamido)methyl]prop-2-enamide	182.223	C=C(C)C(=O)NCNC(=O)C(=C)C	3
N-(methoxymethyl)-2-methylprop-2-enamide	129.159	C=C(C)C(=O)NCOC	1
2-methylprop-2-enoic acid	86.09	C=C(C)C(=O)O	2
2-(chloromethyl)oxirane; 4-[2-(4-hydroxyphenyl)propan-2-yl]phenol; 2-methylprop-2-enoic acid	406.906	C=C(C)C(=O)O.CC(C)(c1ccc(O)cc1)c1ccc(O)cc1.ClCC1CO1	6
METHYL METHACRYLATE	100.117	C=C(C)C(=O)OC	3
2-methylprop-2-enoyl 2-methylprop-2-enoate	154.165	C=C(C)C(=O)OC(=O)C(=C)C	2
tert-butyl methacrylate	142.198	C=C(C)C(=O)OC(C)(C)C	5
NaN	128.171	C=C(C)C(=O)OC(C)C	4
1-hydroxypropan-2-yl 2-methylprop-2-enoate 2-hydroxypropyl 2-methylprop-2-enoate	144.17	C=C(C)C(=O)OC(C)CO	1
3,3,5-trimethylcyclohexyl 2-methylprop-2-enoate	210.317	C=C(C)C(=O)OC1CC(C)CC(C)(C)C1	6
(1S,2S,4S)-1,7,7-trimethylbicyclo[2.2.1]heptan-2-yl 2-methylprop-2-enoate	222.328	C=C(C)C(=O)OC1CC2CCC1(C)C2(C)C	6
phenyl methacrylate	162.188	C=C(C)C(=O)Oc1ccccc1	5
cyclohexyl 2-methylprop-2-enoate	168.236	C=C(C)C(=O)OC1CCCCC1	5
NaN	114.144	C=C(C)C(=O)OCC	4
NaN	142.198	C=C(C)C(=O)OCC(C)C	4
2-hydroxypropyl 2-methylprop-2-enoate	144.17	C=C(C)C(=O)OCC(C)O	2
2,2-bis({[(2-methylprop-2-enoyl)oxy]methyl})butyl 2-methylprop-2-enoate	338.4	C=C(C)C(=O)OCC(CC)(COC(=O)C(=C)C)COC(=O)C(=C)C	6
2-ethylhexyl 2-methylprop-2-enoate	198.306	C=C(C)C(=O)OCC(CC)CCCC	6
2,2,3,3,4,4,5,5-octafluoropentyl 2-methylprop-2-enoate	300.145	C=C(C)C(=O)OCC(F)(F)C(F)(F)C(F)(F)C(F)F	6
2,2,2-trifluoroethyl methacrylate	168.114	C=C(C)C(=O)OCC(F)(F)F	5
2.3-dihydroxypropyl 2-methylprop-2-enoate	160.169	C=C(C)C(=O)OCC(O)CO	1
2-PROPENOIC ACID. 2-METHYL-. (1-METHYLETHYLIDENE	512.599	C=C(C)C(=O)OCC(O)COc1ccc(C(C)(C)c2ccc(OCC(O)COC(=O)C(=C)C)cc2)cc1	6
dimethyl[2-[(2-methyl-1-oxoallyl)oxy]ethyl](3-sulphopropyl)ammonium hydroxide	279.358	C=C(C)C(=O)OCC[N+](C)(C)CCCS(=O)(=O)[O-]	0
benzyl 2-methylprop-2-enoate	176.215	C=C(C)C(=O)OCc1ccccc1	5
oxolan-2-ylmethyl 2-methylprop-2-enoate	170.208	C=C(C)C(=O)OCC1CCCO1	3
oxiran-2-ylmethyl 2-methylprop-2-enoate	142.154	C=C(C)C(=O)OCC1CO1	3
NaN	128.171	C=C(C)C(=O)OCCC	4
3,3,4,4,5,5,6,6,7,7,8,8,8-tridecafluorooctyl 2-methylprop-2-enoate	432.176	C=C(C)C(=O)OCCC(F)(F)C(F)(F)C(F)(F)C(F)(F)C(F)(F)C(F)(F)F	6
3-(trimethoxysilyl)propyl 2-methylprop-2-enoate	248.351	C=C(C)C(=O)OCCC[Si](OC)(OC)OC	6
METHACRYLIC_ACID._N-BUTYL_ESTER	142.198	C=C(C)C(=O)OCCCC	5
hexyl 2-methylprop-2-enoate	170.252	C=C(C)C(=O)OCCCCCC	6
8-methylnonyl methacrylate	226.36	C=C(C)C(=O)OCCCCCCCC(C)C	6
dodecyl 2-methylprop-2-enoate	254.414	C=C(C)C(=O)OCCCCCCCCCCCC	6
octadecyl 2-methylprop-2-enoate	338.576	C=C(C)C(=O)OCCCCCCCCCCCCCCCCCC	6
12-[(2-methylprop-2-enoyl)oxy]dodecyl 2-methylprop-2-enoate	338.488	C=C(C)C(=O)OCCCCCCCCCCCCOC(=O)C(=C)C	6
10-[(2-methylprop-2-enoyl)oxy]decyl 2-methylprop-2-enoate	310.434	C=C(C)C(=O)OCCCCCCCCCCOC(=O)C(=C)C	6
6-[(2-methylprop-2-enoyl)oxy]hexyl 2-methylprop-2-enoate	254.326	C=C(C)C(=O)OCCCCCCOC(=O)C(=C)C	6
4-[(2-methylprop-2-enoyl)oxy]butyl 2-methylprop-2-enoate	226.272	C=C(C)C(=O)OCCCCOC(=O)C(=C)C	5
propane-2,2-diylbis(4,1-phenyleneoxypropane-3,1-diyl) bis(2-methylacrylate)	480.601	C=C(C)C(=O)OCCCOc1ccc(C(C)(C)c2ccc(OCCCOC(=O)C(=C)C)cc2)cc1	6
2-(dimethylamino)ethyl 2-methylprop-2-enoate	157.213	C=C(C)C(=O)OCCN(C)C	1
2-(2-oxoimidazolidin-1-yl)ethyl methacrylate	198.222	C=C(C)C(=O)OCCN1CCNC1=O	0
2-[(3.5-dimethylpyrazole-1-carbonyl)amino]ethyl 2-methylprop-2-enoate	251.286	C=C(C)C(=O)OCCNC(=O)n1nc(C)cc1C	5
NaN	185.267	C=C(C)C(=O)OCCNC(C)(C)C	4
NaN	130.143	C=C(C)C(=O)OCCO	1
{2-[(2-methylprop-2-enoyl)oxy]ethoxy}phosphonic acid	228.137	C=C(C)C(=O)OCCO.O=P(O)(O)O	3
2-[(2-methylprop-2-enoyl)oxy]ethyl 2-methylprop-2-enoate	198.218	C=C(C)C(=O)OCCOC(=O)C(=C)C	4
2-[(2-methylprop-2-enoyl)oxy]ethyl 3-oxobutanoate	214.217	C=C(C)C(=O)OCCOC(=O)CC(C)=O	3
4-{2-[(2-methylprop-2-enoyl)oxy]ethoxy}-4-oxobutanoic acid	230.216	C=C(C)C(=O)OCCOC(=O)CCC(=O)O	2
2-PROPENOIC ACID. 2-METHYL-. 7.7.9(OR 7.9.9)-TRI	470.563	C=C(C)C(=O)OCCOC(=O)NCCC(C)CC(C)(C)CNC(=O)OCCOC(=O)C(=C)C	6
2-[4-[2-[4-[2-(2-methylprop-2-enoyloxy)ethoxy]phenyl]propan-2-yl]phenoxy]ethyl 2-methylprop-2-enoate	452.547	C=C(C)C(=O)OCCOc1ccc(C(C)(C)c2ccc(OCCOC(=O)C(=C)C)cc2)cc1	6
2-phenoxyethyl 2-methylprop-2-enoate	206.241	C=C(C)C(=O)OCCOc1ccccc1	5
2-ethoxyethyl 2-methylprop-2-enoate	158.197	C=C(C)C(=O)OCCOCC	3
2-(2-butoxyethoxy)ethyl 2-methylprop-2-enoate	230.304	C=C(C)C(=O)OCCOCCOCCCC	4
2-(2-{2-[(2-methylprop-2-enoyl)oxy]ethoxy}ethoxy)ethyl 2-methylprop-2-enoate	286.324	C=C(C)C(=O)OCCOCCOCCOC(=O)C(=C)C	4
2-[2-(2-ethoxyethoxy)ethoxy]ethyl methacrylate	246.303	C=C(C)C(=O)OCCOCCOCCOCC	2
2-[2-(2-{2-[(2-methylprop-2-enoyl)oxy]ethoxy}ethoxy)ethoxy]ethyl 2-methylprop-2-enoate	330.377	C=C(C)C(=O)OCCOCCOCCOCCOC(=O)C(=C)C	3
NaN	225.082	C=C(C)C(Br)OCC(O)CO	3
2-methylprop-2-enamide	85.106	C=C(C)C(N)=O	1
2-methylprop-2-enal	70.091	C=C(C)C=O	2
hyenanchin	310.302	C=C(C)C1(O)[C@H]2OC(=O)[C@@H]1[C@]1(O)[C@H]3O[C@H]3[C@]3(CO3)[C@]1(C)[C@@H]2O	3
NaN	150.221	C=C(C)C1CC=C(C)C(=O)C1	4
(-)-carveol; 5-isopropenyl-2-methyl-2-cyclohexen-1-ol	152.237	C=C(C)C1CC=C(C)C(O)C1	4
d-Limonene	136.238	C=C(C)C1CC=C(C)CC1	6
1,3,3-trimethyl-2-oxabicyclo[2.2.2]octane; 1-methyl-4-(prop-1-en-2-yl)cyclohex-1-ene; 2,6,6-trimethylbicyclo[3.1.1]hept-2-ene	426.729	C=C(C)C1CC=C(C)CC1.CC12CCC(CC1)C(C)(C)O2.CC1=CCC2CC1C2(C)C	6
rotenone	394.423	C=C(C)C1Cc2c(ccc3c2OC2COc4cc(OC)c(OC)cc4C2C3=O)O1	6
2-hydroxy-1-{1-[4-(2-hydroxy-2-methylpropanoyl)phenyl]-1,3,3-trimethyl-2,3-dihydro-1H-inden-5-yl}-2-methylpropan-1-one; 2-hydroxy-1-{3-[4-(2-hydroxy-2-methylpropanoyl)phenyl]-1,1,3-trimethyl-2,3-dihydro-1H-inden-5-yl}-2-methylpropan-1-one; 2-hydroxy-2-methyl-1-[4-(prop-1-en-2-yl)phenyl]propan-1-one	1021.34	C=C(C)c1ccc(C(=O)C(C)(C)O)cc1.CC(C)(O)C(=O)c1ccc(C2(C)CC(C)(C)c3cc(C(=O)C(C)(C)O)ccc32)cc1.CC(C)(O)C(=O)c1ccc(C2(C)CC(C)(C)c3ccc(C(=O)C(C)(C)O)cc32)cc1	6
1,2-cyclohexanediol, 1-methyl-4-(1-methylethenyl	170.252	C=C(C)C1CCC(C)(O)C(O)C1	2
PLINOL	154.253	C=C(C)C1CCC(C)(O)C1C	4
NaN	152.237	C=C(C)C1CCC(C)C(=O)C1	4
2-isopropenyl-5-methylcyclohexanol	154.253	C=C(C)C1CCC(C)CC1O	4
1,3-bis(prop-1-en-2-yl)benzene	158.244	C=C(C)c1cccc(C(=C)C)c1	6
prop-1-en-2-ylbenzene	118.179	C=C(C)c1ccccc1	5
NaN	70.135	C=C(C)CC	5
2,4,4-trimethylpent-1-ene	112.216	C=C(C)CC(C)(C)C	6
N-phenylaniline; 2,4,4-trimethylpent-1-ene	281.443	C=C(C)CC(C)(C)C.c1ccc(Nc2ccccc2)cc1	6
NaN	84.162	C=C(C)CCC	6
3-chloro-2-methylpropene	90.553	C=C(C)CCl	4
3-methylbut-3-en-1-ol	86.134	C=C(C)CCO	2
Ethalfluralin	333.266	C=C(C)CN(CC)c1c([N+](=O)[O-])cc(C(F)(F)F)cc1[N+](=O)[O-]	6
NaN	234.259	C=C(C)Cn1c(=O)c2c(ncn2C)n(C)c1=O	4
NaN	195.222	C=C(C)Cn1c(N)cc(=O)n(C)c1=O	3
NaN	272.345	C=C(C)CNC(=O)OCC(C)(CCC)COC(N)=O	6
NaN	229.32	C=C(C)CNC(=O)OCC(C)(CO)CCC	5
NaN	219.284	C=C(C)CNc1ccc(C(C)C(=O)O)cc1	5
methallyl alcohol	72.107	C=C(C)CO	1
NaN	146.186	C=C(C)COCC(O)CO	2
sodium 2-methylprop-2-ene-1-sulfonate	158.154	C=C(C)CS(=O)(=O)[O-].[Na+]	1
isopropenyl methyl ether	72.107	C=C(C)OC	1
isopropenyl acetate	100.117	C=C(C)OC(C)=O	3
NaN	1583.58	C=C(C/C=C(\C)CCC=C(C)C)CCC(C)(C)/C=C/CC/C(C)=C/CO[C@H](COP(=O)(O)O[C@H]1O[C@H](C(=O)O)[C@@](C)(O)[C@H](OC(N)=O)[C@H]1O[C@@H]1O[C@H](CO[C@@H]2O[C@H](CO)[C@@H](O)[C@H](O)[C@H]2O)[C@@H](O[C@@H]2OC(C)[C@@H](O[C@@H]3O[C@H](C(=O)NC4=C(O)CCC4=O)[C@H](O)[C@H](O)[C@H]3O)[C@H](O)[C@H]2NC(C)=O)[C@H](O)[C@H]1NC(C)=O)C(=O)O	0
NaN	404.42	C=C(c1ccc(-c2ccccn2)cc1)C(O)(Cn1cncn1)c1ccc(F)cc1F	6
1,1-diphenylethylene	180.25	C=C(c1ccccc1)c1ccccc1	6
NaN	360.244	C=C(c1ccccc1Cl)C(O)(Cn1cncn1)c1ccc(Cl)cc1	6
NaN	361.779	C=C(c1ccccc1Cl)C(O)(Cn1cncn1)c1ccc(F)cc1F	6
itanoxone	300.741	C=C(CC(=O)c1ccc(-c2ccccc2Cl)cc1)C(=O)O	6
NaN	130.099	C=C(CC(=O)O)C(=O)O	2
dimethyl 2-methylenesuccinate	158.153	C=C(CC(=O)OC)C(=O)OC	2
(4-methyl-4-phenylpent-1-en-2-yl)benzene	236.358	C=C(CC(C)(C)c1ccccc1)c1ccccc1	6
a-(2,2,2-trichloroethyl)styrene	235.541	C=C(CC(Cl)(Cl)Cl)c1ccccc1	6
NaN	303.141	C=C(CC)C(=O)c1ccc(OCC(=O)O)c(Cl)c1Cl	6
NaN	234.259	C=C(CCC)OCn1cc2c(=O)[nH]cnc2n1	4
2,3,4-trichlorobut-1-ene	159.443	C=C(Cl)C(Cl)CCl	5
2-propenamide, 2-chloro-	105.524	C=C(Cl)C(N)=O	2
NaN	253	C=C(Cl)C[NH+](CCCl)CCCl.[Cl-]	4
2,3-dichloropropene	110.971	C=C(Cl)CCl	4
1.1-DICHLOROETHENE	96.944	C=C(Cl)Cl	4
sulfallate	223.794	C=C(Cl)CSC(=S)N(CC)CC	6
2-[(acetyloxy)methyl]prop-2-en-1-yl acetate	172.18	C=C(COC(C)=O)COC(C)=O	3
2,3,3,3-tetrafluoroprop-1-ene	114.041	C=C(F)C(F)(F)F	5
1.1-DIFLUOROETHENE	64.034	C=C(F)F	4
NaN	1664.92	C=C(NC(=O)C(=C)NC(=O)c1csc(C2=N[C@H]3c4csc(n4)[C@H]4NC(=O)c5csc(n5)[C@H]([C@@](C)(O)[C@@H](C)O)NC(=O)[C@H]5CSC(=N5)/C(=C\C)NC(=O)[C@H]([C@@H](C)O)NC(=O)c5csc(n5)[C@]3(CC2)NC(=O)[C@H](C)NC(=O)C(=C)NC(=O)[C@H](C)NC(=O)[C@H](C(C)CC)N[C@@H]2C=Cc3c([C@H](C)O)cc(nc3[C@H]2O)C(=O)O[C@@H]4C)n1)C(N)=O	6
NaN	184.195	C=C(NC(C)=O)C(=O)CCC(N)=O	1
1-phenylvinyl acetate	162.188	C=C(OC(C)=O)c1ccccc1	4
4-(1-ethoxyvinyl)-3,3,5,5-tetramethylcyclohexanone	224.344	C=C(OCC)C1C(C)(C)CC(=O)CC1(C)C	6
NaN	248.286	C=C(OCn1cc2c(=O)[nH]cnc2n1)C(C)(C)C	4
beta-Ocimene	136.238	C=C/C(C)=C/CC=C(C)C	6
Alkenes, C9-11, C10-rich	136.238	C=C/C=C/CC/C=C/CC	6
2,4-pentadienenitrile	79.102	C=C/C=C\C#N	3
pyrethrin ii	372.461	C=C/C=C\CC1=C(C)[C@@H](OC(=O)[C@@H]2[C@@H](/C=C(\C)C(=O)OC)C2(C)C)CC1=O	6
pyrethrin i	328.452	C=C/C=C\CC1=C(C)[C@@H](OC(=O)[C@@H]2[C@@H](C=C(C)C)C2(C)C)CC1=O	6
4-[(3S)-3-ethenyl-3,7-dimethylocta-1,6-dienyl]phenol	256.389	C=C[C@@](C)(/C=C/c1ccc(O)cc1)CCC=C(C)C	6
NaN	437.628	C=C[C@@](C)(CCC=C(C)C)c1ccc2c3c(c[nH]c13)C[C@@H](CO)NC(=O)[C@H](C(C)C)N2C	6
(10S.13S)-5-[(3R)-3.7-dimethylocta-1.6-dien-3-yl]-13-(hydroxymethyl)-9-methyl-10-propan-2-yl-3.9.12-triazatricyclo[6.6.1.04.15]pentadeca-1.4.6.8(15)-tetraen-11-one	445.692	C=C[C@@](C)(CCC=C(C)C)C1CCC2C3C(CNC31)C[C@@H](CO)NC(=O)[C@H](C(C)C)N2C	6
NaN	154.253	C=C[C@@](C)(O)CCC=C(C)C	4
1-(acetyloxy)but-3-en-2-yl acetate	172.18	C=C[C@@H](COC(C)=O)OC(C)=O	3
Oct-1-en-3-ol	128.215	C=C[C@@H](O)CCCCC	4
NaN	766.918	C=C[C@@H]1C[C@]1(NC(=O)[C@@H]1C[C@@H]2CN1C(=O)[C@H](C(C)(C)C)NC(=O)O[C@@H]1C[C@H]1CCCCCc1nc3ccc(OC)cc3nc1O2)C(=O)NS(=O)(=O)C1CC1	6
NaN	324.424	C=C[C@@H]1CN2CC[C@H]1C[C@@H]2[C@@H](O)c1ccnc2ccc(OC)cc12	5
NaN	294.398	C=C[C@@H]1CN2CC[C@H]1C[C@@H]2[C@@H](O)c1ccnc2ccccc12	5
(S)-[(2R.4S.5S)-5-ethenyl-1-azabicyclo[2.2.2]octan-2-yl]-quinolin-4-ylmethanol	304.478	C=C[C@@H]1CN2CC[C@H]1C[C@@H]2[C@@H](O)C1CCNC2CCCCC21	5
NaN	378.509	C=C[C@]1(C)C[C@@H](OC(=O)CO)C2(C)[C@H](C)CCC3(CCC(=O)[C@H]32)[C@@H](C)[C@@H]1O	6
NaN	517.776	C=C[C@]1(C)C[C@@H](OC(=O)CS[C@@H]2C[C@H]3CC[C@@H](C2)N3C)[C@]2(C)[C@H](C)CC[C@]3(CCC(=O)[C@H]32)[C@@H](C)[C@@H]1O	6
NaN	564.833	C=C[C@]1(C)C[C@@H](OC(=O)CSC(C)(C)CNC(=O)[C@H](N)C(C)C)[C@]2(C)[C@H](C)CC[C@]3(CCC(=O)[C@H]32)[C@@H](C)[C@@H]1O	6
NaN	493.754	C=C[C@]1(C)C[C@@H](OC(=O)CSCCN(CC)CC)[C@]2(C)[C@H](C)CC[C@]3(CCC(=O)[C@H]32)[C@@H](C)[C@@H]1O	6
NaN	204.357	C=C[C@]1(C)CC[C@@H](C(=C)C)C[C@H]1C(=C)C	6
(2E)-1-(2,6,6-trimethylcyclohex-1-en-1-yl)but-2-en-1-one	222.372	C=C[C@]1(C)CC[C@@H](C(C)(C)O)C[C@H]1C(=C)C	5
NaN	286.114	C=C[C@]1(C)OC(=O)N(c2cc(Cl)cc(Cl)c2)C1=O	6
NaN	322.408	C=C[C@]12CN(C)[C@@H]3[C@H]4CO[C@H](C[C@H]41)[C@]1(C(=O)Nc4ccccc41)[C@@H]32	5
NaN	266.34	C=C[C@H](c1ccc(O)cc1)[C@@H](C=C)c1ccc(O)cc1	6
NaN	100.161	C=C[C@H](O)CCC	3
Cinchonin	294.398	C=C[C@H]1C[N@@]2CC[C@H]1C[C@@H]2[C@@H](O)c1ccnc2ccccc12	6
NaN	294.398	C=C[C@H]1C[N@@]2CC[C@H]1C[C@H]2[C@H](O)c1ccnc2ccccc12	5
NaN	746.927	C=C[C@H]1CN2CC[C@H]1C[C@@H]2[C@@H](O)c1ccnc2ccc(OC)cc12.C=C[C@H]1CN2CC[C@H]1C[C@@H]2[C@@H](O)c1ccnc2ccc(OC)cc12.O=S(=O)(O)O	3
NaN	360.454	C=C[C@H]1CN2CC[C@H]1C[C@@H]2[C@@H](O)c1ccnc2ccc(OC)cc12.O.O	5
NaN	520.579	C=C[C@H]1CN2CC[C@H]1C[C@@H]2[C@@H](O)c1ccnc2ccc(OC)cc12.O=C(O)[C@H](O)[C@@H](O)[C@H](O)[C@H](O)CO	1
NaN	422.503	C=C[C@H]1CN2CC[C@H]1C[C@@H]2[C@@H](O)c1ccnc2ccc(OC)cc12.O=S(=O)(O)O	3
NaN	294.398	C=C[C@H]1CN2CC[C@H]1C[C@@H]2[C@@H](O)c1ccnc2ccccc12	5
NaN	686.875	C=C[C@H]1CN2CC[C@H]1C[C@@H]2[C@@H](O)c1ccnc2ccccc12.C=C[C@H]1CN2CC[C@H]1C[C@@H]2[C@@H](O)c1ccnc2ccccc12.O=S(=O)(O)O	5
quinamine	312.413	C=C[C@H]1CN2CC[C@H]1C[C@H]2[C@@]12Nc3ccccc3[C@]1(O)CCO2	5
NaN	360.885	C=C[C@H]1CN2CC[C@H]1C[C@H]2[C@H](O)c1ccnc2ccc(OC)cc12.Cl	2
NaN	397.346	C=C[C@H]1CN2CC[C@H]1C[C@H]2[C@H](O)c1ccnc2ccc(OC)cc12.Cl.Cl	1
NaN	686.875	C=C[C@H]1CN2CC[C@H]1C[C@H]2[C@H](O)c1ccnc2ccccc12.C=C[C@H]1CN2CC[C@H]1C[C@H]2[C@H](O)c1ccnc2ccccc12.O=S(=O)(O)O	5
6'-methoxycinchonan-9-ol	324.424	C=C[C@H]1CN2CCC1C[C@H]2[C@H](O)c1ccnc2ccc(OC)cc12	5
NaN	166.062	C=C[N+](C)(C)C.[Br-]	0
NaN	103.165	C=C[N+](C)(C)C.[OH-]	0
1-ethenyl-3-methyl-2,3-dihydro-1H-imidazol-1-ium chloride	146.621	C=C[NH+]1C=CN(C)C1.[Cl-]	1
ethenyl[(ethenyldimethylsilyl)oxy]dimethylsilane	186.403	C=C[Si](C)(C)O[Si](C)(C)C=C	6
dimethoxymethylvinylsilane	132.235	C=C[Si](C)(OC)OC	1
[tris(isopropenyloxy)vinyl]silane	226.348	C=C[Si](OC(=C)C)(OC(=C)C)OC(=C)C	1
NaN	416.646	C=C1/C(=C\C=C2/CCC[C@]3(C)[C@@H]([C@H](C)CCCC(C)(C)O)CC[C@@H]23)C[C@@H](O)C[C@@H]1O	6
NaN	400.647	C=C1/C(=C\C=C2/CCC[C@]3(C)[C@@H]([C@H](C)CCCC(C)C)CC[C@@H]23)C[C@@H](O)C[C@@H]1O	6
NaN	376.405	C=C1[C@@H](O)[C@]2(O)OC[C@]34[C@H]2[C@@]2(C)[C@H](O)C(=O)C=C(C)[C@@H]2C[C@H]3OC(=O)C[C@@H]14	4
NaN	277.284	C=C1[C@H](CO)[C@@H](O)C[C@@H]1n1cnc2c(=O)[nH]c(N)nc21	4
NaN	140.138	C=C1C(=O)CC[C@@H]1C(=O)O	1
NaN	350.411	C=C1C(=O)O[C@@H]2/C=C(\CO)CC/C=C(\C)C[C@H](OC(=O)C(C)CO)[C@@H]12	4
6,6-dimethyl-2-methylidenebicyclo[3.1.1]heptan-3-ol	152.237	C=C1C(O)CC2CC1C2(C)C	4
NaN	804.88	C=C1C[C@@]23CC[C@H]4[C@@](C)(CCC[C@@]4(C)C(=O)O[C@@H]4O[C@H](CO)[C@@H](O)[C@H](O)[C@H]4O)[C@@H]2CC[C@]1(O[C@@H]1O[C@H](CO)[C@@H](O)[C@H](O)[C@H]1O[C@@H]1O[C@H](CO)[C@@H](O)[C@H](O)[C@H]1O)C3	4
NaN	346.379	C=C1C[C@]23C[C@@]1(O)CC[C@@H]2[C@@]12C=C[C@@H](O)[C@@](C)(C(=O)O1)[C@@H]2[C@H]3C(=O)O	4
NaN	346.379	C=C1C[C@]23C[C@@]1(O)CC[C@H]2[C@@]12C=C[C@H](O)C(C)(C(=O)O1)[C@H]2[C@@H]3C(=O)O	4
[(1S.2R.5S.7S.9R.10R.11R.12S.16S)-10-hydroxy-2.16-dimethyl-14-methylidene-15-oxo-8-oxapentacyclo[9.7.0.02.7.07.9.012.16]octadecan-5-yl] 2.2-dimethylpropanoate	416.558	C=C1C[C@H]2[C@@H]3[C@@H](O)[C@H]4O[C@]45C[C@@H](OC(=O)C(C)(C)C)CC[C@]5(C)[C@H]3CC[C@]2(C)C1=O	6
2(5h)-furanone, 5-methylene-	96.085	C=C1C=CC(=O)O1	4
2-ethoxy-2,6,6-trimethyl-9-methylidenebicyclo[3.3.1]nonane	222.372	C=C1C2CCC(C)(OCC)C1CCC2(C)C	6
2,2-dimethyl-3-methylidenebicyclo[2.2.1]heptane	136.238	C=C1C2CCC(C2)C1(C)C	6
1,3,3-trimethyl-2-oxabicyclo[2.2.2]octane; 1,7,7-trimethylbicyclo[2.2.1]heptan-2-one; 2,2-dimethyl-3-methylidenebicyclo[2.2.1]heptane; 2,6,6-trimethylbicyclo[3.1.1]hept-2-ene	578.966	C=C1C2CCC(C2)C1(C)C.CC12CCC(CC1)C(C)(C)O2.CC12CCC(CC1=O)C2(C)C.CC1=CCC2CC1C2(C)C	6
Longifolene	204.357	C=C1C2CCC3C2C(C)(C)CCCC13C	6
methacycline	442.424	C=C1c2cccc(O)c2C(O)=C2C(=O)[C@]3(O)C(=O)/C(=C(/N)O)C(=O)[C@@H](N(C)C)[C@@H]3[C@@H](O)[C@H]12	4
NaN	442.424	C=C1c2cccc(O)c2C(O)=C2C(=O)[C@]3(O)C(O)=C(C(N)=O)C(=O)[C@@H](N(C)C)[C@@H]3[C@@H](O)[C@H]12	4
(1R.4E.9S)-4.11.11-trimethyl-8-methylidenebicyclo[7.2.0]undec-4-ene	204.357	C=C1CC/C=C(\C)CC[C@@H]2[C@@H]1CC2(C)C	6
NaN	339.435	C=C1CC[C@@]2(O)[C@H]3Cc4ccc(O)c5c4[C@@]2(CCN3CC2CC2)[C@H]1O5	6
NaN	396.659	C=C1CC[C@H](O)C/C1=C/C=C1\CCC[C@]2(C)[C@@H]([C@H](C)/C=C/[C@H](C)C(C)C)CC[C@@H]12	6
NaN	416.646	C=C1CC[C@H](O)C/C1=C/C=C1\CCC[C@]2(C)[C@@H]([C@H](C)CCC(O)C(C)(C)O)CC[C@@H]12	6
NaN	384.648	C=C1CC[C@H](O)C/C1=C/C=C1\CCC[C@]2(C)[C@@H]([C@H](C)CCCC(C)C)CC[C@@H]12	6
Vitamin D2	396.659	C=C1CC[C@H](O)C/C1=C\C=C1/CCC[C@]2(C)[C@@H]([C@H](C)/C=C/[C@H](C)C(C)C)CC[C@@H]12	6
NaN	346.379	C=C1CC23CC1(O)CCC2C12C=CC(O)C(C)(C(=O)O1)C2C3C(=O)O	4
6-Methylene-3,20-dioxopregn-4-en-17-yl acetate	384.516	C=C1CC2C(CCC3(C)C2CCC3(OC(C)=O)C(C)=O)C2(C)CCC(=O)C=C12	6
NaN	396.527	C=C1CC2C3C=C(C)C4=CC(=O)CCC4(C)C3CCC2(C)C1(OC(C)=O)C(C)=O	6
1-[(1E,5Z,9Z)-2,5,10-trimethylcyclododeca-1,5,9-trien-1-yl]ethan-1-one; 1-[(1R)-2,5,10-trimethylcyclododeca-2,5,9-trien-1-yl]ethan-1-one; 1-[(1R)-4,9-dimethyl-12-methylidenecyclododeca-4,8-dien-1-yl]ethan-1-one; 1-[(1S)-2,5,10-trimethylcyclododeca-2,5,9-trien-1-yl]ethan-1-one; 1-[(1S)-4,9-dimethyl-12-methylidenecyclododeca-4,8-dien-1-yl]ethan-1-one	1231.97	C=C1CCC(C)=CCCC=C(C)CC[C@@H]1C(C)=O.C=C1CCC(C)=CCCC=C(C)CC[C@H]1C(C)=O.CC(=O)/C1=C(\C)CC/C(C)=C\CC/C=C(/C)CC1.CC(=O)[C@@H]1CCC(C)=CCCC=C(C)CC=C1C.CC(=O)[C@H]1CCC(C)=CCCC=C(C)CC=C1C	6
NaN	222.372	C=C1CCC[C@]2(C)CC[C@@H](C(C)(C)O)C[C@@H]12	6
(1S,5S)-6,6-dimethyl-2-methylidenebicyclo[3.1.1]heptane	136.238	C=C1CCC2CC1C2(C)C	6
NaN	428.745	C=C1CCCC(C)(C)[C@@H]1CC/C(C)=C/CCC1[C@@]2(C)CCCC(C)(C)C2CC[C@@]1(C)O	6
NaN	348.397	C=C1CCN([C@H](C)[C@](O)(Cn2cncn2)c2ccc(F)cc2F)CC1	6
NaN	302.283	C=C1CCO[C@]2([C@@H](O)[C@@](C)(O)CO)NC(=O)[C@@]1(O)NC2=O	1
biocozamycin	302.283	C=C1CCO[C@]2(C(O)C(C)(O)CO)NC(=O)[C@@]1(O)NC2=O	1
4-methylene-2-(2-methylprop-1-en-1-yl)tetrahydro-2H-pyran	152.237	C=C1CCOC(C=C(C)C)C1	5
alpha-methylene butyrolactone	98.101	C=C1CCOC1=O	1
NaN	302.283	C=C1CCOC2(C(O)C(C)(O)CO)NC(=O)C1(O)NC2=O	1
bromoethene	106.95	C=CBr	4
PROPENE	42.081	C=CC	5
ACRYLONITRILE	53.064	C=CC#N	2
NaN	68.119	C=CC(=C)C	5
(6E)-7,11-dimethyl-3-methylidenedodeca-1,6,10-triene	204.357	C=CC(=C)CC/C=C(\C)CCC=C(C)C	6
3-METHYLENE-7-METHYL-1.6-OCTADIENE (MYRCENE)	136.238	C=CC(=C)CCC=C(C)C	6
2-methyl-6-methylideneoct-7-en-2-yl acetate	196.29	C=CC(=C)CCCC(C)(C)OC(C)=O	6
2-chlorobuta-1,3-diene	88.537	C=CC(=C)Cl	5
sodium prop-2-enoate	94.045	C=CC(=O)[O-].[Na+]	1
NaN	98.145	C=CC(=O)CCC	3
NaN	471.561	C=CC(=O)N1CCC([C@@H]2CCNc3c(C(N)=O)c(-c4ccc(Oc5ccccc5)cc4)nn32)CC1	6
1-(morpholin-4-yl)prop-2-en-1-one	141.17	C=CC(=O)N1CCOCC1	0
N-tert-butylprop-2-enamide	127.187	C=CC(=O)NC(C)(C)C	4
N-(2,4,4-trimethylpentan-2-yl)prop-2-enamide	183.295	C=CC(=O)NC(C)(C)CC(C)(C)C	4
2-acrylamido-2-methylpropanesulphonic acid	229.233	C=CC(=O)NC(C)(C)CS(=O)(=O)[O-].[Na+]	1
NaN	163.176	C=CC(=O)Nc1ccc(O)cc1	3
N-(prop-2-enamidomethyl)prop-2-enamide	154.169	C=CC(=O)NCNC(=O)C=C	2
n-(hydroxymethyl)acrylamide	101.105	C=CC(=O)NCO	1
N-(butoxymethyl)prop-2-enamide	157.213	C=CC(=O)NCOCCCC	2
ACRYLIC ACID	72.063	C=CC(=O)O	1
4,4'-Isopropylidenediphenol, oligomeric reaction products with 1-chloro-2,3-epoxypropane, esters with acrylic acid	392.879	C=CC(=O)O.CC(C)(c1ccc(O)cc1)c1ccc(O)cc1.ClCC1CO1	6
tri(propan-2-yl)silyl prop-2-enoate	228.408	C=CC(=O)O[Si](C(C)C)(C(C)C)C(C)C	6
METHYL ACRYLATE	86.09	C=CC(=O)OC	2
tert-butyl prop-2-enoate	128.171	C=CC(=O)OC(C)(C)C	4
oxydipropane-1,2-diyl bisacrylate	242.271	C=CC(=O)OC(C)COCC(C)OC(=O)C=C	4
(1-methyl-1,2-ethanediyl)bis[oxy(methyl-2,1-ethanediyl)] diacrylate	300.351	C=CC(=O)OC(C)COCC(C)OCC(C)OC(=O)C=C	4
2-propenoic acid, 7-bromo-5-chloro-8-quinolinyl	312.55	C=CC(=O)Oc1c(Br)cc(Cl)c2cccnc12	6
(1S,2S,4S)-1,7,7-trimethylbicyclo[2.2.1]heptan-2-yl prop-2-enoate	208.301	C=CC(=O)OC1C[C@@H]2CC[C@@]1(C)C2(C)C	6
Dihydrodicyclopentadienyl acrylate	204.269	C=CC(=O)OC1C=CC2C3CCC(C3)C12	6
3,3,5-trimethylcyclohexyl prop-2-enoate	196.29	C=CC(=O)OC1CC(C)CC(C)(C)C1	6
4-tert-butylcyclohexyl prop-2-enoate	210.317	C=CC(=O)OC1CCC(C(C)(C)C)CC1	6
NaN	100.117	C=CC(=O)OCC	3
2-methylpropyl prop-2-enoate	128.171	C=CC(=O)OCC(C)C	4
2-methylbutyl acrylate	142.198	C=CC(=O)OCC(C)CC	5
2-hydroxypropyl acrylate	130.143	C=CC(=O)OCC(C)O	0
2,2-bis[(prop-2-enoyloxy)methyl]butyl prop-2-enoate	296.319	C=CC(=O)OCC(CC)(COC(=O)C=C)COC(=O)C=C	5
2-({2,2-bis[(prop-2-enoyloxy)methyl]butoxy}methyl)-2-[(prop-2-enoyloxy)methyl]butyl prop-2-enoate	466.527	C=CC(=O)OCC(CC)(COCC(CC)(COC(=O)C=C)COC(=O)C=C)COC(=O)C=C	6
2-ETHYLHEXYL_ACRYLATE	184.279	C=CC(=O)OCC(CC)CCCC	6
(5-ethyl-1,3-dioxan-5-yl)methyl prop-2-enoate	200.234	C=CC(=O)OCC1(CC)COCOC1	4
pentabromobenzyl acrylate	556.668	C=CC(=O)OCc1c(Br)c(Br)c(Br)c(Br)c1Br	6
(octahydro-4,7-methano-1H-indenediyl)bis(methylene) diacrylate	304.386	C=CC(=O)OCC1CC2CC1C1CCC(COC(=O)C=C)C21	6
oxolan-2-ylmethyl prop-2-enoate	156.181	C=CC(=O)OCC1CCCO1	2
3-methyl-5-(prop-2-enoyloxy)pentyl prop-2-enoate	226.272	C=CC(=O)OCCC(C)CCOC(=O)C=C	5
3,3,4,4,5,5,6,6,7,7,8,8,8-tridecafluorooctyl prop-2-enoate 3,3,4,4,5,5,6,6,7,7,8,8,9,9,10,10,10-heptadecafluorodecyl prop-2-enoate 3,3,4,4,5,5,6,6,7,7,8,8,9,9,10,10,11,11,12,12,12-henicosafluorododecyl prop-2-enoate 3,3,4,4,5,5,6,6,7,7,8,8,9,9,10,10,11,11,12,12,13,13,14,14,14-pentacosafluorotetradecyl prop-2-enoate	2272.68	C=CC(=O)OCCC(F)(F)C(F)(F)C(F)(F)C(F)(F)C(F)(F)C(F)(F)C(F)(F)C(F)(F)C(F)(F)C(F)(F)C(F)(F)C(F)(F)F.C=CC(=O)OCCC(F)(F)C(F)(F)C(F)(F)C(F)(F)C(F)(F)C(F)(F)C(F)(F)C(F)(F)C(F)(F)C(F)(F)F.C=CC(=O)OCCC(F)(F)C(F)(F)C(F)(F)C(F)(F)C(F)(F)C(F)(F)C(F)(F)C(F)(F)F.C=CC(=O)OCCC(F)(F)C(F)(F)C(F)(F)C(F)(F)C(F)(F)C(F)(F)F	6
3,3,4,4,5,5,6,6,7,7,8,8,8-tridecafluorooctyl prop-2-enoate	418.149	C=CC(=O)OCCC(F)(F)C(F)(F)C(F)(F)C(F)(F)C(F)(F)C(F)(F)F	6
3-(trimethoxysilyl)propyl prop-2-enoate	234.324	C=CC(=O)OCCC[Si](OC)(OC)OC	6
BUTYL_ACRYLATE	128.171	C=CC(=O)OCCCC	4
hexyl prop-2-enoate	156.225	C=CC(=O)OCCCCCC	6
isooctyl acrylate	184.279	C=CC(=O)OCCCCCC(C)C	6
2-methyloctyl prop-2-enoate	212.333	C=CC(=O)OCCCCCCCC(C)C	6
dodecyl prop-2-enoate	240.387	C=CC(=O)OCCCCCCCCCCCC	6
tetradecyl prop-2-enoate	268.441	C=CC(=O)OCCCCCCCCCCCCCC	6
10-(prop-2-enoyloxy)decyl prop-2-enoate	282.38	C=CC(=O)OCCCCCCCCCCOC(=O)C=C	6
6-(prop-2-enoyloxy)hexyl prop-2-enoate	226.272	C=CC(=O)OCCCCCCOC(=O)C=C	5
4-hydroxybutyl prop-2-enoate	144.17	C=CC(=O)OCCCCO	0
1-hydroxypropan-2-yl prop-2-enoate 2-hydroxypropyl prop-2-enoate	130.143	C=CC(=O)OCCCO	0
3-[2,2-dimethyl-3-(3-prop-2-enoyloxypropoxy)propoxy]propyl prop-2-enoate	328.405	C=CC(=O)OCCCOCC(C)(C)COCCCOC(=O)C=C	5
Glycerol, propoxylated, esters with acrylic acid	428.478	C=CC(=O)OCCCOCC(COCCCOC(=O)C=C)OCCCOC(=O)C=C	4
potassium 3-(acryloyloxy)propane-1-sulfonate	232.298	C=CC(=O)OCCCS(=O)(=O)[O-].[K+]	0
2-(dimethylamino)ethyl acrylate	143.186	C=CC(=O)OCCN(C)C	1
2-{methyl[(nonafluorobutyl)sulfonyl]amino}ethyl acrylate	411.242	C=CC(=O)OCCN(C)S(=O)(=O)C(F)(F)C(F)(F)C(F)(F)C(F)(F)F	6
(2,4,6-trioxo-1,3,5-triazine-1,3,5(2H,4H,6H)-triyl)tri-2,1-ethanediyl triacrylate	423.378	C=CC(=O)OCCn1c(=O)n(CCOC(=O)C=C)c(=O)n(CCOC(=O)C=C)c1=O	4
2-hydroxyethyl prop-2-enoate	116.116	C=CC(=O)OCCO	0
2-methoxyethyl prop-2-enoate	130.143	C=CC(=O)OCCOC	1
2-[(butylcarbamoyl)oxy]ethyl prop-2-enoate	215.249	C=CC(=O)OCCOC(=O)NCCCC	4
2-[4-(2-{4-[2-(prop-2-enoyloxy)ethoxy]phenyl}propan-2-yl)phenoxy]ethyl prop-2-enoate	424.493	C=CC(=O)OCCOc1ccc(C(C)(C)c2ccc(OCCOC(=O)C=C)cc2)cc1	6
2-phenoxyethyl prop-2-enoate	192.214	C=CC(=O)OCCOc1ccccc1	5
2-(2-phenylphenoxy)ethyl prop-2-enoate	268.312	C=CC(=O)OCCOc1ccccc1-c1ccccc1	6
Propylidynetrimethanol, ethoxylated, esters with acrylic acid	428.478	C=CC(=O)OCCOCC(CC)(COCCOC(=O)C=C)COCCOC(=O)C=C	5
2-(2-{[(2R)-2-ethylhexyl]oxy}ethoxy)ethyl prop-2-enoate 2-(2-{[(2S)-2-ethylhexyl]oxy}ethoxy)ethyl prop-2-enoate	544.77	C=CC(=O)OCCOCCOC[C@@H](CC)CCCC.C=CC(=O)OCCOCCOC[C@H](CC)CCCC	6
2-(2-ethoxyethoxy)ethyl prop-2-enoate	188.223	C=CC(=O)OCCOCCOCC	1
2-(2-{2-[2-(prop-2-enoyloxy)ethoxy]ethoxy}ethoxy)ethyl prop-2-enoate	302.323	C=CC(=O)OCCOCCOCCOCCOC(=O)C=C	2
NaN	211.055	C=CC(Br)OCC(O)CO	2
1-cyanoprop-2-en-1-yl acetate	125.127	C=CC(C#N)OC(C)=O	3
2-benzyl-2-methylbut-3-enenitrile	171.243	C=CC(C)(C#N)Cc1ccccc1	5
3-Buten-2-ol._2-methyl-	86.134	C=CC(C)(C)O	1
1,5-dimethyl-1-vinylhex-4-en-1-yl 2-methylpropanoate	224.344	C=CC(C)(CCC=C(C)C)OC(=O)C(C)C	6
1,5-dimethyl-1-vinylhex-4-en-1-yl propionate	210.317	C=CC(C)(CCC=C(C)C)OC(=O)CC	6
3,7-dimethylocta-1,6-dien-3-yl acetate	196.29	C=CC(C)(CCC=C(C)C)OC(C)=O	6
3-(1-ethoxyethoxy)-3,7-dimethylocta-1,6-diene	226.36	C=CC(C)(CCC=C(C)C)OC(C)OCC	6
1,5-dimethyl-1-vinylhex-4-en-1-yl formate	182.263	C=CC(C)(CCC=C(C)C)OC=O	6
(4E)-3-methyl-5-(2,6,6-trimethylcyclohex-1-en-1-yl)penta-1,4-dien-3-ol	220.356	C=CC(C)(O)/C=C/C1=C(C)CCCC1(C)C	5
NaN	100.161	C=CC(C)(O)CC	3
3,7-dimethylnona-1,6-dien-3-ol	168.28	C=CC(C)(O)CC/C=C(\C)CC	5
3,7,11-trimethyldodeca-1,6,10-trien-3-ol,mixed isomers	222.372	C=CC(C)(O)CC/C=C(\C)CCC=C(C)C	6
NaN	154.253	C=CC(C)(O)CCC=C(C)C	4
3,7,11,15-tetramethylhexadec-1-en-3-ol	296.539	C=CC(C)(O)CCCC(C)CCCC(C)CCCC(C)C	6
NaN	70.135	C=CC(C)C	5
ethyl 2-methylbut-3-enoate	128.171	C=CC(C)C(=O)OCC	4
1-(4-chlorophenyl)-2-methylbut-3-en-1-ol	196.677	C=CC(C)C(O)c1ccc(Cl)cc1	5
4,8-dimethyldeca-4,9-dienal	180.291	C=CC(C)CC/C=C(\C)CCC=O	6
3,7-dimethylocta-1,6-diene	138.254	C=CC(C)CCC=C(C)C	6
2,6-dimethyloct-7-en-2-ol	156.269	C=CC(C)CCCC(C)(C)O	5
1,1,5-trimethylhept-6-en-1-yl acetate	198.306	C=CC(C)CCCC(C)(C)OC(C)=O	6
NaN	218.351	C=CC(C)NC(=S)NNC(=S)NC	4
Dienestrol	266.34	C=CC(c1ccc(O)cc1)C(C=C)c1ccc(O)cc1	6
3.4-DICHLORO-1-BUTENE	124.998	C=CC(Cl)CCl	5
2-acetyloxybut-3-enyl acetate	172.18	C=CC(COC(C)=O)OC(C)=O	3
3.3.4.4.5.5.6.6.7.7.8.8.8-Tridecafluorooct-1-ene	346.086	C=CC(F)(F)C(F)(F)C(F)(F)C(F)(F)C(F)(F)C(F)(F)F	6
3,3,4,4,5,5,6,6,6-nonafluorohex-1-ene	246.072	C=CC(F)(F)C(F)(F)C(F)(F)C(F)(F)F	6
ACRYLAMIDE	71.079	C=CC(N)=O	1
NaN	144.601	C=CC(O)(C#CCl)CC	3
2-hydroxy-but-3-enoic acid ethyl ester	130.143	C=CC(O)C(=O)OCC	1
4-methyl-1-penten-3-ol	100.161	C=CC(O)C(C)C	3
1-penten-3-ol	86.134	C=CC(O)CC	2
1-hexen-3-ol	100.161	C=CC(O)CCC	3
oct-1-en-3-ol	128.215	C=CC(O)CCCCC	4
allylidenediacetate	158.153	C=CC(OC(C)=O)OC(C)=O	4
2-{3-[(8E)-pentadec-8-en-1-yl]phenoxymethyl}oxirane; 2-{3-[(8E,11E)-pentadeca-8,11,14-trien-1-yl]phenoxymethyl}oxirane; 2-{3-[(8E,11E)-pentadeca-8,11-dien-1-yl]phenoxymethyl}oxirane	1069.65	C=CC/C=C/C/C=C/CCCCCCCc1cccc(OCC2CO2)c1.CCC/C=C/C/C=C/CCCCCCCc1cccc(OCC2CO2)c1.CCCCCC/C=C/CCCCCCCc1cccc(OCC2CO2)c1	6
NaN	804.031	C=CC[C@@H]1/C=C(\C)C[C@H](C)C[C@H](OC)[C@H]2O[C@@](O)(C(=O)C(=O)N3CCCC[C@H]3C(=O)O[C@H](/C(C)=C/[C@@H]3CC[C@@H](O)[C@H](OC)C3)[C@H](C)[C@@H](O)CC1=O)[C@H](C)C[C@@H]2OC	6
NaN	117.192	C=CC[N+](C)(C)C.[OH-]	1
NaN	402.215	C=CC[N+](C)(C)CCOCC[N+](C)(C)CC=C.[Br-].[Br-]	1
NaN	388.434	C=CC[N+](CC)(CC)CCOCCC1CCC2CC1C2(C)C.[Br-]	6
NaN	418.921	C=CC[NH+]1CCc2cc(OC)c(OC)cc2C1CCc1ccc([N+](=O)[O-])cc1.[Cl-]	6
NaN	408.369	C=CC[NH+]1CCc2cc(OC)c(OC)cc2C1CCc1ccc(Cl)cc1.[Cl-]	6
NaN	312.282	C=CC[NH2+]CC(=O)N/N=C/c1ccc([N+](=O)[O-])o1.CC(=O)[O-]	5
NaN	54.092	C=CC=C	5
1,4-Dipentadiene	134.222	C=CC=C(C)C=CC=CC	4
NaN	56.064	C=CC=O	1
5-ethenyl-5-propan-2-yl-1,3-diazinane-2,4,6-trione	196.206	C=CC1(C(C)C)C(=O)NC(=O)NC1=O	4
5-ethenyl-5-pentan-2-yl-1,3-diazinane-2,4,6-trione	224.26	C=CC1(C(C)CCC)C(=O)NC(=O)NC1=O	5
2-(5-ethenyl-5-methyloxolan-2-yl)propan-2-ol	170.252	C=CC1(C)CCC(C(C)(C)O)O1	4
2,2,6-trimethyl-6-vinyltetrahydro-2H-pyran	154.253	C=CC1(C)CCCC(C)(C)O1	5
NaN	286.114	C=CC1(C)OC(=O)N(c2cc(Cl)cc(Cl)c2)C1=O	6
5,5-di(ethenyl)-1,3-diazinane-2,4,6-trione	180.163	C=CC1(C=C)C(=O)NC(=O)NC1=O	4
5-ethenyl-5-(2-methylpropyl)-1,3-diazinane-2,4,6-trione	210.233	C=CC1(CC(C)C)C(=O)NC(=O)NC1=O	4
NaN	126.199	C=CC1(O)CCCCC1	4
NaN	453.458	C=CC1=C(C(=O)O)N2C(=O)C(NC(=O)C(=NOCC(=O)O)c3csc(N)n3)C2SC1	6
NaN	584.673	C=CC1=C(C)/C(=C/c2[nH]c(Cc3[nH]c(/C=C4\NC(=O)C(C)=C4C=C)c(C)c3CCC(=O)O)c(CCC(=O)O)c2C)NC1=O	6
NaN	402.966	C=CC1C[N+]2(C(C)C)CCC1C[C@@H]2[C@@H](O)c1ccnc2ccc(OC)cc12.[Cl-]	6
NaN	374.912	C=CC1C[N+]2(C)CCC1C[C@@H]2[C@@H](O)c1ccnc2ccc(OC)cc12.[Cl-]	5
NaN	388.939	C=CC1C[N+]2(CC)CCC1C[C@@H]2[C@@H](O)c1ccnc2ccc(OC)cc12.[Cl-]	6
NaN	475.471	C=CC1C[N+]2(CCC(C)C)CCC1C[C@@H]2[C@@H](O)c1ccnc2ccc(OC)cc12.[Br-]	6
NaN	447.417	C=CC1C[N+]2(CCC)CCC1C[C@@H]2[C@@H](O)c1ccnc2ccc(OC)cc12.[Br-]	6
NaN	402.966	C=CC1C[N+]2(CCC)CCC1C[C@@H]2[C@@H](O)c1ccnc2ccc(OC)cc12.[Cl-]	6
NaN	416.993	C=CC1C[N+]2(CCCC)CCC1C[C@@H]2[C@@H](O)c1ccnc2ccc(OC)cc12.[Cl-]	6
NaN	431.02	C=CC1C[N+]2(CCCCC)CCC1C[C@@H]2[C@@H](O)c1ccnc2ccc(OC)cc12.[Cl-]	6
NaN	489.498	C=CC1C[N+]2(CCCCCC)CCC1C[C@@H]2[C@@H](O)c1ccnc2ccc(OC)cc12.[Br-]	6
1,4-dibromo-2-ethenylbenzene	261.944	C=Cc1cc(Br)ccc1Br	6
NaN	247.079	C=Cc1cc[n+](C)cc1.[I-]	1
4-ethenylcyclohex-1-ene	108.184	C=CC1CC=CCC1	6
5-vinylbicyclo[2.2.1]hept-2-ene	120.195	C=CC1CC2C=CC1C2	6
1-tert-butyl-4-vinylbenzene	160.26	C=Cc1ccc(C(C)(C)C)cc1	6
p-methylstyrene	118.179	C=Cc1ccc(C)cc1	6
2.4-di(ethenyl)phenol	146.189	C=Cc1ccc(O)c(C=C)c1	6
sodium 4-ethenylbenzene-1-sulfonate	206.198	C=Cc1ccc(S(=O)(=O)[O-])cc1.[Na+]	1
vinyltoluene	118.179	C=Cc1cccc(C)c1	6
STYRENE	104.152	C=Cc1ccccc1	5
benzene; ethenylbenzene; toluene	274.407	C=Cc1ccccc1.Cc1ccccc1.c1ccccc1	5
(2-phenylbutan-2-yl)benzene; (2-phenylethyl)benzene; 1,2,4,5-tetraethylbenzene; 1-methyl-2-phenylbenzene; 1-methylnaphthalene; benzene; cyclohexylbenzene; ethenylbenzene; ethylbenzene; phenylbenzene; toluene	1588.4	C=Cc1ccccc1.CCC(C)(c1ccccc1)c1ccccc1.CCc1cc(CC)c(CC)cc1CC.CCc1ccccc1.Cc1cccc2ccccc12.Cc1ccccc1.Cc1ccccc1-c1ccccc1.c1ccc(-c2ccccc2)cc1.c1ccc(C2CCCCC2)cc1.c1ccc(CCc2ccccc2)cc1.c1ccccc1	6
1.2-di(ethenyl)benzene	130.19	C=Cc1ccccc1C=C	6
2-vinylpyridine	105.14	C=Cc1ccccn1	3
4-vinylpyridine	105.14	C=Cc1ccncc1	3
quinidine	324.424	C=CC1CN2CCC1C(C(O)c1ccnc3ccc(OC)cc13)C2	5
quinine	324.424	C=CC1CN2CCC1C[C@H]2[C@H](O)c1ccnc2ccc(OC)cc12	5
quininone	322.408	C=CC1CN2CCC1CC2C(=O)c1ccnc2ccc(OC)cc12	6
cinchoninone	292.382	C=CC1CN2CCC1CC2C(=O)c1ccnc2ccccc12	5
quinine	324.424	C=CC1CN2CCC1CC2C(O)c1ccnc2ccc(OC)cc12	5
NaN	1042.03	C=CC1CN2CCC1CC2C(O)c1ccnc2ccc(OC)cc12.I.I[Bi](I)I	5
6'-methoxycinchonan-9-ol sulfate (salt)	422.503	C=CC1CN2CCC1CC2C(O)c1ccnc2ccc(OC)cc12.O=S(=O)(O)O	3
NaN	294.398	C=CC1CN2CCC1CC2C(O)c1ccnc2ccccc12	5
NaN	153.141	C=Cc1cnc([N+](=O)[O-])n1C	4
NaN	120.977	C=CCBr	4
BUTENE (Mixture of isomers)	56.108	C=CCC	5
ALLYL CYANIDE	67.091	C=CCC#N	3
NaN	184.239	C=CCC(C(=O)NC(N)=O)C(C)C	5
NaN	282.387	C=CCC(C(=O)NNC(C)C)c1cccc2ccccc12	6
2-naphthalen-1-yl-N'-propan-2-ylpent-4-enehydrazide	292.467	C=CCC(C(=O)NNC(C)C)C1CCCC2CCCCC21	6
NaN	325.452	C=CCC(C(=O)OCCN(CC)CC)c1cccc2ccccc12	6
2-diethylaminoethyl 2-naphthalen-1-ylpent-4-enoate	335.532	C=CCC(C(=O)OCCN(CC)CC)C1CCCC2CCCCC21	6
NaN	84.162	C=CCC(C)C	6
methyl 2-allyl-2-ethylmalonurate	228.248	C=CCC(CC)(C(=O)NC(N)=O)C(=O)OC	4
NaN	230.264	C=CCC(CC)(COC(N)=O)COC(N)=O	4
methyl 2,2-diallylmalonurate	240.259	C=CCC(CC=C)(C(=O)NC(N)=O)C(=O)OC	4
Propanedioic acid. [(methylamino)methyl]-2-prope	187.195	C=CCC(CNC)(C(=O)O)C(=O)O	2
3-[(7Z)-pentadec-7-en-1-yl]phenol; 3-[(7Z,10Z)-pentadeca-7,10,14-trien-1-yl]phenol; 3-[(7Z,10Z)-pentadeca-7,10-dien-1-yl]phenol; 3-pentadecylphenol	1205.98	C=CCC/C=C\C/C=C\CCCCCCc1cccc(O)c1.CCCC/C=C\C/C=C\CCCCCCc1cccc(O)c1.CCCCCCC/C=C\CCCCCCc1cccc(O)c1.CCCCCCCCCCCCCCCc1cccc(O)c1	6
NaN	68.119	C=CCC=C	5
NaN	224.26	C=CCC1([C@@H](C)CC)C(=O)NC(=O)NC1=O	4
NaN	260.269	C=CCC1([C@@H](C)CCC)C(=O)N=C([O-])NC1=O.[Na+]	5
NaN	276.337	C=CCC1([C@@H](C)CCC)C(=O)N=C([S-])NC1=O.[Na+]	6
NaN	238.287	C=CCC1([C@@H](C)CCC)C(=O)NC(=O)NC1=O	4
NaN	260.269	C=CCC1([C@H](C)CCC)C(=O)[N-]C(=O)NC1=O.[Na+]	5
NaN	276.337	C=CCC1([C@H](C)CCC)C(=O)NC(=S)N=C1[O-].[Na+]	6
NaN	254.355	C=CCC1([C@H](C)CCC)C(=O)NC(=S)NC1=O	6
NaN	226.232	C=CCC1(C(=O)NC(N)=O)CC(C)OC1=O	4
NaN	284.291	C=CCC1(C(C)C#CCC)C(=O)N=C([O-])N(C)C1=O.[Na+]	4
NaN	262.309	C=CCC1(C(C)C#CCC)C(=O)NC(=O)N(C)C1=O	5
NaN	248.283	C=CCC1(C(C)C)C(=O)N=C([S-])NC1=O.[Na+]	5
NaN	262.31	C=CCC1(C(C)CC)C(=O)NC(=S)N=C1[O-].[Na+]	5
NaN	240.328	C=CCC1(C(C)CC)C(=O)NC(=S)NC1=O	5
NaN	260.269	C=CCC1(C(C)CCC)C(=O)N=C([O-])NC1=O.[Na+]	4
NaN	276.337	C=CCC1(C(C)CCC)C(=O)N=C([S-])NC1=O.[Na+]	4
NaN	182.179	C=CCC1(C)C(=O)NC(=O)NC1=O	3
NaN	234.255	C=CCC1(C2C=CCC2)C(=O)NC(=O)NC1=O	4
NaN	264.35	C=CCC1(C2C=CCCC2)C(=O)NC(=S)NC1=O	6
5-Allyl-5-phenylbarbital	244.25	C=CCC1(c2ccccc2)C(=O)NC(=O)NC1=O	4
NaN	246.242	C=CCC1(CC(C)C)C(=O)N=C([O-])NC1=O.[Na+]	5
NaN	226.232	C=CCC1(CC(C)O)C(=O)NC(=O)NC1=O	2
NaN	196.206	C=CCC1(CC)C(=O)NC(=O)NC1=O	4
NaN	236.271	C=CCC1(CC=C(C)C)C(=O)NC(=O)NC1=O	6
NaN	230.199	C=CCC1(CC=C)C(=O)[N-]C(=O)NC1=O.[Na+]	4
NaN	236.271	C=CCC1(CC=C)C(=O)N(C)C(=O)N(C)C1=O	5
NaN	222.244	C=CCC1(CC=C)C(=O)NC(=O)N(C)C1=O	4
5,5-Diallylbarbital	208.217	C=CCC1(CC=C)C(=O)NC(=O)NC1=O	4
NaN	224.26	C=CCC1(CCCC)C(=O)NC(=O)NC1=O	4
allethrin	302.414	C=CCC1=C(C)C(OC(=O)C2C(C=C(C)C)C2(C)C)CC1=O	6
NaN	287.153	C=CCc1cc(Br)ccc1OCC(O)CO	6
4-{1-[4-hydroxy-3-(prop-2-en-1-yl)phenyl]propyl}-2-(prop-2-en-1-yl)phenol	308.421	C=CCc1cc(C(C)(C)c2ccc(O)c(CC=C)c2)ccc1O	6
NaN	222.284	C=CCc1cc(C)ccc1OCC(O)CO	5
NaN	509.562	C=CCc1cc(-c2cc(CC=C)c(O)c(CN(CC)CC)c2)cc(CN(CC)CC)c1O.Cl.Cl	6
NaN	242.702	C=CCc1cc(Cl)ccc1OCC(O)CO	6
NaN	222.24	C=CCc1cc(OC)c2c(c1OC)OCO2	6
4.7-dimethoxy-5-prop-2-enyl-1.3-benzodioxole	228.288	C=CCC1CC(OC)C2OCOC2C1OC	6
NaN	489.565	C=CCc1cc2c(cc1O)[C@@]13CCCC[C@H]1[C@@H](C2)N(C)CC3.O=C(O)CC(O)(CC(=O)O)C(=O)O	6
1,2-benzenediol, 4-(2-propenyl)-	150.177	C=CCc1ccc(O)c(O)c1	3
2-methoxy-4-(prop-2-en-1-yl)phenol	164.204	C=CCc1ccc(O)c(OC)c1	4
2-methoxy-4-(prop-2-en-1-yl)phenyl acetate	206.241	C=CCc1ccc(OC(C)=O)c(OC)c1	5
4-allyl-1,2-dimethoxybenzene	178.231	C=CCc1ccc(OC)c(OC)c1	5
NaN	148.205	C=CCc1ccc(OC)cc1	5
NaN	240.302	C=CCc1ccc(Oc2ccccc2)c(OC)c1	6
NaN	277.364	C=CCc1ccc(OCC(=O)N(CC)CC)c(OC)c1	5
2-(2-methoxy-4-prop-2-enylphenoxy)acetic acid	222.24	C=CCc1ccc(OCC(=O)O)c(OC)c1	4
NaN	334.287	C=CCc1ccc(OCC[NH+](CC)CCCl)c(OC)c1.[Cl-]	6
NaN	254.329	C=CCc1ccc(OCc2ccccc2)c(OC)c1	6
7-prop-2-enylquinazolin-8-ol	186.214	C=CCc1ccc2cncnc2c1O	6
NaN	287.153	C=CCc1cccc(Br)c1OCC(O)CO	6
NaN	222.284	C=CCc1cccc(C)c1OCC(O)CO	5
NaN	242.702	C=CCc1cccc(Cl)c1OCC(O)CO	6
NaN	453.454	C=CCc1ccccc1OCC(O)CN1CCN(c2ccc(C)c(C)c2)CC1.Cl.Cl	6
NaN	285.815	C=CCc1ccccc1OCC(O)CNC(C)C.Cl	5
NaN	208.257	C=CCc1ccccc1OCC(O)CO	5
4-bromo-1-butene	135.004	C=CCCBr	5
NaN	70.135	C=CCCC	5
1-(5,5-dimethylcyclohex-1-en-1-yl)pent-4-en-1-one	192.302	C=CCCC(=O)C1=CCCC(C)(C)C1	6
1-(3,3-dimethylcyclohexyl)pent-4-en-1-one	194.318	C=CCCC(=O)C1CCCC(C)(C)C1	6
NaN	299.802	C=CCCC(CC=C)OCN1C=CN(C)/C1=C/[NH+]=O.[Cl-]	2
NaN	82.146	C=CCCC=C	5
NaN	84.162	C=CCCCC	6
6-methylhept-1-ene	112.216	C=CCCCC(C)C	6
1,6-heptadiene	96.173	C=CCCCC=C	6
NaN	98.189	C=CCCCCC	6
octa-1,7-diene	110.2	C=CCCCCC=C	6
NaN	112.216	C=CCCCCCC	6
oct-7-enal	126.199	C=CCCCCCC=O	4
NaN	126.243	C=CCCCCCCC	6
1-DECENE	140.27	C=CCCCCCCCC	6
N,N-bis(2-hydroxyethyl)undec-10-enamide	271.401	C=CCCCCCCCCC(=O)N(CCO)CCO	5
trimethyl-3-[(1-oxo-10-undecenyl)amino]propylammonium methyl sulphate	394.578	C=CCCCCCCCCC(=O)NCCC[N+](C)(C)C.COS(=O)(=O)[O-]	1
undec-10-enoic acid	184.279	C=CCCCCCCCCC(=O)O	6
methyl undec-10-enoate	198.306	C=CCCCCCCCCC(=O)OC	6
undec-10-enal	168.28	C=CCCCCCCCCC=O	6
oct-7-en-1-ol	128.215	C=CCCCCCCO	4
1-pentene, 5-isothiocyanato-	127.212	C=CCCCN=C=S	5
4-penten-1-ol	86.134	C=CCCCO	2
pefurazoate	345.399	C=CCCCOC(=O)C(CC)N(Cc1ccco1)C(=O)n1ccnc1	5
NaN	76.526	C=CCCl	4
1-butene, 4-isothiocyanato-	113.185	C=CCCN=C=S	5
Vinylchloride	62.499	C=CCl	4
allylamine	57.096	C=CCN	0
NaN	208.088	C=CCN(CC=C)C(=O)C(Cl)Cl	4
2-chloro-n,n-diallylacetamide	173.643	C=CCN(CC=C)C(=O)CCl	3
acetamide, 2-(benzoyloxy)-n,n-bis(2-propenyl)-	259.305	C=CCN(CC=C)C(=O)COC(=O)c1ccccc1	5
NaN	353.418	C=CCN(CC=C)C(=O)COC(=O)Cc1ccc2cc(OC)ccc2c1	6
5-(di(prop-2-enyl)amino)-3.6-dimethyl-1-phenylpyrimidine-2.4-dione	319.449	C=CCN(CC=C)C1C(=O)N(C)C(=O)N(C2CCCCC2)C1C	6
allyxycarb [bsi:iso]	274.364	C=CCN(CC=C)c1c(C)cc(OC(=O)NC)cc1C	6
NaN	311.385	C=CCN(CC=C)c1c(C)n(-c2ccccc2)c(=O)n(C)c1=O	6
N-{5-[bis(prop-2-en-1-yl)amino]-2-[(E)-2-(2-bromo-4,6-dinitrophenyl)diazen-1-yl]-4-methoxyphenyl}acetamide	533.339	C=CCN(CC=C)c1cc(NC(C)=O)c(N=Nc2c(Br)cc([N+](=O)[O-])cc2[N+](=O)[O-])cc1OC	6
N-{5-[bis(prop-2-en-1-yl)amino]-2-[(E)-2-(2-chloro-4,6-dinitrophenyl)diazen-1-yl]-4-methoxyphenyl}acetamide	488.888	C=CCN(CC=C)c1cc(NC(C)=O)c(N=Nc2c(Cl)cc([N+](=O)[O-])cc2[N+](=O)[O-])cc1OC	6
triallylamine	137.226	C=CCN(CC=C)CC=C	4
NaN	404.501	C=CCN(CC=C)CCCN1c2ccccc2Sc2ccc(C(F)(F)F)cc21	6
N-[2-[(2-Bromo-4,6-dinitrophenyl)azo]-5-[(2-cyanoethyl)-2-propenylamino]-4-methoxyphenyl]acetamide	546.338	C=CCN(CCC#N)c1cc(NC(C)=O)c(N=Nc2c(Br)cc([N+](=O)[O-])cc2[N+](=O)[O-])cc1OC	6
NaN	182.094	C=CCN(CCCl)CCCl	4
3-isothiocyanato-1-propene	99.158	C=CCN=C=S	4
NaN	285.347	C=CCn1c(=O)c(N(C)C)c(C)n(-c2ccccc2)c1=O	5
NaN	220.232	C=CCn1c(=O)c2c(ncn2C)n(C)c1=O	4
NaN	237.28	C=CCN1C(=O)c2ccccc2CS1(=O)=O	5
NaN	237.28	C=CCN1C(=O)Cc2ccccc2S1(=O)=O	4
NaN	156.21	C=CCN1C(=O)CNC1=S	3
6-amino-3-methyl-1-prop-2-enylpyrimidine-2.4-dione	183.211	C=CCN1C(=O)N(C)C(=O)CC1N	4
5-bromo-6-methyl-3-phenyl-1-prop-2-enylpyrimidine-2.4-dione	329.238	C=CCN1C(=O)N(C2CCCCC2)C(=O)C(Br)C1C	5
6-amino-3-ethyl-1-prop-2-enylpyrimidine-2.4-dione	197.238	C=CCN1C(=O)N(CC)C(=O)CC1N	3
tris(prop-2-en-1-yl)-1,3,5-triazinane-2,4,6-trione	249.27	C=CCn1c(=O)n(CC=C)c(=O)n(CC=C)c1=O	4
NaN	155.153	C=CCN1C(=O)OC(C)C1=O	3
NaN	209.632	C=CCn1c(=O)oc2ccc(Cl)cc21	6
NaN	321.174	C=CCn1c(C)c(Br)c(=O)n(-c2ccccc2)c1=O	5
NaN	285.347	C=CCn1c(C)c(N(C)C)c(=O)n(-c2ccccc2)c1=O	5
NaN	181.195	C=CCn1c(N)cc(=O)n(C)c1=O	4
NaN	195.222	C=CCn1c(N)cc(=O)n(CC)c1=O	3
NaN	311.381	C=CCN1CC[C@]23c4c5ccc(O)c4O[C@H]2[C@@H](O)C=C[C@H]3[C@H]1C5	4
naloxone	327.38	C=CCN1CC[C@]23c4c5ccc(O)c4O[C@H]2C(=O)CC[C@@]3(O)[C@H]1C5	5
NaN	283.415	C=CCN1CC[C@]23CCCC[C@H]2[C@H]1Cc1ccc(O)cc13	5
NaN	433.501	C=CCN1CC[C@]23CCCC[C@H]2[C@H]1Cc1ccc(O)cc13.O=C(O)[C@H](O)[C@@H](O)C(=O)O	5
NaN	363.394	C=CCN1CC[C@]23CCCC[C@H]2[C@H]1Cc1ccc(OP(=O)(O)O)cc13	6
NaN	208.305	C=CCN1CC2CCC(C1)N2C(=O)CC	4
NaN	235.33	C=CCN1Cc2ccccc2-c2ccccc2C1	6
6-prop-2-enyl-5.7-dihydrobenzo[d][2]benzazepine	247.426	C=CCN1CC2CCCCC2C2CCCCC2C1	6
n1-(1-allyl-2-oxopyrimidin-4-yl)sulfanilamide; 1-allyl-4-sulfapyrimidin-2-one	306.347	C=CCn1ccc(NS(=O)(=O)c2ccc(N)cc2)nc1=O	5
1-ethyl-13-methyl-10-prop-2-enyl-10-azatricyclo[7.3.1.02.7]trideca-2(7).3.5-trien-4-ol	277.452	C=CCN1CCC2(CC)C(C)C1CC1CCC(O)CC12	6
NaN	271.404	C=CCN1CCC2(CC)c3cc(O)ccc3CC1C2C	6
naloxone	327.38	C=CCN1CCC23c4c5ccc(O)c4OC2C(=O)CCC3(O)C1C5	5
NaN	433.501	C=CCN1CCC23CCCCC2C1Cc1ccc(O)cc13.O=C(O)C(O)C(O)C(=O)O	5
NaN	382.486	C=CCN1CCCC1CNC(=O)c1cc(S(=O)(=O)NC)c(N)cc1OC	4
NaN	315.377	C=CCN1CCCC1CNC(=O)c1cc2n[nH]nc2cc1OC	5
NaN	251.801	C=CCN1CCCCC1Cc1ccccc1.Cl	5
9-allyl-2-anilino-purin-6-ol	267.292	C=CCn1cnc2c(=O)[nH]c(Nc3ccccc3)nc21	6
NaN	215.296	C=CCNC(=O)/C(C)=C(/C)c1ccccc1	6
NaN	215.296	C=CCNC(=O)/C(C)=C(\C)c1ccccc1	6
dka-24	265.14	C=CCNC(=O)CN(CC=C)C(=O)C(Cl)Cl	3
NaN	258.318	C=CCNC(=O)OCC(C)(CCC)COC(N)=O	5
NaN	272.345	C=CCNC(=O)OCC(C)(CCCC)COC(N)=O	6
NaN	258.318	C=CCNC(=O)OCC(C)(COC(N)=O)C(C)C	5
NaN	272.345	C=CCNC(=O)OCC(C)(COC(N)=O)C(C)CC	6
NaN	258.318	C=CCNC(=O)OCC(CC)(CC)COC(N)=O	5
NaN	160.242	C=CCNC(=S)NCCO	3
Hydrazinecarbothioamide. 2-(4-nitrophenyl)-N-2-p	252.299	C=CCNC(=S)NNc1ccc([N+](=O)[O-])cc1	5
thiourea, 2-propenyl-	116.189	C=CCNC(N)=S	2
NaN	489.667	C=CCNc1cnc(N2CCN(CCC(c3ccccc3)(c3ccccc3)c3ccccc3)CC2)nc1	6
NaN	562.589	C=CCNc1cnnc(N2CCN(CCC(c3ccccc3)(c3ccccc3)c3ccccc3)CC2)c1.Cl.Cl	6
s-Triazine. 2-(allylamino)-4-amino-	151.173	C=CCNc1ncnc(N)n1	3
DIALLYLAMINE	97.161	C=CCNCC=C	2
allyl alcohol	58.08	C=CCO	0
NaN	444.915	C=CCO/[NH+]=C(\c1ccc(OC)c(OC)c1)c1nccc2cc(OC)c(OC)cc12.[Cl-]	6
prop-2-en-1-yl 2-methylprop-2-enoate	126.155	C=CCOC(=O)C(=C)C	4
prop-2-enyl 2-hydroxy-2-methylpropanoate	144.17	C=CCOC(=O)C(C)(C)O	1
(2-methyl-1-oxo-1-prop-2-enoxypropan-2-yl) 2-chloro-5-nitrobenzoate	327.72	C=CCOC(=O)C(C)(C)OC(=O)c1cc([N+](=O)[O-])ccc1Cl	6
(2-methyl-1-oxo-1-prop-2-enoxypropan-2-yl) 2-chloro-5-[3-methyl-2,6-dioxo-4-(trifluoromethyl)pyrimidin-1-yl]benzoate	474.819	C=CCOC(=O)C(C)(C)OC(=O)c1cc(-n2c(=O)cc(C(F)(F)F)n(C)c2=O)ccc1Cl	6
propanoic acid, 2-hydroxy-, 1-methyl-2-oxo-2-(2-	202.206	C=CCOC(=O)C(C)OC(=O)C(C)O	2
prop-2-enyl 3-phenylprop-2-enoate	188.226	C=CCOC(=O)C=Cc1ccccc1	6
1,2-bis(prop-2-en-1-yl) benzene-1,2-dicarboxylate	246.262	C=CCOC(=O)c1ccccc1C(=O)OCC=C	5
prop-2-enyl 3-oxobutanoate	142.154	C=CCOC(=O)CC(C)=O	6
prop-2-en-1-yl 3-cyclohexylpropanoate	196.29	C=CCOC(=O)CCC1CCCCC1	6
prop-2-en-1-yl hexanoate	156.225	C=CCOC(=O)CCCCC	5
prop-2-en-1-yl heptanoate	170.252	C=CCOC(=O)CCCCCC	6
prop-2-en-1-yl 2-phenoxyacetate	192.214	C=CCOC(=O)COc1ccccc1	5
diallyl oxydiethane-2,1-diyl biscarbonate	274.269	C=CCOC(=O)OCCOCCOC(=O)OCC=C	4
allyl acetate	100.117	C=CCOC(C)=O	3
NaN	297.185	C=CCOC(Cn1ccnc1)c1ccc(Cl)cc1Cl	5
1,3-propanediol, 2-(2-propenyloxy)-	132.159	C=CCOC(CO)CO	1
NaN	269.772	C=CCOC1(c2ccccc2)CN(C)CCO1.Cl	4
3-prop-2-enoxy-1.2-benzothiazole 1.1-dioxide	229.301	C=CCOC1=NS(=O)(=O)C2CCCCC12	5
NaN	223.253	C=CCOC1=NS(=O)(=O)c2ccccc21	5
NaN	253.301	C=CCOc1c(C(N)=O)cccc1-c1ccccc1	6
3-phenyl-2-prop-2-enoxybenzamide	265.397	C=CCOC1C(C(N)=O)CCCC1C1CCCCC1	6
NaN	310.825	C=CCOc1cc(Cl)ccc1C(=O)NCCN(CC)CC	6
NaN	249.266	C=CCOc1ccc(/C=C/C(=O)NO)cc1OC	5
5-nitro-2-prop-2-enoxyaniline	194.19	C=CCOc1ccc([N+](=O)[O-])cc1N	5
NaN	317.429	C=CCOc1ccc(C(=O)OCCCN2CCCCC2C)cc1	6
NaN	207.229	C=CCOc1ccc(CC(=O)NO)cc1	4
NaN	191.23	C=CCOc1ccc(NC(C)=O)cc1	5
NaN	205.257	C=CCOc1ccccc1C(=O)N(C)C	4
NaN	233.311	C=CCOc1ccccc1C(=O)N(CC)CC	5
NaN	259.349	C=CCOc1ccccc1C(=O)NC1CCCCC1	6
NaN	205.257	C=CCOc1ccccc1C(=O)NCC	5
NaN	221.256	C=CCOc1ccccc1C(=O)NCCO	4
NaN	177.203	C=CCOc1ccccc1C(N)=O	4
Benzene._1-methoxy-2-(2-propenyloxy)-	164.204	C=CCOc1ccccc1OC	1
oxprenolol	265.353	C=CCOc1ccccc1OCC(O)CNC(C)C	3
NaN	301.814	C=CCOc1ccccc1OCC(O)CNC(C)C.Cl	4
NaN	224.256	C=CCOc1ccccc1OCC(O)CO	4
tris(prop-2-en-1-yloxy)-1,3,5-triazine	249.27	C=CCOc1nc(OCC=C)nc(OCC=C)n1	5
2-[(allyloxy)methyl]-2-methylbutane-1,1-diol	174.24	C=CCOCC(CC)(CO)CO	1
2,2-bis[(prop-2-en-1-yloxy)methyl]butan-1-ol	214.305	C=CCOCC(CC)(CO)COCC=C	4
NaN	216.233	C=CCOCC(COC(C)=O)OC(C)=O	4
NaN	227.22	C=CCOCC(O)Cn1ccnc1[N+](=O)[O-]	4
sodium 2-hydroxy-3-(prop-2-en-1-yloxy)propane-1-sulfonate	218.206	C=CCOCC(O)CS(=O)(=O)[O-].[Na+]	1
allyl ether	98.145	C=CCOCC=C	2
Oxirane. (2-propenyloxy)methyl -	114.144	C=CCOCC1CO1	1
NaN	231.683	C=CCOCN1C=CN(C)/C1=C/[NH+]=O.[Cl-]	0
phosphonic acid, phenyl, di-2-propenyl ester	238.223	C=CCOP(=O)(OCC=C)c1ccccc1	5
sodium prop-2-ene-1-sulfonate	144.127	C=CCS(=O)(=O)[O-].[Na+]	1
NaN	162.279	C=CCS[S@@+]([O-])CC=C	3
NaN	162.279	C=CCS[S+]([O-])CC=C	3
NaN	244.747	C=CCSC(C(N)=O)c1ccccn1.Cl	1
NaN	159.254	C=CCSC(C)(C)C(N)=O	4
NaN	187.308	C=CCSC(CC)(CC)C(N)=O	5
2,5-Di-S-allyl-3,4-dideoxy-2,5-dithiohexaric acid	290.406	C=CCSC(CCC(SCC=C)C(=O)O)C(=O)O	4
fluoroethene	46.044	C=CF	3
n-nitrosomethylvinylamine	86.094	C=CN(C)N=O	3
NaN	153.141	C=Cn1c(C)cnc1[N+](=O)[O-]	4
NaN	193.249	C=Cn1c2ccccc2c2ccccc21	6
3-methyl-1-vinyl-2,3-dihydro-1H-imidazol-1-ium methyl sulfate	220.25	C=Cn1cc[n+](C)c1.COS(=O)(=O)[O-]	1
1-ethenylazepan-2-one	139.198	C=CN1CCCCCC1=O	2
1,3-divinylimidazolidin-2-one	138.17	C=CN1CCN(C=C)C1=O	4
NaN	244.291	C=CNC(=O)OCC(C)(CCC)COC(N)=O	5
methoxyethene	58.08	C=COC	3
vinyl 2-ethylhexanoate	170.252	C=COC(=O)C(CC)CCCC	6
ethenyl benzoate	148.161	C=COC(=O)c1ccccc1	5
ethenyl 6,6-dimethylheptanoate	184.279	C=COC(=O)CCCCC(C)(C)C	6
ethenyl 2,2-dimethyloctanoate	198.306	C=COC(=O)CCCCCC(C)(C)C	6
vinyl laurate	226.36	C=COC(=O)CCCCCCCCCCC	6
vinyl stearate; octadecanoic acid vinyl ester	310.522	C=COC(=O)CCCCCCCCCCCCCCCCC	6
ethenyl acetate	86.09	C=COC(C)=O	3
divinyl ether	70.091	C=COC=C	4
cyclopropyl vinyl ether	84.118	C=COC1CC1	4
(ethenyloxy)cyclohexane	126.199	C=COC1CCCCC1	5
NaN	72.107	C=COCC	3
isobutyl vinyl ether	100.161	C=COCC(C)C	4
ethene, (2,2,2-trifluoroethoxy)-	126.077	C=COCC(F)(F)F	4
1-(ethenyloxy)butane	100.161	C=COCCCC	5
1-ethenoxyoctadecane	296.539	C=COCCCCCCCCCCCCCCCCCC	6
4-(vinyloxy)butan-1-ol	116.16	C=COCCCCO	2
1,4-bis(vinyloxy)butane	142.198	C=COCCCCOC=C	5
2-chloroethyl vinyl ether	106.552	C=COCCCl	5
{2-[2-(ethenyloxy)ethoxy]ethoxy}ethene	158.197	C=COCCOCCOC=C	3
NaN	118.157	C=CS(=O)(=O)C=C	1
trisodium 7-{2-[2-(carbamoylamino)-4-{[4-({2-[2-(ethenesulfonyl)ethoxy]ethyl}amino)-6-fluoro-1,3,5-triazin-2-yl]amino}phenyl]diazen-1-yl}naphthalene-1,3,6-trisulfonate	885.756	C=CS(=O)(=O)CCOCCNc1nc(F)nc(Nc2ccc(N=Nc3cc4c(S(=O)(=O)[O-])cc(S(=O)(=O)[O-])cc4cc3S(=O)(=O)[O-])c(NC(N)=O)c2)n1.[Na+].[Na+].[Na+]	1
(ethenesulfonyl)methanesulfonylethene	196.249	C=CS(=O)(=O)CS(=O)(=O)C=C	6
ethenesulfonamide, n-phenyl-	183.232	C=CS(=O)(=O)Nc1ccccc1	4
1-ethenylsulfanylethanol	104.174	C=CSC(C)O	1
NaN	168.284	C=NN1C(C)(C)CCCC1(C)C	6
formamide oxime	45.041	C=NO	1
formaldehyde	30.026	C=O	1
4-tert-butylphenol; formaldehyde	180.247	C=O.CC(C)(C)c1ccc(O)cc1	6
N-phenylaniline; formaldehyde; propan-2-one	257.333	C=O.CC(C)=O.c1ccc(Nc2ccccc2)cc1	6
formaldehyde; 2-(2-hydroxyethylamino)ethanol; 2-methyloxirane; 2-nonylphenol	413.599	C=O.CC1CO1.CCCCCCCCCc1ccccc1O.OCCNCCO	3
2-(2-{[2-(oxiran-2-ylmethoxy)phenyl]methyl}phenoxymethyl)oxirane; 2-(2-{[4-(oxiran-2-ylmethoxy)phenyl]methyl}phenoxymethyl)oxirane; 2-(4-{[4-(oxiran-2-ylmethoxy)phenyl]methyl}phenoxymethyl)oxirane	216.664	C=O.ClCC1CO1.Oc1ccccc1	6
aniline; formaldehyde	123.155	C=O.Nc1ccccc1	4
NaN	213.324	C1=C(c2ccccc2)CCC2CCCCN12	6
NaN	348.877	C1=C(CCc2ccncc2)c2ccccc2[NH+]1Cc1ccccc1.[Cl-]	6
NaN	445.478	C1=C(CNC2CCc3ccccc32)CCC(CNC2CCc3ccccc32)C1.Cl.Cl	6
NaN	424.626	C1=C(CNC2CCCCC2)CCC(CNC2CCCCC2)C1.CC(=O)O.CC(=O)O	6
NaN	450.664	C1=C(CNCC2CCC(CNCC3=CCCCC3)CC2)CCCC1.CC(=O)O.CC(=O)O	6
NaN	452.68	C1=C(CNCC2CCCCC2)CCC(CNCC2CCCCC2)C1.CC(=O)O.CC(=O)O	6
NaN	480.734	C1=C(CNCCC2CCCCC2)CCC(CNCCC2CCCCC2)C1.CC(=O)O.CC(=O)O	6
NaN	165.28	C1=C(N2CCCCC2)CCCC1	5
NaN	472.589	C1=C/COCc2cc(ccc2OCCN2CCCC2)Nc2nccc(n2)-c2cccc(c2)COC/1	6
NaN	258.752	C1=C[NH+](CCc2ccncc2)c2ccccc21.[Cl-]	5
(1Z.5E.9Z)-cyclododeca-1.5.9-triene	162.276	C1=C\CC/C=C/CC/C=C\CC/1	6
(1Z,5Z)-cycloocta-1,5-diene	108.184	C1=C\CC/C=C\CC/1	5
cyclooctene	110.2	C1=C\CCCCCC/1	6
NaN	425.488	C1=C2CC(=C1CNC1CCCCC1)C1=C2CC(CNC2CCCCC2)C1.Cl.Cl	6
(1-cyclopenta-2.4-dienylidene-phenylmethyl)benzene	230.31	C1=CC(=C(c2ccccc2)c2ccccc2)C=C1	6
Terphenyl, hydrogenated	238.374	C1=CC(c2ccc(C3CC=CCC3)cc2)CCC1	6
NaN	403.482	C1=CC(CNCC2CCC(CNCC3C=CCCC3)CC2)CCC1.Cl.Cl	6
anatabine	160.22	C1=CC[C@@H](c2cccnc2)NC1	0
cycloheptatriene	92.141	C1=CC=CCC=C1	5
Dicyclopentadiene	132.206	C1=CC2C3C=CC(C3)C2C1	6
Phenol, 4-methyl-, reaction products with dicyclopentadiene and isobutylene	296.454	C1=CC2C3C=CC(C3)C2C1.C=C(C)C.Cc1ccc(O)cc1	6
NaN	427.504	C1=CC2CC1CC2CNCC1CCC(CNCC2CC3C=CC2C3)CC1.Cl.Cl	6
bicyclo[2.2.1]hept-2-ene	94.157	C1=CC2CCC1C2	5
acenaphthylene	152.196	C1=Cc2cccc3cccc1c23	6
1,2,3,4-tetrahydronaphthalene; 1,3,5-trimethylbenzene; 1,4-diethylbenzene; 1H-indene; 2,3-dihydro-1H-indene; benzene; naphthalene; propan-2-ylbenzene; toluene	1039.59	C1=Cc2ccccc2C1.CC(C)c1ccccc1.CCc1ccc(CC)cc1.Cc1cc(C)cc(C)c1.Cc1ccccc1.c1ccc2c(c1)CCC2.c1ccc2c(c1)CCCC2.c1ccc2ccccc2c1.c1ccccc1	5
1,2,3-trimethylbenzene; 1H-indene; 2,3-dihydro-1H-indene	354.537	C1=Cc2ccccc2C1.Cc1cccc(C)c1C.c1ccc2c(c1)CCC2	5
NaN	449.503	C1=Cc2ccccc2C2(OCC(CN3CCCC3)O2)c2ccccc21.O=C(O)/C=C\C(=O)O	6
NaN	463.53	C1=Cc2ccccc2C2(OCC(CN3CCCCC3)O2)c2ccccc21.O=C(O)/C=C\C(=O)O	6
NaN	465.502	C1=Cc2ccccc2C2(OCC(CN3CCOCC3)O2)c2ccccc21.O=C(O)/C=C\C(=O)O	6
3,9-bis(cyclohex-3-en-1-yl)-2,4,8,10-tetraoxaspiro[5.5]undecane	320.429	C1=CCC(C2OCC3(CO2)COC(C2CC=CCC2)OC3)CC1	6
CYCLOPENTADIENE	66.103	C1=CCC=C1	4
1,4-cyclohexadiene	80.13	C1=CCC=CC1	5
NaN	68.119	C1=CCCC1	5
(3E)-penta-1,3-diene; (3Z)-penta-1,3-diene; cyclopentene	204.357	C1=CCCC1.C=C/C=C/C.C=C/C=C\C	5
1.3-CYCLOHEPTADIENE	94.157	C1=CCCCC=C1	5
CYCLOHEXENE	82.146	C1=CCCCC1	5
CYCLOHEPTENE	96.173	C1=CCCCCC1	6
3,4-dihydro-2H-pyran	84.118	C1=COCCC1	4
8-Phenyl-7H-purine	196.213	C1=NC=NC2N=C(c3ccccc3)N=C12	5
NaN	116.123	C1=NN=c2ccccc2=1	5
NaN	520.237	C1C[N+]2(COC[N+]34CCC(CC3)CC4)CCC1CC2.[I-].[I-]	0
NaN	201.254	c1c[nH]c2nc(-c3cccs3)nc-2c1	6
1H-imidazole	68.079	c1c[nH]cn1	1
NaN	156.188	c1cc(-c2ccncc2)ccn1	4
NaN	403.482	C1CC(CNC2CC3CCC2C3)CCC1CNC1CC2CCC1C2.Cl.Cl	6
NaN	431.536	C1CC(CNCC2CC3CCC2C3)CCC1CNCC1CC2CCC1C2.Cl.Cl	6
2-[({4-[(oxiran-2-ylmethoxy)methyl]cyclohexyl}methoxy)methyl]oxirane	256.342	C1CC(COCC2CO2)CCC1COCC1CO1	4
4-({4-[bis(oxiran-2-ylmethyl)amino]phenyl}methyl)-N,N-bis(oxiran-2-ylmethyl)aniline	422.525	c1cc(N(CC2CO2)CC2CO2)ccc1Cc1ccc(N(CC2CO2)CC2CO2)cc1	6
4-(oxiran-2-ylmethoxy)-N,N-bis(oxiran-2-ylmethyl)aniline	277.32	c1cc(N(CC2CO2)CC2CO2)ccc1OCC1CO1	4
4-piperidin-4-ylmorpholine	170.256	C1CC(N2CCOCC2)CCN1	5
2-({[6-(oxiran-2-ylmethoxy)naphthalen-1-yl]oxy}methyl)oxirane	272.3	c1cc(OCC2CO2)c2ccc(OCC3CO3)cc2c1	6
3-(oxiran-2-ylmethoxy)-N,N-bis(oxiran-2-ylmethyl)aniline	277.32	c1cc(OCC2CO2)cc(N(CC2CO2)CC2CO2)c1	4
quinoline, decahydro-	139.242	C1CC[C@@H]2NCCC[C@H]2C1	3
NaN	138.254	C1CC[C@H]2CCCC[C@H]2C1	6
NaN	67.091	c1cc[nH]c1	2
CYCLOPROPANE	42.081	C1CC1	5
NaN	118.139	c1cc2[nH]ccc2cn1	3
NaN	220.272	c1cc2c(cc1CN1CCNCC1)OCO2	2
4,5-methylenephenanthrene	190.245	c1cc2c3c(c1)ccc1cccc(c13)C2	6
cholanthrene	254.332	c1cc2c3c(c4ccc5ccccc5c4cc3c1)CC2	6
NaN	208.304	c1cc2c3c(ccc4c3c1CCC4)CCC2	6
ACENAPHTHENE	154.212	c1cc2c3c(cccc3c1)CC2	6
Decahydrospiro[furan-2(3H),5'-[4,7]methano[5h]indene]	192.302	C1CC2C3CC(C2C1)C1(CCCO1)C3	6
NaN	118.139	c1cc2cc[nH]c2cn1	3
Di-p-xylylene	208.304	c1cc2ccc1CCc1ccc(cc1)CC2	6
coronene	300.36	c1cc2ccc3ccc4ccc5ccc6ccc1c1c2c3c4c5c61	6
Benzo[ghi]perylene	276.338	c1cc2ccc3ccc4ccc5cccc6c(c1)c2c3c4c56	6
PYRENE	202.256	c1cc2ccc3cccc4ccc(c1)c2c34	6
perylene	252.316	c1cc2cccc3c4cccc5cccc(c(c1)c23)c54	6
NaN	135.191	c1cc2ccsc2cn1	4
NaN	135.191	c1cc2sccc2cn1	4
NaN	324.387	c1ccc(/C(=N\Nc2ccc3ccccc3n2)c2ccccn2)cc1	6
NaN	182.226	c1ccc(/N=N/c2ccccc2)cc1	6
NaN	306.24	c1ccc([As](c2ccccc2)c2ccccc2)cc1	6
NaN	120.151	c1ccc([C@@H]2CO2)cc1	4
NaN	204.298	c1ccc([C@H]2CN3CCSC3=N2)cc1	4
NaN	405.498	C1CCC([NH2+]CC23CCC(C[NH2+]C4CCCCC4)(CC2)CC3)CC1.[Cl-].[Cl-]	6
NaN	251.358	c1ccc([Si]23OCCN(CCO2)CCO3)cc1	1
Cyhexatin	386.188	C1CCC([Sn](C2CCCCC2)C2CCCCC2)CC1.O	6
NaN	385.18	C1CCC([Sn+](C2CCCCC2)C2CCCCC2)CC1.[OH-]	6
NaN	281.812	c1ccc([Te]c2ccccc2)cc1	6
NaN	320.435	c1ccc(C(c2ccccc2)(c2ccccc2)c2ccccc2)cc1	6
trifenmorph	329.443	c1ccc(C(c2ccccc2)(c2ccccc2)N2CCOCC2)cc1	6
NaN	386.495	c1ccc(C(c2ccccc2)N2CCN(Cc3ccc4c(c3)OCO4)CC2)cc1	6
1-(1.3-benzodioxol-5-ylmethyl)-4-[di(phenyl)methyl]piperazine	404.639	C1CCC(C(C2CCCCC2)N2CCN(CC3CCC4OCOC4C3)CC2)CC1	6
NaN	252.361	c1ccc(C(c2ccccc2)N2CCNCC2)cc1	4
NaN	358.489	c1ccc(C(CCN2CCN(c3cccnn3)CC2)c2ccccc2)cc1	6
NaN	434.587	c1ccc(C(CCN2CCN(c3cnccn3)CC2)(c2ccccc2)c2ccccc2)cc1	6
NaN	434.587	c1ccc(C(CCN2CCN(c3ncccn3)CC2)(c2ccccc2)c2ccccc2)cc1	6
NaN	257.849	C1CCC(C[N+]23CCCC(CC2)CC3)CC1.[Cl-]	6
NaN	433.552	C1CCC(C[NH2+]CC2CC3CCC2CC3C[NH2+]CC2CCCCC2)CC1.[Cl-].[Cl-]	6
NaN	309.409	c1ccc(C2(c3ccccc3)OC[C@H]([C@@H]3CCCCN3)O2)cc1	6
DEXOXADROL	309.409	c1ccc(C2(c3ccccc3)OCC(C3CCCCN3)O2)cc1	6
NaN	243.394	c1ccc(C2(N3CCCCC3)CCCCC2)cc1	6
NaN	146.193	c1ccc(C2=NCCN2)cc1	5
NaN	193.249	c1ccc(-c2cc3ccccc3[nH]2)cc1	6
1.2-di(phenyl)indole	269.347	c1ccc(-c2cc3ccccc3n2-c2ccccc2)cc1	1
1,1':4',1''-terphenyl	230.31	c1ccc(-c2ccc(-c3ccccc3)cc2)cc1	6
NaN	143.189	c1ccc(-c2ccc[nH]2)cc1	5
m-terphenyl	230.31	c1ccc(-c2cccc(-c3ccccc3)c2)cc1	6
NaN	154.212	c1ccc(-c2ccccc2)cc1	6
cyclohexylbenzene	160.26	c1ccc(C2CCCCC2)cc1	6
o-terphenyl	230.31	c1ccc(-c2ccccc2-c2ccccc2)cc1	6
NaN	156.188	c1ccc(-c2ccccn2)nc1	4
2,3'-bipyridine	156.188	c1ccc(-c2cccnc2)nc1	2
4-[[4-(5-phenyl-1,3-oxazol-2-yl)phenyl]methyl]morpholine	320.392	c1ccc(-c2cnc(-c3ccc(CN4CCOCC4)cc3)o2)cc1	6
2,5-diphenyl-1,3-oxazole	221.259	c1ccc(-c2cnc(-c3ccccc3)o2)cc1	6
NaN	163.22	c1ccc(C2CNCCO2)cc1	2
2-phenyloxirane	120.151	c1ccc(C2CO2)cc1	4
2-phenyl-1.4-dioxaspiro[4.5]decane	218.296	c1ccc(C2COC3(CCCCC3)O2)cc1	6
NaN	161.229	c1ccc(-c2cscn2)cc1	5
4-Phenyl-1.3-thiazole	171.309	C1CCC(C2CSCN2)CC1	5
NaN	221.263	c1ccc(-c2n[nH]c(-c3ccccc3)n2)cc1	5
NaN	304.393	c1ccc(-c2nc(N3CCCCC3)oc2-c2ccccc2)cc1	6
NaN	305.381	c1ccc(-c2nc(N3CCNCC3)oc2-c2ccccc2)cc1	6
1-[4.5-di(phenyl)-1.3-oxazol-2-yl]piperazine	321.509	C1CCC(C2NC(N3CCNCC3)OC2C2CCCCC2)CC1	6
NaN	306.365	c1ccc(-c2nc(N3CCOCC3)oc2-c2ccccc2)cc1	6
4-[4.5-di(phenyl)-1.3-oxazol-2-yl]morpholine	322.493	C1CCC(C2NC(N3CCOCC3)OC2C2CCCCC2)CC1	6
NaN	194.237	c1ccc(-c2nc3ccccc3[nH]2)cc1	6
NaN	195.221	c1ccc(-c2nc3ccccc3o2)cc1	6
NaN	211.289	c1ccc(-c2nc3ccccc3s2)cc1	6
8-phenylpurine	196.213	c1ccc(-c2nc3ncncc3[nH]2)cc1	5
2-phenyl-1H-imidazole	144.177	c1ccc(-c2ncc[nH]2)cc1	4
NaN	355.401	c1ccc(-c2nccnc2OC2CN(c3ccc4ccccc4n3)C2)nc1	5
NaN	145.165	c1ccc(-c2ncn[nH]2)cc1	4
NaN	238.315	c1ccc(-c2nnc(-c3ccccc3)s2)cc1	5
NaN	146.149	c1ccc(-c2nnco2)cc1	4
NaN	196.34	c1ccc(C2SCCCS2)cc1	6
NaN	182.313	c1ccc(C2SCCS2)cc1	6
BENZENE. 1.1'-METHYLENEBIS-	168.239	c1ccc(Cc2ccccc2)cc1	6
[truncated: 18,267 more rows]

## Sheet: SC2-1
MolWt	smiles	LogS(mol/L)	Class
222.251	CC(=O)Nc1nnc(S(N)(=O)=O)s1	-2.38	5
180.159	CC(=O)Oc1ccccc1C(=O)O	-1.67	4
226.659	C=CCOc1ccc(CC(=O)O)cc1Cl	-4.4	6
378.108	Nc1c(Br)cc(Br)cc1CN[C@H]1CC[C@H](O)CC1	-3.87	6
448.394	O=C1CCc2ccc(OCCCCN3CCN(c4cccc(Cl)c4Cl)CC3)cc2N1	-6.64	6
366.844	O=C1C(O)=C(C2CCC(c3ccc(Cl)cc3)CC2)C(=O)c2ccccc21	-6.07	6
215.688	CCNc1nc(Cl)nc(NC(C)C)n1	-3.69	6
213.664	NCC(CC(=O)O)c1ccc(Cl)cc1	-1.78	4
212.249	CCC(C)C1(CC)C(=O)NC(=O)NC1=O	-2.22	4
431.948	NS(=O)(=O)c1cc2c(cc1Cl)NC(CSCc1ccccc1)=NS2(=O)=O	-4.84	6
316.158	O=C1CN=C(c2ccccn2)c2cc(Br)ccc2N1	-3.39	5
610.671	CCOc1nc2cccc(C(=O)OC(C)OC(=O)OC3CCCCC3)c2n1Cc1ccc(-c2ccccc2-c2nn[nH]n2)cc1	-6.79	6
236.274	NC(=O)N1c2ccccc2C=Cc2ccccc21	-3.22	5
167.211	c1ccc2c(c1)[nH]c1ccccc12	-5.19	6
191.19	COC(=O)Nc1nc2ccccc2[nH]1	-4.56	6
511.571	CO/N=C(\C(=O)N[C@@H]1C(=O)N2C(C(=O)O)=C(CSc3nnnn3C)CS[C@H]12)c1csc(N)n1	-3.27	5
389.433	C/C=C/C1=C(C(=O)O)N2C(=O)[C@@H](NC(=O)[C@H](N)c3ccc(O)cc3)[C@H]2SC1	-1.68	4
381.379	Cc1ccc(-c2cc(C(F)(F)F)nn2-c2ccc(S(N)(=O)=O)cc2)cc1	-5.89	6
349.412	CC1=C(C(=O)O)N2C(=O)[C@@H](NC(=O)[C@H](N)C3=CCC=CC3)[C@H]2SC1	-1.18	3
276.745	CCCNC(=O)NS(=O)(=O)c1ccc(Cl)cc1	-3.17	5
392.58	C[C@H](CCC(=O)O)[C@H]1CC[C@H]2[C@@H]3CC[C@@H]4C[C@H](O)CC[C@]4(C)[C@H]3C[C@H](O)[C@]12C	-4.62	6
369.469	O=C1CCc2cc(OCCCCc3nnnn3C3CCCCC3)ccc2N1	-4.93	6
252.347	CN=C(NC#N)NCCSCc1nc[nH]c1C	-1.52	4
331.347	O=C(O)c1cn(C2CC2)c2cc(N3CCNCC3)c(F)cc2c1=O	-3.57	6
465.953	COc1cc(N)c(Cl)cc1C(=O)NC1CCN(CCCOc2ccc(F)cc2)CC1OC	-6.78	6
346.467	C[C@]12C[C@H](O)[C@H]3[C@@H](CCC4=CC(=O)CC[C@@]43C)[C@@H]1CC[C@@H]2C(=O)CO	-3.29	5
402.487	CC(=O)OCC(=O)[C@@]1(O)CC[C@H]2[C@@H]3CCC4=CC(=O)CC[C@]4(C)[C@H]3C(=O)C[C@@]21C	-4.22	6
1202.63	CC=CCC(C)C(O)C1C(=O)NC(CC)C(=O)N(C)CC(=O)N(C)C(CC(C)C)C(=O)NC(C(C)C)C(=O)N(C)C(CC(C)C)C(=O)NC(C)C(=O)NC(C)C(=O)N(C)C(CC(C)C)C(=O)N(C)C(CC(C)C)C(=O)N(C)C(C(C)C)C(=O)N1C	-5.03	6
254.241	O=c1c(-c2ccc(O)cc2)coc2cc(O)ccc12	-5.23	6
266.388	CNCCCN1c2ccccc2CCc2ccccc21	-3.83	6
392.467	C[C@@H]1C[C@H]2[C@@H]3CCC4=CC(=O)C=C[C@]4(C)[C@@]3(F)[C@@H](O)C[C@]2(C)[C@@]1(O)C(=O)CO	-3.56	5
230.676	CC1=NS(=O)(=O)c2cc(Cl)ccc2N1	-3.43	6
296.153	O=C(O)Cc1ccccc1Nc1c(Cl)cccc1Cl	-5.34	6
494.531	CC(=O)OCC(=O)[C@@]1(OC(C)=O)[C@@H](C)C[C@H]2[C@@H]3C[C@H](F)C4=CC(=O)C=C[C@]4(C)[C@@]3(F)[C@@H](O)C[C@@]21C	-4.82	6
399.397	CN1CCN(c2cc3c(cc2F)c(=O)c(C(=O)O)cn3-c2ccc(F)cc2)CC1	-3.83	6
414.527	COc1ccc([C@@H]2Sc3ccccc3N(CCN(C)C)C(=O)[C@@H]2OC(C)=O)cc1	-3.02	5
169.227	c1ccc(Nc2ccccc2)cc1	-3.53	6
197.19	N[C@@H](Cc1ccc(O)c(O)c1)C(=O)O	-1.76	4
376.453	CCOC(=O)[C@H](CCc1ccccc1)N[C@@H](C)C(=O)N1CCC[C@H]1C(=O)O	-1.36	3
272.388	C[C@]12CC[C@@H]3c4ccc(O)cc4CC[C@H]3[C@@H]1CC[C@H]2O	-5	6
270.372	C[C@]12CC[C@@H]3c4ccc(O)cc4CC[C@H]3[C@@H]1CCC2=O	-5.38	6
258.324	CCOc1ccc2nc(S(N)(=O)=O)sc2c1	-3.76	6
588.562	COc1cc([C@@H]2c3cc4c(cc3[C@@H](O[C@@H]3O[C@@H]5CO[C@@H](C)O[C@H]5[C@H](O)[C@H]3O)C3COC(=O)[C@@H]32)OCO4)cc(OC)c1O	-3.6	5
154.253	CC12CCC(CC1)C(C)(C)O2	-1.66	4
254.285	O=C(O)CCC(=O)c1ccc(-c2ccccc2)cc1	-5.18	6
261.252	CC1CCc2cc(F)cc3c(=O)c(C(=O)O)cn1c23	-3.9	6
244.265	CC(C(=O)O)c1ccc(-c2ccccc2)c(F)c1	-4.34	6
441.404	Nc1nc(=O)c2nc(CNc3ccc(C(=O)N[C@@H](CCC(=O)O)C(=O)O)cc3)cnc2[nH]1	-5.96	6
255.234	Nc1nc(=O)c2ncn(COC(CO)CO)c2[nH]1	-1.78	4
445.545	Cc1cnc(C(=O)NCCc2ccc(S(=O)(=O)NC(=O)NC3CCCCC3)cc2)cn1	-5.61	6
352.77	COC1=CC(=O)C[C@@H](C)[C@]12Oc1c(Cl)c(OC)cc(OC)c1C2=O	-4.52	6
375.871	O=C(CCCN1CCC(O)(c2ccc(Cl)cc2)CC1)c1ccc(F)cc1	-5.71	6
440.507	C=CC(=O)N1CCC[C@@H](n2nc(-c3ccc(Oc4ccccc4)cc3)c3c(N)ncnc32)C1	-4.85	6
613.803	CC(C)(C)NC(=O)[C@@H]1CN(Cc2cccnc2)CCN1C[C@@H](O)C[C@@H](Cc1ccccc1)C(=O)N[C@H]1c2ccccc2C[C@H]1O	-4.53	6
357.793	COc1ccc2c(c1)c(CC(=O)O)c(C)n2C(=O)c1ccc(Cl)cc1	-5.48	6
281.311	CC(C(=O)O)c1ccc(N2Cc3ccccc3C2=O)cc1	-4.65	6
531.44	CC(=O)N1CCN(c2ccc(OC[C@H]3CO[C@](Cn4ccnc4)(c4ccc(Cl)cc4Cl)O3)cc2)CC1	-5.47	6
277.411	CNCCCC12CCC(c3ccccc31)c1ccccc12	-4.62	6
365.842	Cc1ccccc1N1C(=O)c2cc(S(N)(=O)=O)c(Cl)cc2NC1C	-3.88	6
228.291	COc1ccc2cc(CCC(C)=O)ccc2c1	-4.4	6
230.263	COc1ccc2cc(C(C)C(=O)O)ccc2c1	-4.23	6
567.796	Cc1c(O)cccc1C(=O)N[C@@H](CSc1ccccc1)[C@H](O)CN1C[C@H]2CCCC[C@H]2C[C@H]1C(=O)NC(C)(C)C	-6.21	6
266.304	Cc1ccnc2c1NC(=O)c1cccnc1N2C1CC1	-3.41	5
346.339	COC(=O)C1=C(C)NC(C)=C(C(=O)OC)C1c1ccccc1[N+](=O)[O-]	-4.71	6
308.315	CS(=O)(=O)Nc1ccc([N+](=O)[O-])cc1Oc1ccccc1	-4.74	6
319.336	CCn1cc(C(=O)O)c(=O)c2cc(F)c(N3CCNCC3)cc21	-2.88	5
263.384	CNCCC=C1c2ccccc2CCc2ccccc21	-3.93	6
413.426	COc1ccc2c(c1OC)C(=O)O[C@@H]2[C@H]1c2c(cc3c(c2OC)OCO3)CCN1C	-4.48	6
361.373	CC1COc2c(N3CCN(C)CC3)c(F)cc3c(=O)c(C(=O)O)cn1c23	-2.03	4
286.718	O=C1Nc2ccc(Cl)cc2C(c2ccccc2)=NC1O	-4.03	6
324.38	CCCCC1C(=O)N(c2ccccc2)N(c2ccc(O)cc2)C1=O	-3.94	6
339.391	COc1ccc(Cc2nccc3cc(OC)c(OC)cc23)cc1OC	-4.33	6
403.979	OCCN1CCN(CCCN2c3ccccc3Sc3ccc(Cl)cc32)CC1	-4.48	6
179.219	CCOc1ccc(NC(C)=O)cc1	-2.3	5
213.244	Nc1ccc(N=Nc2ccccc2)c(N)n1	-4.02	6
248.326	CC(C)NCC(O)COc1cccc2[nH]ccc12	-3.75	6
424.534	CCC(C)C(=O)OC1CC(O)C=C2C=CC(C)C(CCC(O)CC(O)CC(=O)O)C21	-4.86	6
374.477	CC1CC2C(C(O)CC3(C)C2CCC3(O)C(=O)CO)C2(C)C=CC(=O)C=C12	-3.33	5
218.256	CCC1(c2ccccc2)C(=O)NCNC1=O	-2.53	5
285.365	CCCN(CCC)S(=O)(=O)c1ccc(C(=O)O)cc1	-4.83	6
284.428	CN(C)CCCN1c2ccccc2Sc2ccccc21	-4.45	6
284.428	CC(CN1c2ccccc2Sc2ccccc21)N(C)C	-4.38	6
452.595	CCOc1cc(CC(=O)N[C@@H](CC(C)C)c2ccccc2N2CCCCC2)ccc1C(=O)O	-4.77	6
228.247	Oc1ccc(/C=C/c2cc(O)cc(O)c2)cc1	-3.75	6
720.962	CC(C)c1nc(CN(C)C(=O)N[C@H](C(=O)N[C@@H](Cc2ccccc2)C[C@H](O)[C@H](Cc2ccccc2)NC(=O)OCc2cncs2)C(C)C)cs1	-5.17	6
314.362	CS(=O)(=O)c1ccc(C2=C(c3ccccc3)C(=O)OC2)cc1	-4.61	6
416.583	CC(=O)S[C@@H]1CC2=CC(=O)CC[C@]2(C)[C@H]2CC[C@@]3(C)[C@@H](CC[C@@]34CCC(=O)O4)[C@H]12	-4.21	6
334.419	O=C1C[C@@H]2OCC=C3CN4CC[C@]56c7ccccc7N1[C@H]5[C@H]2[C@H]3C[C@H]46	-3.38	5
398.4	O=C(O)C1=C/C(=N\Nc2ccc(S(=O)(=O)Nc3ccccn3)cc2)C=CC1=O	-6.41	6
255.324	Nc1ccc(S(=O)(=O)Nc2nccs2)cc1	-2.62	5
278.337	Cc1cc(NS(=O)(=O)c2ccc(N)cc2)nc(C)n1	-2.16	4
267.31	Cc1noc(NS(=O)(=O)c2ccc(N)cc2)c1C	-3.13	5
356.418	CC1=C(CC(=O)O)c2cc(F)ccc2/C1=C\c1ccc([S+](C)[O-])cc1	-4.96	6
264.369	CCCCNc1ccc(C(=O)OCCN(C)C)cc1	-3.11	5
444.44	CN(C)[C@@H]1C(=O)/C(=C(\N)O)C(=O)[C@@]2(O)C(=O)C3=C(O)c4c(O)cccc4[C@@](C)(O)[C@H]3C[C@@H]12	-3.22	5
236.3	CC(=O)Nc1ccc(/C=N/NC(N)=S)cc1	-3.5	6
394.439	C[C@]12C=CC(=O)C=C1CC[C@H]1[C@@H]3C[C@@H](O)[C@](O)(C(=O)CO)[C@@]3(C)C[C@H](O)[C@@]12F	-3.52	5
253.269	Nc1nc(N)c2nc(-c3ccccc3)c(N)nc2n1	-4.11	6
308.333	CC(=O)CC(c1ccccc1)c1c(O)oc2ccccc2c1=O	-4.78	6
152.113	O=c1[nH]c(=O)c2[nH]cnc2[nH]1	-3.6	6

## Sheet: SC2-2
MolWt	smiles	LogS(mol/L)	Class
151.253	NC12CC3CC(CC(C3)C1)C2	-2.19	5
645.319	CCCCc1oc2ccccc2c1C(=O)c1cc(I)c(OCCN(CC)CC)c(I)c1	-10.4	6
355.869	CCN(CC)Cc1cc(Nc2ccnc3cc(Cl)ccc23)ccc1O	-5.49	6
325.449	CC(C)NCC(O)COc1ccc(COCCOC(C)C)cc1	-2.09	4
654.606	CC(C)C[C@H]1C(=O)N2CCC[C@H]2[C@]2(O)O[C@](NC(=O)[C@@H]3C=C4c5cccc6[nH]c(Br)c(c56)C[C@H]4N(C)C3)(C(C)C)C(=O)N12	-5.5	6
467.65	CO[C@]12CC[C@@]3(C[C@@H]1[C@@](C)(O)C(C)(C)C)[C@H]1Cc4ccc(O)c5c4[C@@]3(CCN1CC1CC1)[C@H]2O5	-6.07	6
315.869	CN(C)CC/C=C1/c2ccccc2Sc2ccc(Cl)cc21	-5.99	6
473.407	CC(C)N=c1cc2n(-c3ccc(Cl)cc3)c3ccccc3nc-2cc1Nc1ccc(Cl)cc1	-9.05	6
368.385	COc1cc(/C=C/C(=O)CC(=O)/C=C/c2ccc(O)c(OC)c2)ccc1O	-5.36	6
337.463	C#C[C@]1(O)CC[C@H]2[C@@H]3CCC4=Cc5oncc5C[C@]4(C)[C@H]3CC[C@@]21C	-6.1	6
236.231	O=c1[nH]cnc2c1ncn2[C@H]1CC[C@@H](CO)O1	-1.24	3
250.2	O=C(O)c1cc(-c2ccc(F)cc2F)ccc1O	-4.99	6
255.361	CN(C)CCOC(c1ccccc1)c1ccccc1	-3.21	5
261.365	CC[C@]1(c2ccccc2)OC[C@H]([C@@H]2CCCCN2)O1	-1.96	4
409.432	O=C1[C@H](CC[C@H](O)c2ccc(F)cc2)[C@@H](c2ccc(O)cc2)N1c1ccc(F)cc1	-4.94	6
329.808	O=C(O)Cc1sc(-c2ccccc2)nc1-c1ccc(Cl)cc1	-5.84	6
570.934	CCC(Cc1c(I)cc(I)c(N)c1I)C(=O)O	-5.49	6
705.647	CCC(C)n1ncn(-c2ccc(N3CCN(c4ccc(OC[C@H]5CO[C@](Cn6cncn6)(c6ccc(Cl)cc6Cl)O5)cc4)CC3)cc2)c1=O	-8.98	6
416.135	Clc1ccc(COC(Cn2ccnc2)c2ccc(Cl)cc2Cl)c(Cl)c1	-5.82	6
429.604	CC#C[C@]1(O)CC[C@H]2[C@@H]3CCC4=CC(=O)CCC4=C3[C@@H](c3ccc(N(C)C)cc3)C[C@@]21C	-5.22	6
345.424	COc1ccc2[nH]c([S+]([O-])Cc3ncc(C)c(OC)c3C)nc2c1	-3.7	6
356.447	CCc1ccc(CCOc2ccc(CC3SC(=O)NC3=O)cc2)nc1	-6.2	6
236.315	CCN(CC)CCOC(=O)c1ccc(N)cc1	-2.3	4
324.424	C=C[C@H]1CN2CC[C@@H]1C[C@H]2[C@H](O)c1ccnc2ccc(OC)cc12	-3.06	5
473.594	O=C(c1ccc(OCCN2CCCCC2)cc1)c1c(-c2ccc(O)cc2)sc2cc(O)ccc12	-6.82	6
847.019	COC1C=COC2(C)Oc3c(C)c(O)c4c(c3C2=O)C2=NC3(CCN(CC(C)C)CC3)NC2=C(NC(=O)C(C)=CC=CC(C)C(O)C(C)C(O)C(C)C(OC(C)=O)C1C)C4=O	-4.09	6
670.855	CC(C)(C)NC(=O)[C@@H]1C[C@@H]2CCCC[C@@H]2CN1C[C@@H](O)[C@H](Cc1ccccc1)NC(=O)[C@H](CC(N)=O)NC(=O)c1ccc2ccccc2n1	-5.92	6
310.335	COc1cc(NS(=O)(=O)c2ccc(N)cc2)nc(OC)n1	-3.74	6
371.524	CC/C(=C(\c1ccccc1)c1ccc(OCCN(C)C)cc1)c1ccccc1	-7.52	6
514.629	CCCc1nc2c(C)cc(-c3nc4ccccc4n3C)cc2n1Cc1ccc(-c2ccccc2C(=O)O)cc1	-6.73	6
471.685	CC(C)(C)c1ccc(C(O)CCCN2CCC(C(O)(c3ccccc3)c3ccccc3)CC2)cc1	-7.74	6
201.254	c1ccc2[nH]c(-c3cscn3)nc2c1	-3.97	6

## Sheet: DrugBank
name	Molecular Formula	Molecular Weight	cas	smiles	ex_logS
Arbaclofen	C10H12ClNO2	213.664	69308-37-8	NC[C@H](CC(=O)O)c1ccc(Cl)cc1	-2.00958
Cefdinir	C14H13N5O5S2	395.422	91832-40-5	C=CC1=C(C(=O)O)N2C(=O)[C@@H](NC(=O)/C(=N\O)c3csc(N)n3)[C@H]2SC1	-1.65011
Cidofovir	C8H14N3O6P	279.189	113852-37-2	Nc1ccn(C[C@@H](CO)OCP(=O)(O)O)c(=O)n1	-0.215446
alpha-Linolenic acid	C18H30O2	278.436	463-40-1	CC/C=C\C/C=C\C/C=C\CCCCCCCC(=O)O	-6.35129
Lovastatin	C24H36O5	404.547	75330-75-5	CC[C@H](C)C(=O)O[C@H]1C[C@@H](C)C=C2C=C[C@H](C)[C@H](CC[C@@H]3C[C@@H](O)CC(=O)O3)[C@H]21	-6.0049
Beta carotene	C40H56	536.888	7235-40-7	CC1=C(/C=C/C(C)=C/C=C/C(C)=C/C=C/C=C(C)/C=C/C=C(C)/C=C/C2=C(C)CCCC2(C)C)C(C)(C)CCC1	-5.95173
Nortriptyline	C19H21N	263.384	72-69-5	CNCCC=C1c2ccccc2CCc2ccccc21	-5.48106
Ibrutinib	C25H24N6O2	440.507	936563-96-1	C=CC(=O)N1CCC[C@@H](n2nc(-c3ccc(Oc4ccccc4)cc3)c3c(N)ncnc32)C1	-5.16683
Telaprevir	C36H53N7O6	679.863	402957-28-2	CCC[C@H](NC(=O)[C@@H]1[C@H]2CCC[C@H]2CN1C(=O)[C@@H](NC(=O)[C@@H](NC(=O)c1cnccn1)C1CCCCC1)C(C)(C)C)C(=O)C(=O)NC1CC1	-5.16031
Isotretinoin	C20H28O2	300.442	4759-48-2	CC1=C(/C=C/C(C)=C/C=C/C(C)=C\C(=O)O)C(C)(C)CCC1	-4.79923
Vandetanib	C22H24BrFN4O2	475.362	443913-73-3	COc1cc2c(Nc3ccc(Br)cc3F)ncnc2cc1OCC1CCN(C)CC1	-4.77393
Amdinocillin	C15H23N3O3S	325.434	32887-01-7	CC1(C)S[C@@H]2[C@H](N=CN3CCCCCC3)C(=O)N2[C@H]1C(=O)O	-4.49962
Indinavir	C36H47N5O4	613.803	150378-17-9	CC(C)(C)NC(=O)[C@@H]1CN(Cc2cccnc2)CCN1C[C@@H](O)C[C@@H](Cc1ccccc1)C(=O)N[C@H]1c2ccccc2C[C@H]1O	-4.61193
Baloxavir marboxil	C27H23F2N3O7S	571.558	1985606-14-1	COC(=O)OCOc1c2n(ccc1=O)N([C@@H]1c3ccccc3SCc3c1ccc(F)c3F)[C@@H]1COCCN1C2=O	-4.58096
Cefepime	C19H24N6O5S2	480.572	88040-23-7	CO/N=C(\C(=O)N[C@@H]1C(=O)N2C(C(=O)[O-])=C(C[N+]3(C)CCCC3)CS[C@H]12)c1csc(N)n1	-4.4513
Rosoxacin	C17H14N2O3	294.31	40034-42-2	CCn1cc(C(=O)O)c(=O)c2ccc(-c3ccncc3)cc21	-4.14865
Thioridazine	C21H26N2S2	370.587	50-52-2	CSc1ccc2c(c1)N(CCC1CCCCN1C)c1ccccc1S2	-5.82069
Palmitic Acid	C16H32O2	256.43	57-10-3	CCCCCCCCCCCCCCCC(=O)O	-6.8069
Palovarotene	C27H30N2O2	414.549	410528-02-8	CC1(C)CCC(C)(C)c2cc(Cn3cccn3)c(/C=C/c3ccc(C(=O)O)cc3)cc21	-7.01552
Perhexiline	C19H35N	277.496	6621-47-2	C1CCC(C(CC2CCCCN2)C2CCCCC2)CC1	-6.65934
Acitretin	C21H26O3	326.436	55079-83-9	COc1cc(C)c(/C=C/C(C)=C/C=C/C(C)=C/C(=O)O)c(C)c1C	-6.65106
Mirabegron	C21H24N4O2S	396.516	223673-61-8	Nc1nc(CC(=O)Nc2ccc(CCNC[C@H](O)c3ccccc3)cc2)cs1	-3.68444
Epirubicin	C27H29NO11	543.525	56420-45-2	COc1cccc2c1C(=O)c1c(O)c3c(c(O)c1C2=O)C[C@@](O)(C(=O)CO)C[C@@H]3O[C@H]1C[C@H](N)[C@@H](O)[C@H](C)O1	-3.76673
Terfenadine	C32H41NO2	471.685	50679-08-8	CC(C)(C)c1ccc(C(O)CCCN2CCC(C(O)(c3ccccc3)c3ccccc3)CC2)cc1	-6.69002
Mitotane	C14H10Cl4	320.046	53-19-0	Clc1ccc(C(c2ccccc2Cl)C(Cl)Cl)cc1	-6.50521
Tedizolid	C17H15FN6O3	370.344	856866-72-3	Cn1nnc(-c2ccc(-c3ccc(N4C[C@H](CO)OC4=O)cc3F)cn2)n1	-3.56861
Levothyroxine	C15H11I4NO4	776.872	51-48-9	N[C@@H](Cc1cc(I)c(Oc2cc(I)c(O)c(I)c2)c(I)c1)C(=O)O	-3.86916
Apixaban	C25H25N5O4	459.506	503612-47-3	COc1ccc(-n2nc(C(N)=O)c3c2C(=O)N(c2ccc(N4CCCCC4=O)cc2)CC3)cc1	-3.62089
Pentaerythritol tetranitrate	C5H8N4O12	316.135	78-11-5	O=[N+]([O-])OCC(CO[N+](=O)[O-])(CO[N+](=O)[O-])CO[N+](=O)[O-]	-3.37602
Belinostat	C15H14N2O4S	318.354	866323-14-0	O=C(/C=C/c1cccc(S(=O)(=O)Nc2ccccc2)c1)NO	-3.35678
Zopiclone	C17H17ClN6O3	388.815	43200-80-2	CN1CCN(C(=O)OC2c3nccnc3C(=O)N2c2ccc(Cl)cn2)CC1	-3.41076
Lamotrigine	C9H7Cl2N5	256.096	84057-84-1	Nc1nnc(-c2cccc(Cl)c2Cl)c(N)n1	-3.17795
Inositol	C6H12O6	180.156	87-89-8	O[C@H]1[C@H](O)[C@@H](O)[C@H](O)[C@@H](O)[C@H]1O	-0.10952
Dexlansoprazole	C16H14F3N3O2S	369.368	138530-94-6	Cc1c(OCC(F)(F)F)ccnc1C[S@@+]([O-])c1nc2ccccc2[nH]1	-3.24523
Clofazimine	C27H22Cl2N4	473.407	2030-63-9	CC(C)N=c1cc2n(-c3ccc(Cl)cc3)c3ccccc3nc-2cc1Nc1ccc(Cl)cc1	-6.32304
Empagliflozin	C23H27ClO7	450.915	864070-44-0	OC[C@H]1O[C@@H](c2ccc(Cl)c(Cc3ccc(O[C@H]4CCOC4)cc3)c2)[C@H](O)[C@@H](O)[C@@H]1O	-3.20693
Clomipramine	C19H23ClN2	314.86	303-49-1	CN(C)CCCN1c2ccccc2CCc2ccc(Cl)cc21	-6.02976
Chlorprothixene	C18H18ClNS	315.869	113-59-7	CN(C)CC/C=C1/c2ccccc2Sc2ccc(Cl)cc21	-6.02967
Clarithromycin	C38H69NO13	747.964	81103-11-9	CC[C@H]1OC(=O)[C@H](C)[C@@H](O[C@H]2C[C@@](C)(OC)[C@@H](O)[C@H](C)O2)[C@H](C)[C@@H](O[C@@H]2O[C@H](C)C[C@H](N(C)C)[C@H]2O)[C@](C)(OC)C[C@@H](C)C(=O)[C@H](C)[C@@H](O)[C@]1(C)O	-6.35536
Methdilazine	C18H20N2S	296.439	1982-37-2	CN1CCC(CN2c3ccccc3Sc3ccccc32)C1	-5.93034
Omeprazole	C17H19N3O3S	345.424	73590-58-6	COc1ccc2nc([S+]([O-])Cc3ncc(C)c(OC)c3C)[nH]c2c1	-2.98325
Flumethasone	C22H28F2O5	410.457	2135-17-3	C[C@@H]1C[C@H]2[C@@H]3C[C@H](F)C4=CC(=O)C=C[C@]4(C)[C@@]3(F)[C@@H](O)C[C@]2(C)[C@@]1(O)C(=O)CO	-6.01998
Propiomazine	C20H24N2OS	340.492	362-29-8	CCC(=O)c1ccc2c(c1)N(CC(C)N(C)C)c1ccccc1S2	-5.87504
Moricizine	C22H25N3O4S	427.526	31883-05-3	CCOC(=O)Nc1ccc2c(c1)N(C(=O)CCN1CCOCC1)c1ccccc1S2	-5.97104
Fluvastatin	C24H26FNO4	411.473	93957-54-1	CC(C)n1c(/C=C/C(O)CC(O)CC(=O)O)c(-c2ccc(F)cc2)c2ccccc21	-5.95158
Clotrimazole	C22H17ClN2	344.845	23593-75-1	Clc1ccccc1C(c1ccccc1)(c1ccccc1)n1ccnc1	-5.84742
Anastrozole	C17H19N5	293.374	120511-73-1	CC(C)(C#N)c1cc(Cn2cncn2)cc(C(C)(C)C#N)c1	-2.74313
Stearic acid	C18H36O2	284.484	57-11-4	CCCCCCCCCCCCCCCCCC(=O)O	-5.67807
Istradefylline	C20H24N4O4	384.436	155270-99-8	CCn1c(=O)c2c(nc(/C=C/c3ccc(OC)c(OC)c3)n2C)n(CC)c1=O	-5.88585
Alitretinoin	C20H28O2	300.442	5300-03-8	CC1=C(/C=C/C(C)=C\C=C\C(C)=C\C(=O)O)C(C)(C)CCC1	-5.6996
Chloroprocaine	C13H19ClN2O2	270.76	133-16-4	CCN(CC)CCOC(=O)c1ccc(N)cc1Cl	-2.60975
Vitamin A	C20H30O	286.459	68-26-8	CC1=C(/C=C/C(C)=C/C=C/C(C)=C/CO)C(C)(C)CCC1	-5.63033
Profenamine	C19H24N2S	312.482	522-00-9	CCN(CC)C(C)CN1c2ccccc2Sc2ccccc21	-5.65408
Nevirapine	C15H14N4O	266.304	129618-40-2	Cc1ccnc2c1NC(=O)c1cccnc1N2C1CC1	-5.57743
Fentanyl	C22H28N2O	336.479	437-38-7	CCC(=O)N(c1ccccc1)C1CCN(CCc2ccccc2)CC1	-3.22592
Zonisamide	C8H8N2O3S	212.23	68291-97-4	NS(=O)(=O)Cc1noc2ccccc12	-2.42371
Indomethacin	C19H16ClNO4	357.793	53-86-1	COc1ccc2c(c1)c(CC(=O)O)c(C)n2C(=O)c1ccc(Cl)cc1	-5.58189
Alimemazine	C18H22N2S	298.455	84-96-8	CC(CN(C)C)CN1c2ccccc2Sc2ccccc21	-5.50081
Lansoprazole	C16H14F3N3O2S	369.368	103577-45-3	Cc1c(OCC(F)(F)F)ccnc1C[S+]([O-])c1nc2ccccc2[nH]1	-5.58068
Domperidone	C22H24ClN5O2	425.92	57808-66-9	O=c1[nH]c2ccccc2n1CCCN1CCC(n2c(=O)[nH]c3cc(Cl)ccc32)CC1	-5.63544
Topotecan	C23H23N3O5	421.453	123948-87-8	CC[C@@]1(O)C(=O)OCc2c1cc1n(c2=O)Cc2cc3c(CN(C)C)c(O)ccc3nc2-1	-2.62474
Ouabain	C29H44O12	584.659	630-60-4	C[C@@H]1O[C@@H](O[C@H]2C[C@@H](O)[C@]3(CO)[C@H]4[C@H](O)C[C@]5(C)[C@@H](C6=CC(=O)OC6)CC[C@]5(O)[C@@H]4CC[C@]3(O)C2)[C@H](O)[C@H](O)[C@H]1O	-1.75406
Protriptyline	C19H21N	263.384	438-60-8	CNCCCC1c2ccccc2C=Cc2ccccc21	-5.40354
Scopolamine	C17H21NO4	303.358	51-34-3	CN1[C@@H]2C[C@@H](OC(=O)[C@H](CO)c3ccccc3)C[C@H]1[C@@H]1O[C@@H]12	-0.481948
Methyprylon	C10H17NO2	183.251	125-64-4	CCC1(CC)C(=O)NCC(C)C1=O	-1.20234
Floxuridine	C9H11FN2O5	246.194	50-91-9	O=c1[nH]c(=O)n([C@H]2C[C@H](O)[C@@H](CO)O2)cc1F	-1.31573
Chlormerodrin	C5H11ClHgN2O2	367.198	62-37-3	COC(CNC(N)=O)C[Hg]Cl	-1.52351
Quinolinic Acid	C7H5NO4	167.12	89-00-9	O=C(O)c1cccnc1C(=O)O	-1.18163
(R)-Mandelic acid	C8H8O3	152.149	611-71-2	O=C(O)[C@H](O)c1ccccc1	-0.140872
Valproic acid	C8H16O2	144.214	99-66-1	CCCC(CCC)C(=O)O	-2.04506
Zolmitriptan	C16H21N3O2	287.363	139264-17-8	CN(C)CCc1c[nH]c2ccc(C[C@H]3COC(=O)N3)cc12	-2.34448
Sotorasib	C30H30F2N6O3	560.605	2252403-56-6	C=CC(=O)N1CCN(c2nc(=O)n(-c3c(C)ccnc3C(C)C)c3nc(-c4c(O)cccc4F)c(F)cc23)[C@@H](C)C1	-4.27154
Atenolol	C14H22N2O3	266.341	29122-68-7	CC(C)NCC(O)COc1ccc(CC(N)=O)cc1	-1.30158
Tryptophan	C11H12N2O2	204.229	73-22-3	N[C@@H](Cc1c[nH]c2ccccc12)C(=O)O	-1.183
Equilin	C18H20O2	268.356	474-86-2	C[C@]12CC[C@H]3C(=CCc4cc(O)ccc43)[C@@H]1CCC2=O	-5.27948
Salbutamol	C13H21NO3	239.315	18559-94-9	CC(C)(C)NCC(O)c1ccc(O)c(CO)c1	-1.22974
Acyclovir	C8H11N5O3	225.208	59277-89-3	Nc1nc(=O)c2ncn(COCCO)c2[nH]1	-2.20336
Betameprodine	C17H25NO2	275.392	468-50-8	CCC(=O)O[C@]1(c2ccccc2)CCN(C)C[C@H]1CC	-5.28462
1-Methyl-2-quinolone	C10H9NO	159.188	606-43-9	Cn1c(=O)ccc2ccccc21	-1.04657
(R)-1-phenylethanol	C8H10O	122.167	1517-69-7	C[C@@H](O)c1ccccc1	-0.919627
Testosterone propionate	C22H32O3	344.495	57-85-2	CCC(=O)O[C@H]1CC[C@H]2[C@@H]3CCC4=CC(=O)CC[C@]4(C)[C@H]3CC[C@]12C	-5.36691
Quinaldic Acid	C10H7NO2	173.171	93-10-7	O=C(O)c1ccc2ccccc2n1	-1.09234
Isoniazid	C6H7N3O	137.142	54-85-3	NNC(=O)c1ccncc1	0.00896611
Isoflurophate	C6H14FO3P	184.147	55-91-4	CC(C)OP(=O)(F)OC(C)C	-1.07764
Pyrazinamide	C5H5N3O	123.115	98-96-4	NC(=O)c1cnccn1	-0.914212
Flucytosine	C4H4FN3O	129.094	2022-85-7	Nc1[nH]c(=O)ncc1F	-0.93481
Enalapril	C20H28N2O5	376.453	75847-73-3	CCOC(=O)[C@H](CCc1ccccc1)N[C@@H](C)C(=O)N1CCC[C@H]1C(=O)O	-1.36086
D-Alanine	C3H7NO2	89.094	338-69-2	C[C@@H](N)C(=O)O	0.267639
Carbocisteine	C5H9NO4S	179.197	638-23-3	N[C@@H](CSCC(=O)O)C(=O)O	-2.0492
Misoprostol	C22H38O5	382.541	59122-46-2	CCCCC(C)(O)C/C=C/[C@H]1[C@H](O)CC(=O)[C@@H]1CCCCCCC(=O)OC	-2.37855
2-Bromoacetyl Group	C2H3BrO2	138.948	79-08-3	O=C(O)CBr	1.10019
Norfloxacin	C16H18FN3O3	319.336	70458-96-7	CCn1cc(C(=O)O)c(=O)c2cc(F)c(N3CCNCC3)cc21	-3.20321
Ecgonine	C9H15NO3	185.223	481-37-8	CN1[C@H]2CC[C@@H]1[C@@H](C(=O)O)[C@@H](O)C2	-0.0172686
Penciclovir	C10H15N5O3	253.262	39809-25-1	Nc1nc(=O)c2ncn(CCC(CO)CO)c2[nH]1	-2.17311
Cenobamate	C10H10ClN5O2	267.676	913088-80-9	NC(=O)O[C@@H](Cn1ncnn1)c1ccccc1Cl	-2.19715
2-Butanol	C4H10O	74.123	78-92-2	CC[C@@H](C)O	0.387734
(S)-Mandelic acid	C8H8O3	152.149	17199-29-0	O=C(O)[C@@H](O)c1ccccc1	0.0754143
Arginine	C6H14N4O2	174.204	74-79-3	N=C(N)NCCC[C@H](N)C(=O)O	0.0190207
Indecainide	C20H24N2O	308.425	74517-78-5	CC(C)NCCCC1(C(N)=O)c2ccccc2-c2ccccc21	-5.21498
Niacin	C6H5NO2	123.111	59-67-6	O=C(O)c1cccnc1	-0.835019
Pyrazole	C3H4N2	68.079	288-13-1	c1cn[nH]c1	-0.545201
Tinidazole	C8H13N3O4S	247.276	19387-91-8	CCS(=O)(=O)CCn1c([N+](=O)[O-])cnc1C	-1.09432
Thiotepa	C6H12N3PS	189.224	52-24-4	S=P(N1CC1)(N1CC1)N1CC1	0.00179115
Pimozide	C28H29F2N3O	461.556	2062-78-4	O=c1[nH]c2ccccc2n1C1CCN(CCCC(c2ccc(F)cc2)c2ccc(F)cc2)CC1	-4.66422
Fluspirilene	C29H31F2N3O	475.583	1841-19-6	O=C1NCN(c2ccccc2)C12CCN(CCCC(c1ccc(F)cc1)c1ccc(F)cc1)CC2	-4.67722
Colchicine	C22H25NO6	399.443	64-86-8	COc1cc2c(c(OC)c1OC)-c1ccc(OC)c(=O)cc1[C@@H](NC(C)=O)CC2	-0.963165
Oritavancin	C86H97Cl3N10O26	1793.12	171099-57-3	CN[C@H](CC(C)C)C(=O)N[C@H]1C(=O)N[C@@H](CC(N)=O)C(=O)N[C@H]2C(=O)N[C@H]3C(=O)N[C@H](C(=O)N[C@H](C(=O)O)c4cc(O)cc(O)c4-c4cc3ccc4O)[C@H](O[C@H]3C[C@](C)(N)[C@@H](O)[C@H](C)O3)c3ccc(c(Cl)c3)Oc3cc2cc(c3O[C@@H]2O[C@H](CO)[C@@H](O)[C@H](O)[C@H]2O[C@H]2C[C@](C)(NCc3ccc(-c4ccc(Cl)cc4)cc3)[C@@H](O)[C@H](C)O2)Oc2ccc(cc2Cl)[C@H]1O	-2.2536
Thiocolchicoside	C27H33NO10S	563.625	602-41-5	COc1c(O[C@@H]2O[C@H](CO)[C@@H](O)[C@H](O)[C@H]2O)cc2c(c1OC)-c1ccc(SC)c(=O)cc1[C@@H](NC(C)=O)CC2	-1.75099
Ticagrelor	C23H28F2N6O4S	522.578	274693-27-5	CCCSc1nc(N[C@@H]2C[C@H]2c2ccc(F)c(F)c2)c2nnn([C@@H]3C[C@H](OCCO)[C@@H](O)[C@H]3O)c2n1	-4.71814
Nalidixic acid	C12H12N2O3	232.239	389-08-2	CCn1cc(C(=O)O)c(=O)c2ccc(C)nc21	-3.36593
Podofilox	C22H22O8	414.41	518-28-5	COc1cc([C@@H]2c3cc4c(cc3[C@H](O)[C@H]3COC(=O)[C@H]23)OCO4)cc(OC)c1OC	-3.61743
Chlorzoxazone	C7H4ClNO2	169.567	95-25-0	O=c1[nH]c2cc(Cl)ccc2o1	-2.22934
Mebutamate	C10H20N2O4	232.28	64-55-1	CCC(C)C(C)(COC(N)=O)COC(N)=O	-2.36601
Cyclizine	C18H22N2	266.388	82-92-8	CN1CCN(C(c2ccccc2)c2ccccc2)CC1	-2.4255
Amifostine	C5H15N2O3PS	214.227	20537-88-6	NCCCNCCSP(=O)(O)O	0.669134
Cetirizine	C21H25ClN2O3	388.895	83881-51-0	O=C(O)COCCN1CCN(C(c2ccccc2)c2ccc(Cl)cc2)CC1	-3.5855
Cefapirin	C17H17N3O6S2	423.472	21593-23-7	CC(=O)OCC1=C(C(=O)O)N2C(=O)[C@@H](NC(=O)CSc3ccncc3)[C@H]2SC1	-2.61398
Adenine	C5H5N5	135.13	73-24-5	Nc1ncnc2nc[nH]c12	-2.1179
Levetiracetam	C8H14N2O2	170.212	102767-28-2	CC[C@@H](C(N)=O)N1CCCC1=O	0.786043
Uracil mustard	C8H11Cl2N3O2	252.101	66-75-1	O=c1[nH]cc(N(CCCl)CCCl)c(=O)[nH]1	-2.37219
Bendroflumethiazide	C15H14F3N3O4S2	421.422	73-48-3	NS(=O)(=O)c1cc2c(cc1C(F)(F)F)NC(Cc1ccccc1)NS2(=O)=O	-3.59129
Deflazacort	C25H31NO6	441.524	14484-47-0	CC(=O)OCC(=O)[C@@]12N=C(C)O[C@@H]1C[C@H]1[C@@H]3CCC4=CC(=O)C=C[C@]4(C)[C@H]3[C@@H](O)C[C@@]12C	-3.61153
Cephalexin	C16H17N3O4S	347.396	15686-71-2	CC1=C(C(=O)O)N2C(=O)[C@@H](NC(=O)[C@H](N)c3ccccc3)[C@H]2SC1	-1.54082
Decitabine	C8H12N4O4	228.208	2353-33-5	Nc1ncn([C@H]2C[C@H](O)[C@@H](CO)O2)c(=O)n1	-1.31693
Ethinylestradiol	C20H24O2	296.41	57-63-6	C#C[C@]1(O)CC[C@H]2[C@@H]3CCc4cc(O)ccc4[C@H]3CC[C@@]21C	-4.4188
Clozapine	C18H19ClN4	326.831	5786-21-0	CN1CCN(C2=Nc3cc(Cl)ccc3Nc3ccccc32)CC1	-4.44243
Lomustine	C9H16ClN3O2	233.699	13010-47-4	O=NN(CCCl)C(=O)NC1CCCCC1	-3.32333
Cefadroxil	C16H17N3O5S	363.395	50370-12-2	CC1=C(C(=O)O)N2C(=O)[C@@H](NC(=O)[C@H](N)c3ccc(O)cc3)[C@H]2SC1	-2.51505
Phenobarbital	C12H12N2O3	232.239	50-06-6	CCC1(c2ccccc2)C(=O)NC(=O)NC1=O	-2.32061
Trinitrotoluene	C7H5N3O6	227.132	118-96-7	Cc1c([N+](=O)[O-])cc([N+](=O)[O-])cc1[N+](=O)[O-]	-3.29558
Diethylstilbestrol	C18H20O2	268.356	56-53-1	CC/C(=C(/CC)c1ccc(O)cc1)c1ccc(O)cc1	-4.34953
Trifluoperazine	C21H24F3N3S	407.505	117-89-5	CN1CCN(CCCN2c3ccccc3Sc3ccc(C(F)(F)F)cc32)CC1	-4.52376
Trovafloxacin	C20H15F3N4O3	416.359	147059-72-1	N[C@@H]1[C@H]2CN(c3nc4c(cc3F)c(=O)c(C(=O)O)cn4-c3ccc(F)cc3F)C[C@@H]12	-4.52956
Cyanocobalamin	C63H88CoN14O14P	1355.39	68-19-9	C/C1=C2/N=C(/C=C3\N=C(/C(C)=C4\[N-][C@@](C)([C@@H]5N=C1[C@](C)(CCC(=O)NC[C@@H](C)OP(=O)([O-])O[C@H]1[C@@H](O)[C@@H](n6cnc7cc(C)c(C)cc76)O[C@@H]1CO)[C@H]5CC(N)=O)[C@@](C)(CC(N)=O)[C@@H]4CCC(N)=O)[C@@](C)(CC(N)=O)[C@@H]3CCC(N)=O)C(C)(C)[C@@H]2CCC(N)=O.[C-]#N.[Co+3]	-2.03515
Phenprocoumon	C18H16O3	280.323	435-97-2	CCC(c1ccccc1)c1c(O)c2ccccc2oc1=O	-4.33706
Methylprednisolone	C22H30O5	374.477	83-43-2	C[C@H]1C[C@@H]2[C@H]([C@@H](O)C[C@@]3(C)[C@H]2CC[C@]3(O)C(=O)CO)[C@@]2(C)C=CC(=O)C=C12	-3.49424
Enprofylline	C8H10N4O2	194.194	41078-02-8	CCCn1c(=O)[nH]c(=O)c2[nH]cnc21	-2.20905
Propylthiouracil	C7H10N2OS	170.237	51-52-5	CCCc1cc(=O)[nH]c(=S)[nH]1	-2.15186
Pyrimethamine	C12H13ClN4	248.717	58-14-0	CCc1nc(N)nc(N)c1-c1ccc(Cl)cc1	-3.31291
Propofol	C12H18O	178.275	2078-54-8	CC(C)c1cccc(C(C)C)c1O	-3.15766
Rutin	C27H30O16	610.521	153-18-4	C[C@@H]1O[C@@H](OC[C@H]2O[C@@H](Oc3c(-c4ccc(O)c(O)c4)oc4cc(O)cc(O)c4c3=O)[C@H](O)[C@@H](O)[C@@H]2O)[C@H](O)[C@H](O)[C@H]1O	-3.68879
Methylphenidate	C14H19NO2	233.311	113-45-1	COC(=O)C(c1ccccc1)C1CCCCN1	-2.26928
Paraldehyde	C6H12O3	132.159	123-63-7	CC1OC(C)OC(C)O1	-0.0241825
Mephenytoin	C12H14N2O2	218.256	50-12-4	CCC1(c2ccccc2)NC(=O)N(C)C1=O	-2.23515
Dicoumarol	C19H12O6	336.299	66-76-2	O=c1oc2ccccc2c(O)c1Cc1c(O)c2ccccc2oc1=O	-3.41951
Flumazenil	C15H14FN3O3	303.293	78755-81-4	CCOC(=O)c1ncn2c1CN(C)C(=O)c1cc(F)ccc1-2	-3.37465
Glycol salicylate	C9H10O4	182.175	87-28-5	O=C(OCCO)c1ccccc1O	-1.14322
Tenofovir	C9H14N5O4P	287.216	147127-20-6	C[C@H](Cn1cnc2c(N)ncnc21)OCP(=O)(O)O	-1.3311
Oxacillin	C19H19N3O5S	401.444	66-79-5	Cc1onc(-c2ccccc2)c1C(=O)N[C@@H]1C(=O)N2[C@@H]1SC(C)(C)[C@@H]2C(=O)O	-4.4606
Haloperidol	C21H23ClFNO2	375.871	52-86-8	O=C(CCCN1CCC(O)(c2ccc(Cl)cc2)CC1)c1ccc(F)cc1	-4.4289
Tenoxicam	C13H11N3O4S2	337.382	59804-37-4	CN1C(C(=O)Nc2ccccn2)=C(O)c2sccc2S1(=O)=O	-4.37889
Promazine	C17H20N2S	284.428	58-40-2	CN(C)CCCN1c2ccccc2Sc2ccccc21	-4.30167
Butamben	C11H15NO2	193.246	94-25-7	CCCCOC(=O)c1ccc(N)cc1	-3.13998
Quinidine	C20H24N2O2	324.424	56-54-2	C=C[C@H]1CN2CC[C@H]1C[C@@H]2[C@@H](O)c1ccnc2ccc(OC)cc12	-3.36498
Rifampicin	C43H58N4O12	822.953	13292-46-1	CO[C@H]1/C=C/O[C@@]2(C)Oc3c(C)c(O)c4c(O)c(c(/C=N/N5CCN(C)CC5)c(O)c4c3C2=O)NC(=O)/C(C)=C\C=C\[C@H](C)[C@H](O)[C@@H](C)[C@@H](O)[C@@H](C)[C@H](OC(C)=O)[C@@H]1C	-2.76924
Procarbazine	C12H19N3O	221.304	671-16-9	CNNCc1ccc(C(=O)NC(C)C)cc1	-2.19269
Nedocromil	C19H17NO7	371.345	69049-73-6	CCCc1c2oc(C(=O)O)cc(=O)c2cc2c(=O)cc(C(=O)O)n(CC)c12	-3.4084
Prochlorperazine	C20H24ClN3S	373.953	58-38-8	CN1CCN(CCCN2c3ccccc3Sc3ccc(Cl)cc32)CC1	-4.39671
Gemcitabine	C9H11F2N3O4	263.2	95058-81-4	Nc1ccn([C@@H]2O[C@H](CO)[C@@H](O)C2(F)F)c(=O)n1	-1.23559
Benzyl benzoate	C14H12O2	212.248	120-51-4	O=C(OCc1ccccc1)c1ccccc1	-4.13931
Promethazine	C17H20N2S	284.428	60-87-7	CC(CN1c2ccccc2Sc2ccccc21)N(C)C	-4.26083
Didanosine	C10H12N4O3	236.231	69655-05-6	O=c1nc[nH]c2c1ncn2[C@H]1CC[C@@H](CO)O1	-1.17467
Naproxen	C14H14O3	230.263	22204-53-1	COc1ccc2cc([C@H](C)C(=O)O)ccc2c1	-4.16082
Quinethazone	C10H12ClN3O3S	289.744	73-49-4	CCC1NC(=O)c2cc(S(N)(=O)=O)c(Cl)cc2N1	-3.28592
Sulfaphenazole	C15H14N4O2S	314.37	526-08-9	Nc1ccc(S(=O)(=O)Nc2ccnn2-c2ccccc2)cc1	-2.32134
Cephaloglycin	C18H19N3O6S	405.432	3577-01-3	CC(=O)OCC1=C(C(=O)O)N2C(=O)[C@@H](NC(=O)[C@H](N)c3ccccc3)[C@H]2SC1	-3.42039
Proguanil	C11H16ClN5	253.737	500-92-5	CC(C)NC(=N)NC(=N)Nc1ccc(Cl)cc1	-3.21125
Cefalotin	C16H16N2O6S2	396.446	153-61-7	CC(=O)OCC1=C(C(=O)O)N2C(=O)[C@@H](NC(=O)Cc3cccs3)[C@H]2SC1	-3.39952
Etodolac	C17H21NO3	287.359	41340-25-4	CCc1cccc2c3c([nH]c12)C(CC)(CC(=O)O)OCC3	-4.2543
Anisotropine methylbromide	C17H32BrNO2	362.352	80-50-2	CCCC(CCC)C(=O)OC1CC2CCC(C1)[N+]2(C)C.[Br-]	-2.355
Camphor	C10H16O	152.237	464-49-3	CC1(C)[C@@H]2CC[C@@]1(C)C(=O)C2	-1.97839
Temazepam	C16H13ClN2O2	300.745	846-50-4	CN1C(=O)C(O)N=C(c2ccccc2)c2cc(Cl)ccc21	-3.26335
Protoporphyrin	C34H34N4O4	562.67	553-12-8	C=CC1=C(C)c2cc3[nH]c(cc4nc(cc5[nH]c(cc1n2)c(C)c5CCC(=O)O)C(CCC(=O)O)=C4C)c(C)c3C=C	-3.52236
Aminosalicylic acid	C7H7NO3	153.137	65-49-6	Nc1ccc(C(=O)O)c(O)c1	-1.95719
Butalbital	C11H16N2O3	224.26	77-26-9	C=CCC1(CC(C)C)C(=O)NC(=O)NC1=O	-2.1203
Imipramine	C19H24N2	280.415	50-49-7	CN(C)CCCN1c2ccccc2CCc2ccccc21	-4.18772
Talbutal	C11H16N2O3	224.26	115-44-6	C=CCC1(C(C)CC)C(=O)NC(=O)NC1=O	-2.09307
Levorphanol	C17H23NO	257.377	77-07-6	CN1CC[C@]23CCCC[C@H]2[C@H]1Cc1ccc(O)cc13	-2.14574
Clobazam	C16H13ClN2O2	300.745	22316-47-8	CN1C(=O)CC(=O)N(c2ccccc2)c2cc(Cl)ccc21	-3.20403
Niflumic acid	C13H9F3N2O2	282.221	4394-00-7	O=C(O)c1cccnc1Nc1cccc(C(F)(F)F)c1	-4.17183
Felodipine	C18H19Cl2NO4	384.259	72509-76-3	CCOC(=O)C1=C(C)NC(C)=C(C(=O)OC)C1c1cccc(Cl)c1Cl	-4.29015
Benazepril	C24H28N2O5	424.497	86541-75-5	CCOC(=O)[C@H](CCc1ccccc1)N[C@H]1CCc2ccccc2N(CC(=O)O)C1=O	-1.34911
Cefaclor	C15H14ClN3O4S	367.814	53994-73-3	N[C@@H](C(=O)N[C@@H]1C(=O)N2C(C(=O)O)=C(Cl)CS[C@H]12)c1ccccc1	-1.56562
Chlorphenesin	C9H11ClO3	202.637	104-29-0	OCC(O)COc1ccc(Cl)cc1	-1.30671
Methyldopa	C10H13NO4	211.217	555-30-6	C[C@](N)(Cc1ccc(O)c(O)c1)C(=O)O	-1.32472
Nebularine	C10H12N4O4	252.23	550-33-4	OC[C@H]1O[C@@H](n2cnc3cncnc32)[C@H](O)[C@@H]1O	-0.401791
ATP	C10H16N5O13P3	507.182	56-65-5	Nc1ncnc2c1ncn2[C@@H]1O[C@H](COP(=O)(O)OP(=O)(O)OP(=O)(O)O)[C@@H](O)[C@H]1O	0.294837
Nicotine	C10H14N2	162.236	54-11-5	CN1CCC[C@H]1c1cccnc1	0.789865
alpha-D-glucose-1-phosphate	C6H13O9P	260.135	59-56-3	O=P(O)(O)O[C@H]1O[C@H](CO)[C@@H](O)[C@H](O)[C@H]1O	0.5848
D-tartaric acid	C4H6O6	150.086	147-71-7	O=C(O)[C@@H](O)[C@H](O)C(=O)O	0.823658
(S)-butane-1,3-diol	C4H10O2	90.122	24621-61-2	C[C@H](O)CCO	1.04517
Brilliant blue G	C47H48N3NaO7S2	854.039	6104-58-1	CCOc1ccc(Nc2ccc(/C(=C3/C=C/C(=[N+](/CC)Cc4cccc(S(=O)(=O)[O-])c4)C=C3C)c3ccc(N(CC)Cc4cccc(S(=O)(=O)[O-])c4)cc3C)cc2)cc1.[Na+]	-2.93147
Difluocortolone	C22H28F2O4	394.458	2607-06-9	C[C@@H]1C[C@H]2[C@@H]3C[C@H](F)C4=CC(=O)C=C[C@]4(C)[C@@]3(F)[C@@H](O)C[C@]2(C)[C@H]1C(=O)CO	-5.28851
Levonorgestrel	C21H28O2	312.453	797-63-7	C#C[C@]1(O)CC[C@H]2[C@@H]3CCC4=CC(=O)CC[C@@H]4[C@H]3CC[C@@]21CC	-5.18302
Cefradine	C16H19N3O4S	349.412	38821-53-3	CC1=C(C(=O)O)N2C(=O)[C@@H](NC(=O)[C@H](N)C3=CCC=CC3)[C@H]2SC1	-1.21495
Leucine	C6H13NO2	131.175	61-90-5	CC(C)C[C@H](N)C(=O)O	-0.785406
Mannitol	C6H14O6	182.172	69-65-8	OC[C@@H](O)[C@@H](O)[C@H](O)[C@H](O)CO	0.0739726
Caffeine	C8H10N4O2	194.194	58-08-2	Cn1c(=O)c2c(ncn2C)n(C)c1=O	-0.951768
Sucrose	C12H22O11	342.297	57-50-1	OC[C@H]1O[C@@](CO)(O[C@H]2O[C@H](CO)[C@@H](O)[C@H](O)[C@H]2O)[C@@H](O)[C@@H]1O	0.787817
Nicardipine	C26H29N3O6	479.533	55985-32-5	COC(=O)C1=C(C)NC(C)=C(C(=O)OCCN(C)Cc2ccccc2)C1c1cccc([N+](=O)[O-])c1	-5.33839
Phenylethyl alcohol	C8H10O	122.167	60-12-8	OCCc1ccccc1	-0.740592
Pyridoxine	C8H11NO3	169.18	65-23-6	Cc1ncc(CO)c(CO)c1O	0.114079
Oxalic Acid	C2H2O4	90.034	144-62-7	O=C(O)C(=O)O	0.388012
Risperidone	C23H27FN4O2	410.493	106266-06-2	Cc1nc2n(c(=O)c1CCN1CCC(c3noc4cc(F)ccc34)CC1)CCCC2	-2.24594
Diclofenac	C14H11Cl2NO2	296.153	15307-86-5	O=C(O)Cc1ccccc1Nc1c(Cl)cccc1Cl	-5.09676
Oxymorphone	C17H19NO4	301.342	76-41-5	CN1CC[C@]23c4c5ccc(O)c4O[C@H]2C(=O)CC[C@@]3(O)[C@H]1C5	-1.09884
N-Valeric Acid	C5H10O2	102.133	109-52-4	CCCCC(=O)O	-0.628949
Chlorpromazine	C17H19ClN2S	318.873	50-53-3	CN(C)CCCN1c2ccccc2Sc2ccc(Cl)cc21	-5.09707
Methocarbamol	C11H15NO5	241.243	532-03-6	COc1ccccc1OCC(O)COC(N)=O	-0.98451
Ergometrine	C19H23N3O2	325.412	60-79-7	C[C@@H](CO)NC(=O)[C@@H]1C=C2c3cccc4[nH]cc(c34)C[C@H]2N(C)C1	-2.08429
Phenylalanine	C9H11NO2	165.192	63-91-2	N[C@@H](Cc1ccccc1)C(=O)O	-0.788229
Cisapride	C23H29ClFN3O4	465.953	81098-60-4	COc1cc(N)c(Cl)cc1C(=O)N[C@@H]1CCN(CCCOc2ccc(F)cc2)C[C@@H]1OC	-5.23537
Cysteine	C3H7NO2S	121.161	52-90-4	N[C@@H](CS)C(=O)O	0.359128
Dronabinol	C21H30O2	314.469	1972-08-3	CCCCCc1cc(O)c2c(c1)OC(C)(C)[C@@H]1CCC(C)=C[C@@H]21	-5.05041
Asparagine	C4H8N2O3	132.119	70-47-3	NC(=O)C[C@H](N)C(=O)O	-0.652614
Cortisone acetate	C23H30O6	402.487	50-04-4	CC(=O)OCC(=O)[C@@]1(O)CC[C@H]2[C@@H]3CCC4=CC(=O)CC[C@]4(C)[C@H]3C(=O)C[C@@]21C	-4.30372
Methotrimeprazine	C19H24N2OS	328.481	60-99-1	COc1ccc2c(c1)N(C[C@H](C)CN(C)C)c1ccccc1S2	-4.21547
Chlordiazepoxide	C16H14ClN3O	299.761	58-25-3	CNC1=Nc2ccc(Cl)cc2C(c2ccccc2)=[N+]([O-])C1	-2.17574
Idoxuridine	C9H11IN2O5	354.1	54-42-2	O=c1[nH]c(=O)n([C@H]2C[C@H](O)[C@@H](CO)O2)cc1I	-2.24809
Salicylamide	C7H7NO2	137.138	65-45-2	NC(=O)c1ccccc1O	-1.82328
Ibuprofen	C13H18O2	206.285	15687-27-1	CC(C)Cc1ccc(C(C)C(=O)O)cc1	-3.99224
Leflunomide	C12H9F3N2O2	270.21	75706-12-6	Cc1oncc1C(=O)Nc1ccc(C(F)(F)F)cc1	-4.10948
Cromoglicic acid	C23H16O11	468.37	16110-51-3	O=C(O)c1cc(=O)c2c(OCC(O)COc3cccc4oc(C(=O)O)cc(=O)c34)cccc2o1	-3.34837
Nitrofural	C6H6N4O4	198.138	59-87-0	NC(=O)N/N=C/c1ccc([N+](=O)[O-])o1	-2.97474
Tacrine	C13H14N2	198.269	321-64-2	Nc1c2c(nc3ccccc13)CCCC2	-2.96078
Meloxicam	C14H13N3O4S2	351.409	71125-38-7	Cc1cnc(NC(=O)C2=C(O)c3ccccc3S(=O)(=O)N2C)s1	-4.46662
4,7-Dimethyl-[1,10]Phenanthroline	C14H12N2	208.264	3248-05-3	Cc1ccnc2c1ccc1c(C)ccnc12	-3.96835
Biotin	C10H16N2O3S	244.316	58-85-5	O=C(O)CCCC[C@@H]1SC[C@@H]2NC(=O)N[C@@H]21	-3.04552
Minoxidil	C9H15N5O	209.253	38304-91-5	Nc1cc(N2CCCCC2)nc(N)[n+]1[O-]	-1.97824
Atropine	C17H23NO3	289.375	51-55-8	CN1[C@@H]2CC[C@H]1C[C@@H](OC(=O)C(CO)c1ccccc1)C2	-2.11903
Tolmetin	C15H15NO3	257.289	26171-23-3	Cc1ccc(C(=O)c2ccc(CC(=O)O)n2C)cc1	-3.06406
Prednisolone	C21H28O5	360.45	50-24-8	C[C@]12C=CC(=O)C=C1CC[C@@H]1[C@@H]2[C@@H](O)C[C@@]2(C)[C@H]1CC[C@]2(O)C(=O)CO	-3.20853
Salicylic acid	C7H6O3	138.122	69-72-7	O=C(O)c1ccccc1O	-1.79001
Testosterone	C19H28O2	288.431	58-22-0	C[C@]12CC[C@H]3[C@@H](CCC4=CC(=O)CC[C@@]43C)[C@@H]1CC[C@@H]2O	-4.09082
Tetracycline	C22H24N2O8	444.44	60-54-8	CN(C)[C@@H]1C(O)=C(C(N)=O)C(=O)[C@@]2(O)C(O)=C3C(=O)c4c(O)cccc4[C@@](C)(O)[C@H]3C[C@@H]12	-3.00436
Bupivacaine	C18H28N2O	288.435	38396-39-3	CCCCN1CCCCC1C(=O)Nc1c(C)cccc1C	-3.21999
Pipobroman	C10H16Br2N2O2	356.058	54-91-1	O=C(CCBr)N1CCN(C(=O)CCBr)CC1	-2.15532
Biperiden	C21H29NO	311.469	514-65-8	OC(CCN1CCCCC1)(c1ccccc1)C1CC2C=CC1C2	-4.09373
Heptabarbital	C13H18N2O3	250.298	509-86-4	CCC1(C2=CCCCCC2)C(=O)NC(=O)NC1=O	-3.00051
Chloramphenicol	C11H12Cl2N2O5	323.132	56-75-7	O=C(N[C@H](CO)[C@H](O)c1ccc([N+](=O)[O-])cc1)C(Cl)Cl	-2.11144
Ethinamate	C9H13NO2	167.208	126-52-3	C#CC1(OC(N)=O)CCCCC1	-1.82531
Chlormezanone	C11H12ClNO3S	273.741	80-77-3	CN1C(=O)CCS(=O)(=O)C1c1ccc(Cl)cc1	-2.03939
Monobenzone	C13H12O2	200.237	103-16-2	Oc1ccc(OCc2ccccc2)cc1	-2.90186
Acebutolol	C18H28N2O4	336.432	37517-30-9	CCCC(=O)Nc1ccc(OCC(O)CNC(C)C)c(C(C)=O)c1	-3.11359
Dextromethorphan	C18H25NO	271.404	125-71-3	COc1ccc2c(c1)[C@]13CCCC[C@@H]1[C@H](C2)N(C)CC3	-3.47937
Alprostadil	C20H34O5	354.487	745-65-3	CCCCC[C@H](O)/C=C/[C@H]1[C@H](O)CC(=O)[C@@H]1CCCCCCC(=O)O	-4.12309
Sulfapyridine	C11H11N3O2S	249.295	144-83-2	Nc1ccc(S(=O)(=O)Nc2ccccn2)cc1	-2.96857
1,10-Phenanthroline	C12H8N2	180.21	66-71-7	c1cnc2c(c1)ccc1cccnc12	-1.82602
Probenecid	C13H19NO4S	285.365	57-66-9	CCCN(CCC)S(=O)(=O)c1ccc(C(=O)O)cc1	-4.02242
Hesperetin	C16H14O6	302.282	520-33-2	COc1ccc([C@@H]2CC(=O)c3c(O)cc(O)cc3O2)cc1O	-3.04425
Perphenazine	C21H26ClN3OS	403.979	58-39-9	OCCN1CCN(CCCN2c3ccccc3Sc3ccc(Cl)cc32)CC1	-4.15456
Ofloxacin	C18H20FN3O4	361.373	82419-36-1	CC1COc2c(N3CCN(C)CC3)c(F)cc3c(=O)c(C(=O)O)cn1c23	-1.10616
1,2-Dichloro-Propane	C3H6Cl2	112.987	78-87-5	C[C@@H](Cl)CCl	-1.60587
Diazoxide	C8H7ClN2O2S	230.676	364-98-7	CC1=NS(=O)(=O)c2cc(Cl)ccc2N1	-1.90815
Phenelzine	C8H12N2	136.198	51-71-8	NNCCc1ccccc1	-0.670266
Sodium citrate	C6H5Na3O7	258.069	68-04-2	O=C([O-])CC(O)(CC(=O)[O-])C(=O)[O-].[Na+].[Na+].[Na+]	-0.943387
Cathine	C9H13NO	151.209	492-39-7	C[C@H](N)[C@@H](O)c1ccccc1	-0.878538
Aminophylline	C16H24N10O4	420.434	317-34-0	Cn1c(=O)c2[nH]cnc2n(C)c1=O.Cn1c(=O)c2[nH]cnc2n(C)c1=O.NCCN	-0.32266
Linezolid	C16H20FN3O4	337.351	165800-03-3	CC(=O)NC[C@H]1CN(c2ccc(N3CCOCC3)c(F)c2)C(=O)O1	-2.05095
Dextropropoxyphene	C22H29NO2	339.479	469-62-5	CCC(=O)O[C@](Cc1ccccc1)(c1ccccc1)[C@H](C)CN(C)C	-5.00966
Dyphylline	C10H14N4O4	254.246	479-18-5	Cn1c(=O)c2c(ncn2CC(O)CO)n(C)c1=O	0.117196
Enoxacin	C15H17FN4O3	320.324	74011-58-8	CCn1cc(C(=O)O)c(=O)c2cc(F)c(N3CCNCC3)nc21	-1.97029
Isoleucine	C6H13NO2	131.175	73-32-5	CC[C@H](C)[C@H](N)C(=O)O	-0.581286
Sildenafil	C22H30N6O4S	474.587	139755-83-2	CCCc1nn(C)c2c(=O)[nH]c(-c3cc(S(=O)(=O)N4CCN(C)CC4)ccc3OCC)nc12	-2.13224
Fludarabine	C10H12FN5O4	285.235	21679-14-1	Nc1nc(F)nc2c1ncn2[C@@H]1O[C@H](CO)[C@@H](O)[C@@H]1O	-1.90743
Ramipril	C23H32N2O5	416.518	87333-19-5	CCOC(=O)[C@H](CCc1ccccc1)N[C@@H](C)C(=O)N1[C@H](C(=O)O)C[C@@H]2CCC[C@@H]21	-5.07556
Estradiol	C18H24O2	272.388	50-28-2	C[C@]12CC[C@@H]3c4ccc(O)cc4CC[C@H]3[C@@H]1CC[C@@H]2O	-4.87888
Dicloxacillin	C19H17Cl2N3O5S	470.334	3116-76-5	Cc1onc(-c2c(Cl)cccc2Cl)c1C(=O)N[C@@H]1C(=O)N2[C@@H]1SC(C)(C)[C@@H]2C(=O)O	-5.11249
Carbidopa	C10H14N2O4	226.232	28860-95-9	C[C@@](Cc1ccc(O)c(O)c1)(NN)C(=O)O	-4.77477
Digitoxin	C41H64O13	764.95	71-63-6	C[C@H]1O[C@@H](O[C@H]2[C@@H](O)C[C@H](O[C@H]3[C@@H](O)C[C@H](O[C@H]4CC[C@@]5(C)[C@H](CC[C@@H]6[C@@H]5CC[C@]5(C)[C@@H](C7=CC(=O)OC7)CC[C@]65O)C4)O[C@@H]3C)O[C@@H]2C)C[C@H](O)[C@@H]1O	-5.29256
Fluorometholone	C22H29FO4	376.468	426-13-1	CC(=O)[C@@]1(O)CC[C@H]2[C@@H]3C[C@H](C)C4=CC(=O)C=C[C@]4(C)[C@@]3(F)[C@@H](O)C[C@@]21C	-4.0986
Pentostatin	C11H16N4O4	268.273	53910-25-1	OC[C@H]1O[C@@H](n2cnc3c2N=CNC[C@H]3O)C[C@@H]1O	-0.951449
Hydroflumethiazide	C8H8F3N3O4S2	331.297	135-09-1	NS(=O)(=O)c1cc2c(cc1C(F)(F)F)NCNS2(=O)=O	-3.04309
Dimenhydrinate	C24H28ClN5O3	469.973	523-87-5	CN(C)CCOC(c1ccccc1)c1ccccc1.Cn1c(=O)c2nc(Cl)[nH]c2n(C)c1=O	-2.19495
Tubercidin	C11H14N4O4	266.257	69-33-0	Nc1ncnc2c1ccn2[C@@H]1O[C@H](CO)[C@@H](O)[C@H]1O	-1.94817
Trimetrexate	C19H23N5O3	369.425	52128-35-5	COc1cc(NCc2ccc3nc(N)nc(N)c3c2C)cc(OC)c1OC	-4.07059
Doxepin	C19H21NO	279.383	1668-19-5	CN(C)CCC=C1c2ccccc2COc2ccccc21	-3.9465
Oxytetracycline	C22H24N2O9	460.439	79-57-2	CN(C)[C@@H]1C(O)=C(C(N)=O)C(=O)[C@@]2(O)C(O)=C3C(=O)c4c(O)cccc4[C@@](C)(O)[C@H]3[C@H](O)[C@@H]12	-3.16762
Hydrocortisone	C21H30O5	362.466	50-23-7	C[C@]12CCC(=O)C=C1CC[C@@H]1[C@@H]2[C@@H](O)C[C@@]2(C)[C@H]1CC[C@]2(O)C(=O)CO	-3.05411
Benzyl alcohol	C7H8O	108.14	100-51-6	OCc1ccccc1	-0.515464
Methyltestosterone	C20H30O2	302.458	58-18-4	C[C@]12CCC(=O)C=C1CC[C@@H]1[C@@H]2CC[C@@]2(C)[C@H]1CC[C@]2(C)O	-3.95046
Theobromine	C7H8N4O2	180.167	83-67-0	Cn1cnc2c1c(=O)[nH]c(=O)n2C	-2.73715
Alfentanil	C21H32N6O3	416.526	71195-58-9	CCC(=O)N(c1ccccc1)C1(COC)CCN(CCn2nnn(CC)c2=O)CC1	-4.08056
Sulfadimethoxine	C12H14N4O4S	310.335	122-11-2	COc1cc(NS(=O)(=O)c2ccc(N)cc2)nc(OC)n1	-2.95653
Methazolamide	C5H8N4O3S2	236.278	554-57-4	CC(=O)/N=c1/sc(S(N)(=O)=O)nn1C	-1.82932
Indole	C8H7N	117.151	120-72-9	c1ccc2[nH]ccc2c1	-1.51728
Nystatin	C47H75NO17	926.107	1400-61-9	C[C@@H]1[C@H](O)[C@@H](C)/C=C/C=C/CC/C=C/C=C/C=C/C=C/[C@H](O[C@@H]2O[C@H](C)[C@@H](O)[C@H](N)[C@@H]2O)C[C@@H]2O[C@](O)(C[C@@H](O)[C@H](O)CC[C@@H](O)C[C@@H](O)C[C@@H](O)CC(=O)O[C@H]1C)C[C@H](O)[C@H]2C(=O)O	-3.41036
Uracil	C4H4N2O2	112.088	66-22-8	O=c1cc[nH]c(=O)[nH]1	-1.49325
Glipizide	C21H27N5O4S	445.545	29094-61-9	Cc1cnc(C(=O)NCCc2ccc(S(=O)(=O)NC(=O)NC3CCCCC3)cc2)cn1	-4.07834
Tolazoline	C10H12N2	160.22	59-98-3	c1ccc(CC2=NCCN2)cc1	-2.633
Sulfathiazole	C9H9N3O2S2	255.324	72-14-0	Nc1ccc(S(=O)(=O)Nc2nccs2)cc1	-2.83537
Ifosfamide	C7H15Cl2N2O2P	261.089	3778-73-2	O=P1(NCCCl)OCCCN1CCCl	-1.83929
Thymine	C5H6N2O2	126.115	65-71-4	Cc1c[nH]c(=O)[nH]c1=O	-1.5187
Ethosuximide	C7H11NO2	141.17	77-67-8	CCC1(C)CC(=O)NC1=O	-0.556449
Bithionol	C12H6Cl4O2S	356.057	97-18-7	Oc1c(Cl)cc(Cl)cc1Sc1cc(Cl)cc(Cl)c1O	-4.94945
Riociguat	C20H19FN8O2	422.424	625115-55-1	COC(=O)N(C)c1c(N)nc(-c2nn(Cc3ccccc3F)c3ncccc23)nc1N	-5.02368
Baclofen	C10H12ClNO2	213.664	1134-47-0	NCC(CC(=O)O)c1ccc(Cl)cc1	-1.67181
Disulfiram	C10H20N2S4	296.552	97-77-8	CCN(CC)C(=S)SSC(=S)N(CC)CC	-4.86036
L-Glutamine	C5H10N2O3	146.146	56-85-9	NC(=O)CC[C@H](N)C(=O)O	-0.548832
Droperidol	C22H22FN3O2	379.435	548-73-2	O=C(CCCN1CC=C(n2c(=O)[nH]c3ccccc32)CC1)c1ccc(F)cc1	-4.95485
Serine	C3H7NO3	105.093	56-45-1	N[C@@H](CO)C(=O)O	0.606817
Triazolam	C17H12Cl2N4	343.217	28911-01-5	Cc1nnc2n1-c1ccc(Cl)cc1C(c1ccccc1Cl)=NC2	-4.87946
Histidine	C6H9N3O2	155.157	71-00-1	N[C@@H](Cc1c[nH]cn1)C(=O)O	-0.5318
1,2-Dihydroxybenzene	C6H6O2	110.112	120-80-9	Oc1ccccc1O	0.621872
Fluocinonide	C26H32F2O7	494.531	356-12-7	CC(=O)OCC(=O)[C@@]12OC(C)(C)O[C@@H]1C[C@H]1[C@@H]3C[C@H](F)C4=CC(=O)C=C[C@]4(C)[C@@]3(F)[C@@H](O)C[C@@]12C	-5.01841
Lauric acid	C12H24O2	200.322	143-07-7	CCCCCCCCCCCC(=O)O	-4.61957
Trimethobenzamide	C21H28N2O5	388.464	138-56-7	COc1cc(C(=O)NCc2ccc(OCCN(C)C)cc2)cc(OC)c1OC	-3.98728
Furazolidone	C8H7N3O5	225.16	67-45-8	O=C1OCCN1/N=C/c1ccc([N+](=O)[O-])o1	-3.75043
Praziquantel	C19H24N2O2	312.413	55268-74-1	O=C(C1CCCCC1)N1CC(=O)N2CCc3ccccc3C2C1	-2.89266
Trimethoprim	C14H18N4O3	290.323	738-70-5	COc1cc(Cc2cnc(N)nc2N)cc(OC)c1OC	-2.86081
Carmustine	C5H9Cl2N3O2	214.052	154-93-8	O=NN(CCCl)C(=O)NCCCl	-1.72846
Aprobarbital	C10H14N2O3	210.233	77-02-1	C=CCC1(C(C)C)C(=O)NC(=O)NC1=O	-1.71203
Picrotoxin	C30H34O13	602.589	124-87-8	C=C(C)[C@@H]1C2OC(=O)C1[C@]1(O)CC3O[C@]34C(=O)O[C@H]2[C@]14C.CC(C)(O)[C@@H]1C2OC(=O)C1[C@]1(O)C[C@H]3O[C@]34C(=O)O[C@H]2[C@]14C	-2.16723
Desoximetasone	C22H29FO4	376.468	382-67-2	C[C@@H]1C[C@H]2[C@@H]3CCC4=CC(=O)C=C[C@]4(C)[C@@]3(F)[C@@H](O)C[C@]2(C)[C@H]1C(=O)CO	-3.95144
Dacarbazine	C6H10N6O	182.187	4342-03-4	CN(C)/N=N/c1[nH]cnc1C(N)=O	-1.6352
Mycophenolate mofetil	C23H31NO7	433.501	128794-94-5	COc1c(C)c2c(c(O)c1C/C=C(\C)CCC(=O)OCCN1CCOCC1)C(=O)OC2	-4.00352
Ganciclovir	C9H13N5O4	255.234	82410-32-0	Nc1nc2c(ncn2COC(CO)CO)c(=O)[nH]1	-1.77346
Astemizole	C28H31FN4O	458.581	68844-77-9	COc1ccc(CCN2CCC(Nc3nc4ccccc4n3Cc3ccc(F)cc3)CC2)cc1	-3.02592
Hexobarbital	C12H16N2O3	236.271	56-29-1	CN1C(=O)NC(=O)C(C)(C2=CCCCC2)C1=O	-2.73491
Disopyramide	C21H29N3O	339.483	3737-09-5	CC(C)N(CCC(C(N)=O)(c1ccccc1)c1ccccn1)C(C)C	-3.87856
Carbenicillin	C17H18N2O6S	378.406	4697-36-3	CC1(C)S[C@@H]2[C@H](NC(=O)C(C(=O)O)c3ccccc3)C(=O)N2[C@H]1C(=O)O	-2.92377
Isoquinoline	C9H7N	129.162	119-65-3	c1ccc2cnccc2c1	-1.45598
D-Tyrosine	C9H11NO3	181.191	556-02-5	N[C@H](Cc1ccc(O)cc1)C(=O)O	-2.60203
Meprobamate	C9H18N2O4	218.253	57-53-4	CCCC(C)(COC(N)=O)COC(N)=O	-1.66686
Tyrosine	C9H11NO3	181.191	60-18-4	N[C@@H](Cc1ccc(O)cc1)C(=O)O	-2.5778
Calcium lactate	C6H10CaO6	218.218	814-80-2	CC(O)C(=O)[O-].CC(O)C(=O)[O-].[Ca+2]	-0.657649
beta-D-glucuronic acid	C6H10O7	194.139	23018-83-9	O=C(O)[C@H]1O[C@@H](O)[C@H](O)[C@@H](O)[C@@H]1O	0.397628
Butobarbital	C10H16N2O3	212.249	77-28-1	CCCCC1(CC)C(=O)NC(=O)NC1=O	-1.63842
Thiamylal	C12H18N2O2S	254.355	77-27-0	C=CCC1(C(C)CCC)C(=O)NC(=S)NC1=O	-3.7117
Levomenthol	C10H20O	156.269	2216-51-5	CC(C)[C@@H]1CC[C@@H](C)C[C@H]1O	-2.50367
Fedratinib	C27H36N6O3S	524.691	936091-26-8	Cc1cnc(Nc2ccc(OCCN3CCCC3)cc2)nc1Nc1cccc(S(=O)(=O)NC(C)(C)C)c1	-5.11783
Bicalutamide	C18H14F4N2O4S	430.379	90357-06-5	CC(O)(CS(=O)(=O)c1ccc(F)cc1)C(=O)Nc1ccc(C#N)c(C(F)(F)F)c1	-4.93488
Hyaluronic acid	C28H44N2O23	776.651	9004-61-9	CC(=O)N[C@@H]1C(O[C@@H]2O[C@H](C(=O)O)[C@@H](O)[C@H](O)[C@H]2O)[C@H](O)[C@@H](CO)O[C@H]1O[C@H]1[C@H](O)[C@@H](O)[C@H](OC2[C@@H](NC(C)=O)[C@H](O)O[C@H](CO)[C@H]2O)O[C@@H]1C(=O)O	-2.19125
Oxymetholone	C21H32O3	332.484	434-07-1	C[C@]12C/C(=C/O)C(=O)C[C@@H]1CC[C@@H]1[C@@H]2CC[C@@]2(C)[C@H]1CC[C@]2(C)O	-4.80493
Minocycline	C23H27N3O7	457.483	10118-90-8	CN(C)c1ccc(O)c2c1C[C@H]1C[C@H]3[C@H](N(C)C)C(O)=C(C(N)=O)C(=O)[C@@]3(O)C(O)=C1C2=O	-0.944365
Medrogestone	C23H32O2	340.507	977-79-7	CC(=O)[C@@]1(C)CC[C@H]2[C@@H]3C=C(C)C4=CC(=O)CC[C@]4(C)[C@H]3CC[C@@]21C	-5.27685
Methionine	C5H11NO2S	149.215	63-68-3	CSCC[C@H](N)C(=O)O	-0.420984
Valine	C5H11NO2	117.148	72-18-4	CC(C)[C@H](N)C(=O)O	-0.301573
Gluconolactone	C6H10O6	178.14	90-80-2	O=C1O[C@H](CO)[C@@H](O)[C@H](O)[C@H]1O	0.520091
Thiabendazole	C10H7N3S	201.254	148-79-8	c1ccc2[nH]c(-c3cscn3)nc2c1	-3.60476
Diazepam	C16H13ClN2O	284.746	439-14-5	CN1C(=O)CN=C(c2ccccc2)c2cc(Cl)ccc21	-3.75548
Amikacin	C22H43N5O13	585.608	37517-28-5	NCC[C@H](O)C(=O)N[C@@H]1C[C@H](N)[C@@H](O[C@H]2O[C@H](CN)[C@@H](O)[C@H](O)[C@H]2O)[C@H](O)[C@H]1O[C@H]1O[C@H](CO)[C@@H](O)[C@H](N)[C@H]1O	-1.06863
Tazobactam	C10H12N4O5S	300.296	89786-04-9	C[C@]1(Cn2ccnn2)[C@H](C(=O)O)N2C(=O)C[C@H]2S1(=O)=O	-0.778572
Procainamide	C13H21N3O	235.331	51-06-9	CCN(CC)CCNC(=O)c1ccc(N)cc1	-1.66838
Streptozocin	C8H15N3O7	265.222	66395-18-4	CN(N=O)C(=O)N[C@@H]1[C@@H](O)[C@H](O)[C@@H](CO)O[C@@H]1O	-1.7186
Etryptamine	C12H16N2	188.274	2235-90-7	CCC(N)Cc1c[nH]c2ccccc12	-2.56721
Stanolone	C19H30O2	290.447	521-18-6	C[C@]12CCC(=O)C[C@@H]1CC[C@@H]1[C@@H]2CC[C@]2(C)[C@@H](O)CC[C@@H]12	0.257102
Ethotoin	C11H12N2O2	204.229	86-35-1	CCN1C(=O)NC(c2ccccc2)C1=O	-1.58748
Aspartic acid	C4H7NO4	133.103	56-84-8	N[C@@H](CC(=O)O)C(=O)O	-1.3926
Prilocaine	C13H20N2O	220.316	721-50-6	CCCNC(C)C(=O)Nc1ccccc1C	-2.60984
Thalidomide	C13H10N2O4	258.233	50-35-1	O=C1CCC(N2C(=O)c3ccccc3C2=O)C(=O)N1	-2.67561
Alprenolol	C15H23NO2	249.354	13655-52-2	C=CCc1ccccc1OCC(O)CNC(C)C	-2.65882
Cefprozil	C18H19N3O5S	389.433	92665-29-7	CC=CC1=C(C(=O)O)N2C(=O)[C@@H](NC(=O)[C@H](N)c3ccc(O)cc3)[C@H]2SC1	-3.85006
Vigabatrin	C6H11NO2	129.159	68506-86-5	C=CC(N)CCC(=O)O	-0.369966
Cefixime	C16H15N5O7S2	453.458	79350-37-1	C=CC1=C(C(=O)O)N2C(=O)[C@@H](NC(=O)/C(=N\OCC(=O)O)c3csc(N)n3)[C@H]2SC1	-3.9153
Secobarbital	C12H18N2O3	238.287	76-73-3	C=CCC1(C(C)CCC)C(=O)NC(=O)NC1=O	-2.63673
Isosorbide dinitrate	C6H8N2O8	236.136	87-33-2	O=[N+]([O-])O[C@H]1CO[C@H]2[C@@H]1OC[C@H]2O[N+](=O)[O-]	-2.6328
Androstenedione	C19H26O2	286.415	63-05-8	C[C@]12CCC(=O)C=C1CC[C@@H]1[C@@H]2CC[C@]2(C)C(=O)CC[C@@H]12	-3.69506
2,4-Dihydroxybenzoic Acid	C7H6O4	154.121	89-86-1	O=C(O)c1ccc(O)cc1O	-1.42593
Dinoprostone	C20H32O5	352.471	363-24-6	CCCCC[C@H](O)/C=C/[C@H]1[C@H](O)CC(=O)[C@@H]1C/C=C\CCCC(=O)O	-3.78294
Desipramine	C18H22N2	266.388	50-47-5	CNCCCN1c2ccccc2CCc2ccccc21	-3.65761
Metipranolol	C17H27NO4	309.406	22664-55-7	CC(=O)Oc1c(C)cc(OCC(O)CNC(C)C)c(C)c1C	-2.72041
Trimethadione	C6H9NO3	143.142	127-48-0	CN1C(=O)OC(C)(C)C1=O	-0.456793
Guaifenesin	C10H14O4	198.218	93-14-1	COc1ccccc1OCC(O)CO	-0.598168
Cycloleucine	C6H11NO2	129.159	52-52-8	NC1(C(=O)O)CCCC1	-0.412148
Pyridoxal	C8H9NO3	167.164	66-72-8	Cc1ncc(CO)c(C=O)c1O	0.475832
Pancuronium	C35H60N2O4	572.875	16974-53-1	CC(=O)O[C@H]1C[C@@H]2CC[C@@H]3[C@H](CC[C@@]4(C)[C@H]3C[C@H]([N+]3(C)CCCCC3)[C@@H]4OC(C)=O)[C@@]2(C)C[C@@H]1[N+]1(C)CCCCC1	-0.0590799
Levodopa	C9H11NO4	197.19	59-92-7	N[C@@H](Cc1ccc(O)c(O)c1)C(=O)O	-2.29946
Oxyphencyclimine	C20H28N2O3	344.455	125-53-1	CN1CCCN=C1COC(=O)C(O)(c1ccccc1)C1CCCCC1	-4.71692
Methylmalonic Acid	C4H6O4	118.088	516-05-2	CC(C(=O)O)C(=O)O	0.759664
Mercaptopurine	C5H4N4S	152.182	50-44-2	S=c1nc[nH]c2nc[nH]c12	-3.08893
Metolazone	C16H16ClN3O3S	365.842	17560-51-9	Cc1ccccc1N1C(=O)c2cc(S(N)(=O)=O)c(Cl)cc2NC1C	-3.78297
Dopamine	C8H11NO2	153.181	51-61-6	NCCc1ccc(O)c(O)c1	0.592954
Diamorphine	C21H23NO5	369.417	561-27-3	CC(=O)Oc1ccc2c3c1O[C@H]1[C@@H](OC(C)=O)C=C[C@H]4[C@@H](C2)N(C)CC[C@@]341	-2.78936
Amobarbital	C11H18N2O3	226.276	57-43-2	CCC1(CCC(C)C)C(=O)NC(=O)NC1=O	-2.57431
Propranolol	C16H21NO2	259.349	525-66-6	CC(C)NCC(O)COc1cccc2ccccc12	-3.62359
Capric acid	C10H20O2	172.268	334-48-5	CCCCCCCCCC(=O)O	-3.44521
3,5-Diiodotyrosine	C9H9I2NO3	432.983	300-39-0	N[C@@H](Cc1cc(I)c(O)c(I)c1)C(=O)O	-2.84618
Etomidate	C14H16N2O2	244.294	33125-97-2	CCOC(=O)c1cncn1[C@H](C)c1ccccc1	-3.58719
Prasterone	C19H28O2	288.431	53-43-0	C[C@]12CC[C@H](O)CC1=CC[C@@H]1[C@@H]2CC[C@]2(C)C(=O)CC[C@@H]12	-3.65726
Diethylcarbamazine	C10H21N3O	199.298	90-89-1	CCN(CC)C(=O)N1CCN(C)CC1	-0.495353
Digoxin	C41H64O14	780.949	20830-75-5	C[C@H]1O[C@@H](O[C@H]2[C@@H](O)C[C@H](O[C@H]3[C@@H](O)C[C@H](O[C@H]4CC[C@@]5(C)[C@H](CC[C@@H]6[C@@H]5C[C@@H](O)[C@]5(C)[C@@H](C7=CC(=O)OC7)CC[C@]65O)C4)O[C@@H]3C)O[C@@H]2C)C[C@H](O)[C@@H]1O	-4.08104
Betamethasone	C22H29FO5	392.467	378-44-9	C[C@H]1C[C@H]2[C@@H]3CCC4=CC(=O)C=C[C@]4(C)[C@@]3(F)[C@@H](O)C[C@]2(C)[C@@]1(O)C(=O)CO	-3.77097
Fluoxymesterone	C20H29FO3	336.447	76-43-7	C[C@]1(O)CC[C@H]2[C@@H]3CCC4=CC(=O)CC[C@]4(C)[C@@]3(F)[C@@H](O)C[C@@]21C	-3.69761
Pentobarbital	C11H18N2O3	226.276	76-74-4	CCCC(C)C1(CC)C(=O)NC(=O)NC1=O	-2.52276
Tolnaftate	C19H17NOS	307.418	2398-96-1	Cc1cccc(N(C)C(=S)Oc2ccc3ccccc3c2)c1	-6.64138
Lindane	C6H6Cl6	290.832	58-89-9	Cl[C@H]1[C@H](Cl)[C@@H](Cl)[C@@H](Cl)[C@H](Cl)[C@H]1Cl	-4.60032
Malonic acid	C3H4O4	104.061	141-82-2	O=C(O)CC(=O)O	0.865234
Zalcitabine	C9H13N3O3	211.221	7481-89-2	Nc1ccn([C@H]2CC[C@@H](CO)O2)c(=O)n1	-0.441637
Citraconic acid	C5H6O4	130.099	498-23-7	C/C(=C/C(=O)O)C(=O)O	0.779489
Chloral hydrate	C2H3Cl3O2	165.403	302-17-0	OC(O)C(Cl)(Cl)Cl	0.68073
Lamivudine	C8H11N3O3S	229.261	134678-17-4	Nc1ccn([C@@H]2CS[C@H](CO)O2)c(=O)n1	-0.515223
Hypoxanthine	C5H4N4O	136.114	68-94-0	O=c1nc[nH]c2nc[nH]c12	-2.2888
Mepivacaine	C15H22N2O	246.354	96-88-8	Cc1cccc(C)c1NC(=O)C1CCCCN1C	-1.99136
Fumaric acid	C4H4O4	116.072	110-17-8	O=C(O)/C=C/C(=O)O	-1.21963
Phensuximide	C11H11NO2	189.214	86-34-0	CN1C(=O)CC(c2ccccc2)C1=O	-1.43061
Mebendazole	C16H13N3O3	295.298	31431-39-7	COC(=O)Nc1nc2ccc(C(=O)c3ccccc3)cc2[nH]1	-3.61716
p-Chlorobenzoic acid	C7H5ClO2	156.568	74-11-3	O=C(O)c1ccc(Cl)cc1	-3.33736
Hydrochlorothiazide	C7H8ClN3O4S2	297.745	58-93-5	NS(=O)(=O)c1cc2c(cc1Cl)NCNS2(=O)=O	-2.6153
Theophylline	C7H8N4O2	180.167	58-55-9	Cn1c(=O)c2[nH]cnc2n(C)c1=O	-1.38879
Dalfampridine	C5H6N2	94.117	504-24-5	Nc1ccncc1	-0.104425
Triprolidine	C19H22N2	278.399	486-12-4	Cc1ccc(/C(=C\CN2CCCC2)c2ccccn2)cc1	-3.57017
Sulfanilamide	C6H8N2O2S	172.209	63-74-1	Nc1ccc(S(N)(=O)=O)cc1	-1.36098
Sulfadiazine	C10H10N4O2S	250.283	68-35-9	Nc1ccc(S(=O)(=O)Nc2ncccn2)cc1	-3.51193
Physostigmine	C15H21N3O2	275.352	57-47-6	CNC(=O)Oc1ccc2c(c1)[C@]1(C)CCN(C)[C@@H]1N2C	-1.55002
Nitrofurantoin	C8H6N4O5	238.159	67-20-9	O=C1CN(/N=C/c2ccc([N+](=O)[O-])o2)C(=O)N1	-3.4765
Anisindione	C16H12O3	252.269	117-37-3	COc1ccc(C2C(=O)c3ccccc3C2=O)cc1	-3.49985
Flurbiprofen	C15H13FO2	244.265	5104-49-4	CC(C(=O)O)c1ccc(-c2ccccc2)c(F)c1	-4.48476
Succinic acid	C4H6O4	118.088	110-15-6	O=C(O)CCC(=O)O	-0.152082
Paramethadione	C7H11NO3	157.169	115-67-3	CCC1(C)OC(=O)N(C)C1=O	-1.27208
Griseofulvin	C17H17ClO6	352.77	126-07-8	COC1=CC(=O)C[C@@H](C)[C@]12Oc1c(Cl)c(OC)cc(OC)c1C2=O	-4.61097
Benzthiazide	C15H14ClN3O4S3	431.948	91-33-8	NS(=O)(=O)c1cc2c(cc1Cl)N=C(CSCc1ccccc1)NS2(=O)=O	-4.68554
Azacitidine	C8H12N4O5	244.207	320-67-2	Nc1ncn([C@@H]2O[C@H](CO)[C@@H](O)[C@H]2O)c(=O)n1	-0.438364
Lorazepam	C15H10Cl2N2O2	321.163	846-49-1	O=C1Nc2ccc(Cl)cc2C(c2ccccc2Cl)=NC1O	-3.60363
Trichlormethiazide	C8H8Cl3N3O4S2	380.662	133-67-5	NS(=O)(=O)c1cc2c(cc1Cl)NC(C(Cl)Cl)NS2(=O)=O	-2.67744
Oxamniquine	C14H21N3O3	279.34	21738-42-1	CC(C)NCC1CCc2cc(CO)c([N+](=O)[O-])cc2N1	-2.53231
Nadolol	C17H27NO4	309.406	42200-33-9	CC(C)(C)NCC(O)COc1cccc2c1C[C@H](O)[C@H](O)C2	-1.56988
Riboflavin	C17H20N4O6	376.369	83-88-5	Cc1cc2nc3c(=O)[nH]c(=O)nc-3n(C[C@H](O)[C@H](O)[C@H](O)CO)c2cc1C	-3.64772
P-Hydroxybenzaldehyde	C7H6O2	122.123	123-08-0	O=Cc1ccc(O)cc1	-1.15993
Glutamic acid	C5H9NO4	147.13	56-86-0	N[C@@H](CCC(=O)O)C(=O)O	-1.23472
D-Glutamic Acid	C5H9NO4	147.13	6893-26-1	N[C@H](CCC(=O)O)C(=O)O	-1.21929
Dexamethasone	C22H29FO5	392.467	50-02-2	C[C@@H]1C[C@H]2[C@@H]3CCC4=CC(=O)C=C[C@]4(C)[C@@]3(F)[C@@H](O)C[C@]2(C)[C@@]1(O)C(=O)CO	-3.64441
Flufenamic acid	C14H10F3NO2	281.233	530-78-9	O=C(O)c1ccccc1Nc1cccc(C(F)(F)F)c1	-4.4905
Flutamide	C11H11F3N2O3	276.214	13311-84-7	CC(C)C(=O)Nc1ccc([N+](=O)[O-])c(C(F)(F)F)c1	-4.46581
Butenoic Acid	C4H6O2	86.09	107-93-7	C/C=C/C(=O)O	0.0381792
Threonine	C4H9NO3	119.12	72-19-5	C[C@@H](O)[C@H](N)C(=O)O	-0.08921
Orciprenaline	C11H17NO3	211.261	586-06-1	CC(C)NCC(O)c1cc(O)cc(O)c1	-4.33804
Topiramate	C12H21NO8S	339.366	97240-79-4	CC1(C)O[C@@H]2[C@@H](CO[C@@]3(COS(N)(=O)=O)OC(C)(C)O[C@@H]23)O1	-1.53944
Altretamine	C9H18N6	210.285	645-05-6	CN(C)c1nc(N(C)C)nc(N(C)C)n1	-3.36376
Cefmetazole	C15H17N7O5S3	471.546	56796-20-4	CO[C@@]1(NC(=O)CSCC#N)C(=O)N2C(C(=O)O)=C(CSc3nnnn3C)CS[C@@H]21	-3.69946
Darunavir	C27H37N3O7S	547.674	206361-99-1	CC(C)CN(C[C@@H](O)[C@H](Cc1ccccc1)NC(=O)O[C@H]1CO[C@H]2OCC[C@H]21)S(=O)(=O)c1ccc(N)cc1	-3.56242
Levomefolic acid	C20H25N7O6	459.463	31690-09-2	CN1c2c([nH]c(N)nc2=O)NC[C@@H]1CNc1ccc(C(=O)N[C@@H](CCC(=O)O)C(=O)O)cc1	-3.18512
Dantrolene	C14H10N4O5	314.257	7261-97-4	O=C1CN(/N=C/c2ccc(-c3ccc([N+](=O)[O-])cc3)o2)C(=O)N1	-3.33293
Rifabutin	C46H62N4O11	847.019	72559-06-9	CO[C@H]1/C=C/O[C@@]2(C)Oc3c(C)c(O)c4c(c3C2=O)C2=NC3(CCN(CC(C)C)CC3)NC2=C(NC(=O)/C(C)=C\C=C\[C@H](C)[C@H](O)[C@@H](C)[C@@H](O)[C@@H](C)[C@H](OC(C)=O)[C@@H]1C)C4=O	-3.64913
Estazolam	C16H11ClN4	294.745	29975-16-4	Clc1ccc2c(c1)C(c1ccccc1)=NCc1nncn1-2	-5.29334
Diflunisal	C13H8F2O3	250.2	22494-42-4	O=C(O)c1cc(-c2ccc(F)cc2F)ccc1O	-4.23692
Benzylpenicillin	C16H18N2O4S	334.397	61-33-6	CC1(C)S[C@@H]2[C@H](NC(=O)Cc3ccccc3)C(=O)N2[C@H]1C(=O)O	-3.20203
Testolactone	C19H24O3	300.398	968-93-4	C[C@]12C=CC(=O)C=C1CC[C@@H]1[C@@H]2CC[C@]2(C)OC(=O)CC[C@@H]12	-4.03994
Gabapentin enacarbil	C16H27NO6	329.393	478296-72-9	CC(OC(=O)NCC1(CC(=O)O)CCCCC1)OC(=O)C(C)C	-2.81874
Mitomycin	C15H18N4O5	334.332	50-07-7	CO[C@@]12[C@H](COC(N)=O)C3=C(C(=O)C(C)=C(N)C3=O)N1C[C@@H]1N[C@@H]12	-1.59834
Erythromycin	C37H67NO13	733.937	114-07-8	CC[C@H]1OC(=O)[C@H](C)[C@@H](O[C@H]2C[C@@](C)(OC)[C@@H](O)[C@H](C)O2)[C@H](C)[C@@H](O[C@@H]2O[C@H](C)C[C@H](N(C)C)[C@H]2O)[C@](C)(O)C[C@@H](C)C(=O)[C@H](C)[C@@H](O)[C@]1(C)O	-2.56462
TPMPA	C6H12NO2P	161.141	182485-36-5	CP(=O)(O)C1=CCNCC1	-1
Cilazapril	C22H31N3O5	417.506	88768-40-5	CCOC(=O)[C@H](CCc1ccccc1)N[C@H]1CCCN2CCC[C@@H](C(=O)O)N2C1=O	-1.92169
Acetylsalicylic acid	C9H8O4	180.159	50-78-2	CC(=O)Oc1ccccc1C(=O)O	-1.6122
Maleic acid	C4H4O4	116.072	110-16-7	O=C(O)/C=C\C(=O)O	0.57971
Diltiazem	C22H26N2O4S	414.527	42399-41-7	COc1ccc([C@@H]2Sc3ccccc3N(CCN(C)C)C(=O)[C@@H]2OC(C)=O)cc1	-2.95009
Temozolomide	C6H6N6O2	194.154	85622-93-1	Cn1nnc2c(C(N)=O)ncn2c1=O	-1.58142
Nicotinamide	C6H6N2O	122.127	98-92-0	NC(=O)c1cccnc1	0.612167
Progabide	C17H16ClFN2O2	334.778	62666-20-0	N=C(O)CCCN=C(c1ccc(Cl)cc1)c1cc(F)ccc1O	-3.67411
Cinnarizine	C26H28N2	368.524	298-57-7	C(=C/c1ccccc1)\CN1CCN(C(c2ccccc2)c2ccccc2)CC1	-2.6914
Cimetidine	C10H16N6S	252.347	51481-61-9	CN/C(=N/C#N)NCCSCc1nc[nH]c1C	-1.42978
acetaminophen		151.165	103-90-2	CC(=O)Nc1ccc(O)cc1	-1.02
allopurinol		136.114	315-30-0	O=c1[nH]cnc2[nH]ncc12	-2.26
barbital		184.195	57-44-3	CCC1(CC)C(=O)NC(=O)NC1=O	-1.42
benzocaine		165.192	94-09-7	CCOC(=O)c1ccc(N)cc1	-2.32
bifonazole		310.4	60628-96-8	c1ccc(-c2ccc(C(c3ccccc3)n3ccnc3)cc2)cc1	-5.95
bromazepam		316.158	1812-30-2	O=C1CN=C(c2ccccn2)c2cc(Br)ccc2N1	-3.48
cocaine		303.358	50-36-2	COC(=O)C1C(OC(=O)c2ccccc2)CC2CCC1N2C	-2.25
codeine		299.37	76-57-3	COc1ccc2c3c1OC1C(O)C=CC4C(C2)N(C)CCC341	-1.52
corticosterone		346.467	50-22-6	CC12CCC(=O)C=C1CCC1C2C(O)CC2(C)C(C(=O)CO)CCC12	-3.24
dimethylbarbiturate		156.141	24448-94-0	CC1(C)C(=O)NC(=O)NC1=O	-1.74
ephedrine		165.236	299-42-3	CNC(C)C(O)c1ccccc1	-0.47
ethyl-p-hydroxybenzoate		166.176	120-47-8	CCOC(=O)c1ccc(O)cc1	-2.35
fenbufen		254.285	36330-85-5	O=C(O)CCC(=O)c1ccc(-c2ccccc2)cc1	-5.3
fenclofenac		297.137	34645-84-6	O=C(O)Cc1ccccc1Oc1ccc(Cl)cc1Cl	-3.85
fluconazole		306.276	86386-73-4	OC(Cn1cncn1)(Cn1cncn1)c1ccc(F)cc1F	-1.8
indoprofen		281.311	31842-01-0	CC(C(=O)O)c1ccc(N2Cc3ccccc3C2=O)cc1	-4.82
ketoprofen		254.285	22071-15-4	CC(C(=O)O)c1cccc(C(=O)c2ccccc2)c1	-3.16
lidocaine		234.343	137-58-6	CCN(CC)CC(=O)Nc1c(C)cccc1C	-1.71
morphine		285.343	57-27-2	CN1CCC23c4c5ccc(O)c4OC2C(O)C=CC3C1C5	-3.28
naproxen		230.263	22204-53-1	COc1ccc2cc(C(C)C(=O)O)ccc2c1	-4.2
nifedipine		346.339	21829-25-4	COC(=O)C1=C(C)NC(C)=C(C(=O)OC)C1c1ccccc1[N+](=O)[O-]	-4.76
nifuroxime (Z)		156.097	555-15-7	O=[N+]([O-])c1ccc(C=NO)o1	-2.19
oxazepam		286.718	604-75-1	O=C1Nc2ccc(Cl)cc2C(c2ccccc2)=NC1O	-3.95
phenacetin		179.219	62-44-2	CCOc1ccc(NC(C)=O)cc1	-2.35
phenytoin		252.273	57-41-0	O=C1NC(=O)C(c2ccccc2)(c2ccccc2)N1	-3.99
prednisone		358.434	53-03-2	CC12C=CC(=O)C=C1CCC1C2C(=O)CC2(C)C1CCC2(O)C(=O)CO	-3.48
procaine		236.315	59-46-1	CCN(CC)CCOC(=O)c1ccc(N)cc1	-1.78
progesterone		314.469	57-83-0	CC(=O)C1CCC2C3CCC4=CC(=O)CCC4(C)C3CCC12C	-4.42
sulindac		356.418	38194-50-2	CC1=C(CC(=O)O)c2cc(F)ccc2C1=Cc1ccc([S+](C)[O-])cc1	-5
triflupromazine		352.425	146-54-3	CN(C)CCCN1c2ccccc2Sc2ccc(C(F)(F)F)cc21	-5.3
warfarin		308.333	81-81-2	CC(=O)CC(c1ccccc1)c1c(O)c2ccccc2oc1=O	-4.26

## Sheet: DrugBank-vacant
smiles	pre-Lasso	pre-Ridge	pre-MLR	ave	SD		MW	pre-class	pre-classification_model		SD_select	Consisitency	dist	pro	Group	Group
[111In+3].[O-]c1cccc2cccnc12.[O-]c1cccc2cccnc12.[O-]c1cccc2cccnc12	-5.28865	-5.31924	-5.31705	-5.30831	0.0139313		543.364	6	6		1	1	1	1	4	Group A
O=C([O-])CN(CCN(CC(=O)[O-])CC(=O)[O-])CCN(CC(=O)O)CC(=O)O.[111In+3]	-0.738656	-0.740187	-0.744174	-0.741006	0.00232604		501.23	2	1		1	1	1	1	4	Group A
[11CH3]Nc1ccc(-c2nc3ccc(O)cc3s2)cc1	-4.07034	-4.10207	-4.10206	-4.09149	0.0149545		255.33	6	6		1	1	1	1	4	Group A
[11CH3]Oc1ccc(-c2c(C#N)c(C(=O)NN3CCCCC3)nn2-c2ccc(Cl)cc2Cl)cc1	-6.14126	-6.18706	-6.17984	-6.16939	0.0201037		469.36	6	6		1	1	1	1	4	Group A
[11CH3]OCc1cccnc1N1CCN(C[C@H]2COc3ccccc3O2)CC1	-2.94796	-2.9791	-2.97405	-2.96704	0.0136438		354.438	5	5		1	1	1	1	4	Group A
[11CH3]SCC[C@H](N)C(=O)O	-0.27825	-0.280561	-0.281511	-0.280107	0.00136932		148.215	2	2		1	1	1	1	4	Group A
O=P([O-])(O)CN(CCN(CP(=O)([O-])O)CP(=O)(O)O)CP(=O)([O-])O.[153Sm+3]	-0.640673	-0.64416	-0.643067	-0.642633	0.00145616		586.022	1	3		1	0	1	1	3	Group B
O=P([O-])(O)CN1CCN(CP(=O)([O-])O)CCN(CP(=O)(O)O)CCN(CP(=O)(O)O)CC1.[166Ho+2]	-1.57507	-1.57323	-1.5736	-1.57396	0.000794746		712.216	3	0		1	0	1	1	3	Group B
C[C@@H](O)[C@@H]1NC(=O)[C@H](CCCCN)NC(=O)[C@@H](Cc2c[nH]c3ccccc23)NC(=O)[C@H](Cc2ccc(O)cc2)NC(=O)[C@@H](NC(=O)[C@@H](Cc2ccccc2)NC(=O)CN2CCN(CC(=O)[O-])CCN(CC(=O)[O-])CCN(CC(=O)[O-])CC2)CSSC[C@@H](C(=O)N[C@H](CO)[C@@H](C)O)NC1=O.[177Lu+3]	-4.13502	-4.15331	-4.15518	-4.14784	0.00909692		1595.58	5	4		1	1	0	1	3	Group B
C[C@@H](O)[C@H](NC(=O)[C@@H]1CSSC[C@H](NC(=O)[C@@H](Cc2ccccc2)NC(=O)CN2CCN(CC(=O)[O-])CCN(CC(=O)[O-])CCN(CC(=O)[O-])CC2)C(=O)N[C@@H](Cc2ccc(O)cc2)C(=O)N[C@H](Cc2c[nH]c3ccccc23)C(=O)N[C@@H](CCCCN)C(=O)N[C@@H]([C@@H](C)O)C(=O)N1)C(=O)O.[177Lu+3]	-4.10591	-4.12868	-4.12972	-4.12144	0.0109896		1609.57	5	4		1	1	0	1	3	Group B
O=C([O-])CN1CCN(CC(=O)[O-])CCN(CC(=O)NC[C@H]2CC[C@H](C(=O)N[C@@H](Cc3ccc4ccccc4c3)C(=O)NCCCC[C@H](NC(=O)N[C@@H](CCC(=O)O)C(=O)O)C(=O)O)CC2)CCN(CC(=O)[O-])CC1.[177Lu+3]	-3.67511	-3.69873	-3.69632	-3.69005	0.0106148		1216.07	5	4		1	1	0	1	3	Group B
[18F]c1ccc(-c2ccc3c(c2)[nH]c2ccncc23)cn1	-5.16487	-5.19732	-5.19335	-5.18518	0.0144567		262.278	6	6		1	1	1	1	4	Group A
C[C@@H](O)[C@H](N=C(O)[C@@H]1CSSC[C@H](N=C(O)[C@@H](Cc2ccccc2)N=C(O)CN2CCN(CC(=N)O)CCN(CC(=N)[O-])CCN(CC(=N)O)CC2)C(O)=N[C@@H](Cc2ccc(O)cc2)C(O)=N[C@H](Cc2c[nH]c3ccccc23)C(O)=N[C@@H](CCCCN)C(O)=N[C@@H]([C@@H](C)O)C(O)=N1)C(=O)[O-].[212Pb+2]	-3.87095	-3.90496	-3.91162	-3.89584	0.0178117		1642.67	5	2		1	0	0	1	2	Group C
[2H]C([2H])([2H])[C@H](O)C([2H])([2H])CCCn1c(=O)c2c(ncn2C)n(C)c1=O	-1.23166	-1.2565	-1.26051	-1.24956	0.0127584		285.359	3	4		1	1	1	1	4	Group A
[2H]C([2H])([2H])C(c1cc(C(C)(C)C)c(NC(=O)c2c[nH]c3ccccc3c2=O)cc1O)(C([2H])([2H])[2H])C([2H])([2H])[2H]	-5.25399	-5.29787	-5.30448	-5.28544	0.0224045		401.554	6	6		1	1	1	1	4	Group A
[2H]C([2H])([2H])NC(=O)c1nnc(NC(=O)C2CC2)cc1Nc1cccc(-c2ncn(C)n2)c1OC	-4.36411	-4.38743	-4.39149	-4.38101	0.0120665		425.467	6	6		1	1	1	1	4	Group A
[2H]C([2H])([2H])NC(=O)c1cc(Oc2ccc(NC(=O)Nc3ccc(Cl)c(C(F)(F)F)c3)cc2)ccn1	-6.22823	-6.28211	-6.28263	-6.26432	0.0255227		467.849	6	6		1	1	1	1	4	Group A
[2H]C([2H])([2H])Oc1cc2c(cc1OC([2H])([2H])[2H])[C@@H]1CC(=O)[C@@H](CC(C)C)CN1CC2	-3.50742	-3.53623	-3.54385	-3.52917	0.0156885		323.466	6	6		1	1	1	1	4	Group A
[2H]C([2H])(/C=C\CCCCC)/C=C\CCCCCCCC(=O)OCC	-6.07898	-6.13336	-6.14022	-6.11752	0.027398		310.518	6	6		1	1	1	1	4	Group A
[2H]C([2H])(C#C)N([11CH3])[C@H](C)Cc1ccccc1	-2.12972	-2.14729	-2.14828	-2.14176	0.00852698		188.299	4	5		1	1	1	1	4	Group A
[3H]C1C2=CC(=O)C([3H])C([3H])[C@]2(C)[C@H]2CC[C@]3(C)[C@@H](O)CC[C@H]3[C@@H]2C1[3H]	-3.79176	-3.82357	-3.82429	-3.81321	0.0151706		296.463	6	6		1	1	1	1	4	Group A
O=C([O-])CC(O)(CC(=O)[O-])C(=O)[O-].[59Fe+3]	-0.734462	-0.736934	-0.739044	-0.736813	0.00187234		248.034	2	0		1	0	1	1	3	Group B
C/C1=C2/[N-]C([C@H](CC(N)=O)[C@@]2(C)CCC(=O)NC[C@@H](C)OP(=O)([O-])O[C@H]2[C@@H](O)[C@@H](n3cnc4cc(C)c(C)cc43)O[C@@H]2CO)[C@]2(C)N=C(/C(C)=C3\N=C(/C=C4\N=C1[C@@H](CCC(N)=O)C4(C)C)[C@@H](CCC(N)=O)[C@]3(C)CC(N)=O)[C@@H](CCC(N)=O)[C@]2(C)CC(N)=O.[60Co+3].[C-]#N	-3.9997	-4.02404	-4.02896	-4.01757	0.0127944		1356.39	5	6		1	1	0	1	3	Group B
C[C@@H](O)[C@H](NC(=O)[C@@H]1CSSC[C@H](NC(=O)[C@@H](Cc2ccccc2)NC(=O)CN2CCN(CC(=O)[O-])CCN(CC(=O)[O-])CCN(CC(=O)O)CC2)C(=O)N[C@@H](Cc2ccc(O)cc2)C(=O)N[C@H](Cc2c[nH]c3ccccc23)C(=O)N[C@@H](CCCCN)C(=O)N[C@@H]([C@@H](C)O)C(=O)N1)C(=O)O.[64Cu+2]	-3.62352	-3.64626	-3.64888	-3.63955	0.0113881		1497.56	5	4		1	1	0	1	3	Group B
O=C([O-])CC(O)(CC(=O)[O-])C(=O)[O-].[67Ga+3]	-0.874007	-0.871509	-0.877999	-0.874505	0.00267274		256.027	2	3		1	1	1	1	4	Group A
C[C@@H](O)[C@@H]1NC(=O)[C@H](CCCCN)NC(=O)[C@@H](Cc2c[nH]c3ccccc23)NC(=O)[C@H](Cc2ccc(O)cc2)NC(=O)[C@@H](NC(=O)[C@@H](Cc2ccccc2)NC(=O)CN2CCN(CC(=O)[O-])CCN(CC(=O)[O-])CCN(CC(=O)[O-])CC2)CSSC[C@@H](C(=O)N[C@H](CO)[C@@H](C)O)NC1=O.[68Ga+3]	-3.72308	-3.74489	-3.74836	-3.73878	0.0111883		1486.57	5	4		1	1	0	1	3	Group B
C[C@@H](O)[C@H](NC(=O)[C@@H]1CSSC[C@H](NC(=O)[C@@H](Cc2ccccc2)NC(=O)CN2CCN(CC(=O)[O-])CCN(CC(=O)[O-])CCN(CC(=O)[O-])CC2)C(=O)N[C@@H](Cc2ccc(O)cc2)C(=O)N[C@H](Cc2c[nH]c3ccccc23)C(=O)N[C@@H](CCCCN)C(=O)N[C@@H]([C@@H](C)O)C(=O)N1)C(=O)O.[68Ga+3]	-3.76645	-3.79015	-3.79097	-3.78252	0.0113713		1500.55	5	4		1	1	0	1	3	Group B
O=C([O-])CCc1ccc(O)c(CN(CCN(CC(=O)[O-])Cc2cc(CCC(=O)NCCCCCC(=O)NCCCC[C@H](NC(=O)N[C@@H](CCC(=O)O)C(=O)O)C(=O)O)ccc2O)CC(=O)[O-])c1.[68Ga+3]	-3.2224	-3.23569	-3.24687	-3.23499	0.0100041		1011.91	5	4		1	1	0	1	3	Group B
C[C@@H](O)[C@@H]1NC(=O)[C@H](CCCCN)NC(=O)[C@@H](Cc2c[nH]c3ccccc23)NC(=O)[C@H](Cc2ccc(O)cc2)NC(=O)[C@@H](NC(=O)[C@@H](Cc2ccccc2)NC(=O)CN2CCN(CC(=O)[O-])CCN(CC(=O)[O-])CCN(CC(=O)[O-])CC2)CSSC[C@@H](C(=O)N[C@H](CO)[C@@H](C)O)NC1=O.[90Y+3]	-3.71174	-3.73194	-3.73435	-3.72601	0.0101376		1508.55	5	4		1	1	0	1	3	Group B
CC(C)c1cccc(C(C)C)c1NC(=O)CN(CC(=O)O)CC(=O)O.[99Tc]	-2.87113	-2.88997	-2.88612	-2.88241	0.00812872		449.321	5	6		1	1	1	1	4	Group A
CC(O)(P(=O)(O)O)P(=O)(O)O.[99Tc]	0.355937	0.34997	0.349432	0.351779	0.00294799		304.933	1	1		1	1	1	1	4	Group A
O=C(O)[C@@H](S)[C@@H](S)C(=O)O.[99Tc]	-1.68808	-1.6916	-1.68693	-1.68887	0.00198816		281.128	4	1		1	0	0	0	1	Group D
O=P(O)(O)C(O)P(=O)(O)O.[99Tc]	0.348656	0.342414	0.340892	0.343987	0.00335894		290.906	1	0		1	1	1	1	4	Group A
O=P([O-])([O-])OP(=O)([O-])[O-].[99Tc+4]	-3.68408	-3.69912	-3.70006	-3.69442	0.00732415		272.847	6	6		1	1	1	1	4	Group A
O=C([O-])CC(O)(CC(=O)[O-])C(=O)[O-].[Ag+].[Ag+].[Ag+]	-1.77243	-1.77298	-1.77958	-1.77499	0.00324701		512.703	4	1		1	0	1	1	3	Group B
O=C([O-])c1cccnc1.O=C([O-])c1cccnc1.O=C([O-])c1cccnc1.[Al+3]	-2.24411	-2.26282	-2.26779	-2.25824	0.0101975		393.291	4	4		1	1	0	1	3	Group B
CC(=O)[O-].CC(=O)[O-].CC(=O)[O-].[Al+3]	-0.228295	-0.233805	-0.231876	-0.231325	0.00228309		204.114	1	1		1	1	1	1	4	Group A
CC(=O)[O-].O=C([O-])[C@H](O)[C@@H](O)C(=O)[O-].[Al+3]	-0.500592	-0.501817	-0.500313	-0.500907	0.00065322		234.096	2	1		1	1	1	1	4	Group A
CC(=O)CC(=O)[O-].CC(=O)CC(=O)[O-].CC(=O)CC(=O)[O-].[Al+3]	-1.13409	-1.13788	-1.13613	-1.13603	0.0015477		330.225	3	4		1	1	1	1	4	Group A
CCCCCCCCCCCCCCCCCC(=O)[O-].CCCCCCCCCCCCCCCCCC(=O)[O-].CCCCCCCCCCCCCCCCCC(=O)[O-].[Al+3]	-4.5802	-4.63348	-4.63949	-4.61772	0.0266454		877.41	6	6		1	1	0	1	3	Group B
CCCC(CCC)C(=O)[O-].CCCC(CCC)C(=O)[O-].CCCC(CCC)C(=O)[O-].[Bi+3]	-2.74903	-2.77699	-2.77007	-2.76536	0.0118891		638.598	4	6		1	0	1	1	3	Group B
Cc1c(-c2ccccc2)n(/N=N/n2c(-c3ccccc3)c(C)[n+]3ccccc23)c2cccc[n+]12.[Br-].[Br-]	-2.82393	-2.8557	-2.86491	-2.84818	0.0175571		604.35	5	6		1	1	0	1	3	Group B
C[N+]1(C)C2CCC1CC(OC(=O)C(O)c1ccccc1)C2.[Br-]	-0.461223	-0.46735	-0.464246	-0.464273	0.00250127		370.287	1	1		1	1	1	1	4	Group A
CC[N+](C)(CC)CCOC(C)(c1ccccc1)C1CC2C=CC1C2.[Br-]	-4.34869	-4.37745	-4.38103	-4.36906	0.0144771		408.424	6	6		1	1	1	1	4	Group A
O=C([O-])CC(O)(CC(=O)[O-])C(=O)[O-].O=C([O-])CC(O)(CC(=O)[O-])C(=O)[O-].[Ca+2].[Ca+2].[Ca+2]	-1.66209	-1.6706	-1.67301	-1.66856	0.0046836		498.432	3	3		1	1	0	1	3	Group B
O=C([O-])[C@@H](O)[C@@H](O)[C@H](O)[C@@H](O)C(=O)[O-].[Ca+2]	-0.77289	-0.775499	-0.783813	-0.777401	0.00465729		248.2	2	1		1	1	1	1	4	Group A
C=CCCCCCCCCC(=O)[O-].C=CCCCCCCCCC(=O)[O-].[Ca+2]	-4.0963	-4.1205	-4.1124	-4.10973	0.0100558		406.62	6	6		1	1	1	1	4	Group A
[Ca+2].[O-]Cl.[O-]Cl	-1.003	-1.02139	-1.02468	-1.01636	0.00953786		142.982	3	5		1	0	1	1	3	Group B
CC(=O)[O-].CC(=O)[O-].[Ca+2]	0.35209	0.348052	0.347405	0.349182	0.00207299		158.166	1	1		1	1	1	1	4	Group A
CCOC(=O)/C=C/C(=O)[O-].CCOC(=O)/C=C/C(=O)[O-].[Ca+2]	-0.701978	-0.712499	-0.704732	-0.706403	0.00445472		326.314	2	2		1	1	1	1	4	Group A
CN(C)CC(=O)OC[C@@H](O)[C@@H](O)[C@H](O)[C@@H](O)C(=O)[O-].CN(C)CC(=O)OC[C@@H](O)[C@@H](O)[C@H](O)[C@@H](O)C(=O)[O-].[Ca+2]	-0.211831	-0.21352	-0.219868	-0.215073	0.00346007		600.584	1	1		1	1	0	1	3	Group B
CC(=O)Oc1ccccc1C(=O)[O-].CC(=O)Oc1ccccc1C(=O)[O-].NC(N)=O.[Ca+2]	-1.85872	-1.87846	-1.87631	-1.87116	0.00884417		458.436	4	6		1	0	1	1	3	Group B
[Ca+2].[O-][Si](O)(O)O.[O-][Si](O)(O)O	-3.44232	-3.45814	-3.46778	-3.45608	0.0104935		230.29	6	2		1	0	1	1	3	Group B
O=C1O[C@H]([C@@H](O)CO)C([O-])=C1O.O=C1O[C@H]([C@@H](O)CO)C([O-])=C1O.[Ca+2]	-0.668755	-0.676314	-0.676346	-0.673805	0.00357118		390.31	2	1		1	1	1	1	4	Group A
O=P([O-])([O-])OC(CO)CO.[Ca+2]	-0.384705	-0.382018	-0.383	-0.383241	0.00111021		210.135	2	0		1	0	1	1	3	Group B
O=C([O-])C(=O)[O-].O=C([O-])C(=O)[O-].O=C([O-])C(=O)[O-].[Ce+3].[Ce+3]	-5.59994	-5.64415	-5.63805	-5.62738	0.0195659		544.286	6	6		1	1	0	1	3	Group B
CCn1cc[n+](CC)c1-c1c2nc(c(-c3n(CC)cc[n+]3CC)c3ccc([n-]3)c(-c3n(CC)cc[n+]3CC)c3nc(c(-c4n(CC)cc[n+]4CC)c4ccc1[n-]4)C=C3)C=C2.[Cl-].[Cl-].[Cl-].[Cl-].[Cl-].[Mn+3]	-3.66455	-3.6869	-3.68551	-3.67899	0.010225		1033.26	5	1		1	0	0	1	2	Group C
[Cl-].[Cl-].[Mn+2].c1cc2nc(c1)CN[C@H]1CCCC[C@@H]1NCCN[C@H]1CCCC[C@@H]1NC2	-3.38929	-3.40084	-3.39813	-3.39609	0.00492777		483.39	5	1		1	0	1	1	3	Group B
C=CC1=C(C)c2cc3[nH]c(cc4nc(cc5[nH]c(cc1n2)c(C)c5CCC(=O)[O-])C(CCC(=O)[O-])=C4C)c(C)c3C=C.[Cl-].[Cl-].[Sn+4]	-4.77869	-4.79847	-4.79399	-4.79039	0.00846859		750.271	6	4		1	0	0	1	2	Group C
CCC1=C(C)c2cc3[n-]c(cc4nc(cc5[n-]c(cc1n2)c(C)c5CCC(=O)O)C(CCC(=O)O)=C4C)c(C)c3CC.[Cl-].[Cl-].[Sn+4]	-5.1774	-5.21043	-5.20955	-5.19913	0.0153676		754.303	6	6		1	1	1	1	4	Group A
CC(C)[C@@H]1CC[C@@H](C)C[C@H]1OC(=O)C[N+](C)(C)CCCCCCCCCC[N+](C)(C)CC(=O)O[C@@H]1C[C@H](C)CC[C@H]1C(C)C.[Cl-].[Cl-]	-4.71259	-4.75406	-4.75815	-4.7416	0.0205808		693.926	6	6		1	1	1	1	4	Group A
ClC=CC[N+]12CN3CN(CN(C3)C1)C2.[Cl-]	-0.0644291	-0.0668032	-0.0649304	-0.0653876	0.00102171		251.161	1	1		1	1	1	1	4	Group A
C[N+](C)([11CH3])CCO.[Cl-]	1.0177	1.02333	1.02176	1.02093	0.00237155		138.626	0	1		1	1	1	1	4	Group A
CC(C)Oc1cccc(CC(=O)N2CCC[C@@](CC[N+]34CCC(c5ccccc5)(CC3)CC4)(c3ccc(Cl)c(Cl)c3)C2)c1.[Cl-]	-8.42623	-8.465	-8.47965	-8.45696	0.0225371		656.138	6	6		1	1	1	1	4	Group A
Cc1ncc(C[n+]2csc(CCOP(=O)(O)O)c2C)c(N)n1.[Cl-]	-1.52554	-1.53808	-1.53539	-1.533	0.00538824		380.794	3	4		1	1	1	0	3	Group B
CCC(=O)OCCNC(=O)C[n+]1ccccc1.[Cl-]	-0.702811	-0.715862	-0.715768	-0.711481	0.0061304		272.732	2	1		1	1	1	1	4	Group A
CCCc1ncc(C[n+]2ccccc2C)c(N)n1.[Cl-]	-1.03632	-1.05353	-1.05665	-1.04883	0.00894005		278.787	3	4		1	1	1	1	4	Group A
CCCCCCCCCC[N+](C)(C)CCCCCCCC.[Cl-]	-3.74864	-3.78671	-3.78549	-3.77361	0.0176682		334.032	6	6		1	1	1	1	4	Group A
CCN(CC)c1ccc2c(-c3ccccc3C(=O)O)c3ccc(=[N+](CC)CC)cc-3oc2c1.[Cl-]	-2.96017	-2.99102	-2.99496	-2.98205	0.0155555		479.02	5	6		1	1	1	1	4	Group A
COC(C[197Hg+])CNC(N)=O.[Cl-]	-1.37371	-1.38126	-1.38427	-1.37975	0.0044439		363.575	3	3		1	1	1	1	4	Group A
C[n+]1c2cc(N)ccc2cc2ccc(N)cc21.Nc1ccc2cc3ccc(N)cc3nc2c1.[Cl-]	-3.4552	-3.48266	-3.4833	-3.47372	0.0130993		468.992	5	6		1	1	0	1	3	Group B
C/C1=C2/[N-][C@H]([C@H](CC(N)=O)[C@@]2(C)CCC(=O)NC[C@H](C)OP(=O)([O-])O[C@H]2[C@@H](O)[C@@H](n3cnc4cc(C)c(C)cc43)O[C@@H]2CO)[C@]2(C)N=C(/C(C)=C3\N=C(/C=C4\N=C1[C@@H](CCC(N)=O)C4(C)C)[C@@H](CCC(N)=O)[C@]3(C)CC(N)=O)[C@@H](CCC(N)=O)[C@]2(C)CC(N)=O.[Co+2]	-3.98308	-4.01029	-4.01028	-4.00122	0.0128243		1329.37	5	6		1	1	0	1	3	Group B
O=C([O-])c1cccnc1.O=C([O-])c1cccnc1.O=C([O-])c1cccnc1.[Cr+3]	-2.11152	-2.13314	-2.13676	-2.12714	0.0111428		418.305	4	4		1	1	0	1	3	Group B
O=C([O-])c1ccccn1.O=C([O-])c1ccccn1.O=C([O-])c1ccccn1.[Cr+3]	-2.13283	-2.15554	-2.15957	-2.14932	0.0117725		418.305	4	6		1	0	0	1	2	Group C
O=C([O-])CC(O)(CC(=O)[O-])C(=O)[O-].[Cr+3]	-0.771848	-0.772529	-0.775544	-0.773307	0.00160587		241.095	2	1		1	1	1	1	4	Group A
O=C([O-])[C@H](O)[C@@H](O)[C@H](O)[C@H](O)CO.O=C([O-])[C@H](O)[C@@H](O)[C@H](O)[C@H](O)CO.O=C([O-])[C@H](O)[C@@H](O)[C@H](O)[C@H](O)CO.[Cr+3]	-0.895466	-0.899155	-0.903319	-0.899313	0.00320809		637.437	2	1		1	1	0	1	3	Group B
C1CNCCNCCCNCCNC1.[Cu]	0.201526	0.197135	0.193709	0.197457	0.00319934		263.876	1	1		1	1	1	1	4	Group A
[Cu]1[Cu][Cu+][Cu+]1.[S-2]	-5.06921	-5.10517	-5.1071	-5.09383	0.0174248		286.251	6	6		1	1	1	1	4	Group A
CCC1=C(C)c2cc3c(CC)c(C)c(cc4nc(cc5[n-]c(cc1n2)c(C)c5CCC(=O)O)C(CCC(=O)O)=C4C)n3C.[Cu+]	-7.41121	-7.46533	-7.46965	-7.44873	0.0265889		643.267	6	6		1	1	1	1	4	Group A
F[B-](F)(F)F.[C-]#[N+]CC(C)(C)OC.[C-]#[N+]CC(C)(C)OC.[C-]#[N+]CC(C)(C)OC.[C-]#[N+]CC(C)(C)OC.[Cu+]	-3.53482	-3.57159	-3.57583	-3.56075	0.0184142		602.99	5	6		1	1	1	1	4	Group A
CC(=O)c1c([O-])c(C)c([O-])c2c1OC1=CC(=O)C(C(C)=O)C(=O)C12C.[Cu+2]	-2.98071	-3.00652	-3.00835	-2.99853	0.0126219		405.849	5	6		1	1	1	1	4	Group A
CN/C([S-])=N/N=C(C)/C(C)=N/N=C(\[S-])NC.[Cu+2]	-1.7436	-1.76429	-1.75873	-1.75554	0.00874573		321.922	4	4		1	1	1	1	4	Group A
CC(=O)N(O)CCC[C@@H]1NC(=O)CNC(=O)[C@@H](Cc2ccccc2)NC(=O)CNC(=O)[C@H](CCCN(O)C(C)=O)NC(=O)[C@H](CCCN(O)C(C)=O)NC1=O.[Fe]	-2.89532	-2.92673	-2.92517	-2.91574	0.0144519		833.678	4	4		1	1	0	1	3	Group B
O=P([O-])([O-])OC(CCO)CCO.O=P([O-])([O-])OCC(O)CO.[Fe+2].[Fe+2]	-0.161105	-0.163618	-0.163617	-0.16278	0.00118447		479.858	1	1		1	1	0	0	2	Group C
O=C([O-])[C@H](O)[C@@H](O)[C@H](O)[C@H](O)CO.O=C([O-])[C@H](O)[C@@H](O)[C@H](O)[C@H](O)CO.[Fe+2]	0.164765	0.165587	0.165763	0.165372	0.000434979		446.139	1	1		1	1	1	1	4	Group A
O=C1O[C@H]([C@@H](O)CO)C(O)=C1O.O=C1O[C@H]([C@@H](O)CO)C([O-])=C1[O-].[Fe+2]	-0.677109	-0.684647	-0.68061	-0.680789	0.00308024		406.077	2	1		1	1	1	1	4	Group A
O=C([O-])CCC(=O)[O-].[Fe+2]	-0.549421	-0.555179	-0.555652	-0.553417	0.0028326		171.917	2	1		1	1	1	1	4	Group A
N[C@@H](CC(=O)[O-])C(=O)[O-].[Fe+2]	-0.312452	-0.321494	-0.322513	-0.31882	0.00452175		186.932	2	1		1	1	1	1	4	Group A
NCC(=O)[O-].NCC(=O)[O-].[Fe+2]	-0.42276	-0.433804	-0.429746	-0.42877	0.00456127		203.963	2	1		1	1	1	1	4	Group A
NCC(=O)O.NCC(=O)O.O=S(=O)([O-])[O-].[Fe+2]	-0.110325	-0.124225	-0.121493	-0.118681	0.00601313		302.042	1	1		1	1	1	1	4	Group A
NCC(=O)[O-].N[C@@H](CS)C(=O)O.N[C@@H](CS)C(=O)[O-].[Fe+2]	-1.39639	-1.40714	-1.40553	-1.40302	0.00473021		371.218	3	1		1	0	0	0	1	Group D
O=C([O-])[C@H](O)[C@@H](O)C(=O)[O-].[Fe+2]	-0.697366	-0.706153	-0.703947	-0.702489	0.00373265		203.915	2	1		1	1	1	1	4	Group A
O=C(O)CC(O)(CC(=O)O)C(=O)O.O=C([O-])CC(O)(CC(=O)[O-])C(=O)[O-].O=C([O-])CC(O)(CC(=O)[O-])C(=O)[O-].O=P([O-])(O)OP(=O)([O-])O.O=P([O-])(O)OP(=O)([O-])O.O=P([O-])(O)OP(=O)([O-])O.[Fe+3].[Fe+3].[Fe+3].[Fe+3]	-2.26943	-2.27811	-2.29361	-2.28038	0.00999829		1321.57	4	1		1	0	0	0	1	Group D
CC(=O)N[C@@H](CCCN([O-])C(=O)/C=C(\C)CCO)C(=O)OCC/C(C)=C/C(=O)N([O-])CCC[C@@H]1NC(=O)[C@H](CCCN([O-])C(=O)/C=C(\C)CCO)NC1=O.[Fe+3]	-2.82895	-2.85873	-2.86522	-2.85097	0.0157879		821.683	4	4		1	1	0	1	3	Group B
C=C[C@@H]1C(C)=C2/C=c3\[n-]c(c(C)\c3=C\O)/C=c3\[n-]/c(c(CCC(=O)O)c3C)=C\c3[n-]c(c(C)c3CCC(=O)O)/C=C/1[N-]2.[Fe+4]	-5.55698	-5.58246	-5.58486	-5.57477	0.012614		620.487	6	6		1	1	1	1	4	Group A
CC(=O)N([O-])CCCC1/N=C(\O)[C@@H](CCCN([O-])C(C)=O)/N=C(\O)C/N=C(\O)[C@H](CO)/N=C(\O)C/N=C(\O)[C@H](CCCN([O-])C(C)=O)/N=C/1O.[Ga+3]	-2.61875	-2.63466	-2.63788	-2.63043	0.0083607		784.433	4	6		1	0	0	1	2	Group C
Cc1occc(=O)c1[O-].Cc1occc(=O)c1[O-].Cc1occc(=O)c1[O-].[Ga+3]	-3.40726	-3.42403	-3.43549	-3.42226	0.0115926		445.032	5	4		1	1	1	1	4	Group A
CCOc1ccc(C[C@@H](CN(CCN(CC(=O)[O-])CC(=O)[O-])CC(=O)[O-])N(CC(=O)O)CC(=O)O)cc1.[Gd+3]	-2.18867	-2.20032	-2.20021	-2.1964	0.00546631		681.753	4	1		1	0	0	1	2	Group C
CC(=O)[O-].CC(=O)[O-].CCc1c(CC)c2cc3nc(cnc4cc(OCCOCCOCCOC)c(OCCOCCOCCOC)cc4ncc4nc(cc1[n-]2)C(CCCO)=C4C)C(C)=C3CCCO.[Gd+3]	-4.91735	-4.94541	-4.94583	-4.93619	0.0133277		1148.42	6	6		1	1	0	1	3	Group B
CC(O)CN1CCN(CC(=O)[O-])CCN(CC(=O)[O-])CCN(CC(=O)[O-])CC1.[Gd+3]	-0.383119	-0.383692	-0.387201	-0.384671	0.0018043		558.69	1	1		1	1	1	1	4	Group A
CNC(=O)CN(CCN(CCN(CC(=O)[O-])CC(=O)NC)CC(=O)[O-])CC(=O)[O-].[Gd+3]	-0.920393	-0.922769	-0.928417	-0.92386	0.00336512		573.661	2	4		1	0	1	1	3	Group B
COCCNC(=O)CN(CCN(CCN(CC(=O)[O-])CC(=O)NCCOC)CC(=O)[O-])CC(=O)[O-].[Gd+3]	-0.898034	-0.898576	-0.9049	-0.900503	0.00311638		661.767	2	4		1	0	0	1	2	Group C
O=C([O-])CN(CCN(CC(=O)[O-])CC(=O)[O-])CCN(CC(=O)O)C(COCc1ccccc1)C(=O)O.[Gd+3]	-2.40333	-2.4147	-2.41835	-2.41213	0.00639889		667.726	4	1		1	0	0	1	2	Group C
O=C([O-])CN(CCN(CC(=O)[O-])CC(=O)O)CCN(CC(=O)[O-])CC(=O)O.[Gd+3]	-1.27937	-1.27791	-1.27791	-1.2784	0.000687802		547.575	3	1		1	0	0	1	2	Group C
O=C([O-])CN1CCN(CC(=O)[O-])CCN(CC(=O)O)CCN(CC(=O)[O-])CC1.[Gd+3]	-1.00477	-1.00382	-1.00491	-1.0045	0.000484874		558.646	2	1		1	1	1	1	4	Group A
O=C(CCC(C(=O)[O-])N1CCN(C(CCC(=O)NCC(O)CO)C(=O)[O-])Cc2cccc(n2)CN(C(CCC(=O)NCC(O)CO)C(=O)[O-])CC1)NCC(O)CO.[Gd+3]	-2.75067	-2.76774	-2.77068	-2.76303	0.00882185		970.101	4	1		1	0	0	1	2	Group C
CC(=C/C=C/C(C)=C/C(=O)O)/C=C1\CCCc2ccccc21	-6.25118	-6.2957	-6.29262	-6.27983	0.0203007		294.394	6	6		1	1	1	1	4	Group A
CC(/C=C/c1c(C)cc(O)c(C)c1C)=C\C=C\C(C)=C\C(=O)O	-5.74928	-5.78563	-5.79143	-5.77545	0.0186534		312.409	6	6		1	1	1	1	4	Group A
C=CCNC1=C2C[C@@H](C)C[C@H](OC)[C@H](O)[C@@H](C)C=C(C)[C@H](OC(=N)O)[C@@H](OC)/C=C\C=C(/C)C(O)=NC(=CC1=O)C2=O	-5.36786	-5.39801	-5.4046	-5.39016	0.0159942		585.698	6	6		1	1	1	1	4	Group A
CO[C@H]1CC2=CC(=O)O[C@H](C2)[C@H](C)[C@@H](OC)C[C@H](OC)/C=C/[C@H](C)[C@@H](OC)C[C@@H](OC)/C=C/[C@H](C)[C@@H]([C@@H](C)[C@@H](OC)[C@@H](C)CCC(=O)[C@H](C)[C@@H](CCC(=O)O)OC)OC(=O)/C=C/C=C(\C)C1	-6.44463	-6.49537	-6.49968	-6.47989	0.0249977		933.23	6	6		1	1	0	1	3	Group B
O=C(Nc1ccc2ccccc2c1)[C@H](c1csc2ccc(Cl)cc12)P(=O)(O)O	-5.74647	-5.79013	-5.79173	-5.77611	0.0209701		431.837	6	6		1	1	1	0	3	Group B
C[C@H](/N=C/c1ccc(OCc2cccc(F)c2)cc1)C(N)=O	-3.67456	-3.70042	-3.7023	-3.69243	0.0126555		300.333	6	6		1	1	1	1	4	Group A
COc1cc([C@H](C)C#Cc2c(C)nc(N)nc2N)ccc1-c1ccccc1	-4.25531	-4.2935	-4.29075	-4.27985	0.0173882		358.445	6	6		1	1	1	1	4	Group A
C[C@H](C(=O)O)c1ccc(C(=O)c2ccc(I)s2)cc1	-4.12766	-4.16451	-4.1684	-4.15352	0.0183558		386.21	6	6		1	1	1	0	3	Group B
C[C@H](c1ccc(Cl)cc1)c1cc([N+](=O)[O-])cc([N+](=O)[O-])c1O	-5.0625	-5.10528	-5.10643	-5.0914	0.0204414		322.704	6	6		1	1	1	1	4	Group A
C[C@@H](c1ccc(-c2ccccc2)c(F)c1)c1cc(NC(=N)N2CCOCC2)on1	-4.52145	-4.56635	-4.56469	-4.55083	0.0207827		394.45	6	6		1	1	1	1	4	Group A
C[C@H](CC(=O)O)[C@H](N)C(=O)O	-0.535858	-0.541983	-0.543593	-0.540478	0.00333231		161.157	2	1		1	1	1	1	4	Group A
CC[C@@H](C)C(=O)O[C@@H]1[C@H](OC(C)=O)c2c(ccc3ccc(=O)oc23)OC1(C)C	-4.85605	-4.89729	-4.89516	-4.88283	0.0189575		388.416	6	6		1	1	1	1	4	Group A
CC[C@@H](C)Nc1ncc(C(=O)Nc2cc(C(=O)NC)ccc2C)s1	-4.68987	-4.72157	-4.72152	-4.71098	0.0149329		346.456	6	6		1	1	1	1	4	Group A
CO[C@@H](Cc1ccccc1)[C@@H](C)C[C@H](C)CC[C@H](N)[C@H](C)C(=O)O	-4.15209	-4.18808	-4.1858	-4.17532	0.016453		335.488	6	6		1	1	1	1	4	Group A
C=CCN(C)[C@H](C)Cc1ccccc1	-2.26073	-2.28146	-2.27789	-2.27336	0.00904883		189.302	4	5		1	1	1	1	4	Group A
C[C@H](Cc1ccccc1O)C(=O)O	-1.50714	-1.52251	-1.52185	-1.51717	0.00709393		180.203	4	4		1	1	1	1	4	Group A
C[C@H](CCc1ccc(C(N)=O)cc1)NCC(=O)c1ccc(F)cc1	-3.7368	-3.76409	-3.76601	-3.75563	0.0133401		328.387	6	6		1	1	1	1	4	Group A
C[C@H](CCc1ccc(O)cc1)NC(=O)Cc1c(-c2ccccc2)[nH]c2ccccc12	-6.09032	-6.14237	-6.13826	-6.12365	0.0236309		398.506	6	6		1	1	1	1	4	Group A
CC(C)CCC[C@@H](C)[C@H]1CC[C@H]2[C@@H]3CCC4=C/C(=N/O)CC[C@]4(C)[C@H]3CC[C@]12C	-7.44837	-7.51048	-7.52009	-7.49298	0.0317881		399.663	6	6		0	1	1	1	3	Group B
CC(C)CCC[C@@H](C)CCC[C@@H](C)C[C@@H](O)P(=O)(O)O	-4.18486	-4.21857	-4.217	-4.20681	0.0155339		308.399	6	6		1	1	1	1	4	Group A
CC(C)CCC[C@@H](C)CCC[C@@H](C)CCC[C@@H](C)CCOC[C@@H](CO)OCC[C@H](C)CCC[C@H](C)CCC[C@H](C)CCCC(C)C	-7.06841	-7.146	-7.15646	-7.12362	0.0392755		653.174	6	6		0	1	1	1	3	Group B
CC(C)CCC[C@@H](C)CCC[C@@H](C)CCC[C@@H](C)CCOC[C@@H](COP(=O)(O)O)OCC[C@H](C)CCC[C@H](C)CCC[C@H](C)CCCC(C)C	-7.59542	-7.66456	-7.68302	-7.64767	0.0377029		733.153	6	6		0	1	0	0	1	Group D
Cc1c(C)c2c(c(C)c1OC(=O)CCC(=O)O)CC[C@@](C)(CCC[C@H](C)CCC[C@H](C)CCCC(C)C)O2	-9.00757	-9.06734	-9.07055	-9.04848	0.0289621		530.79	6	6		1	1	1	1	4	Group A
C[C@H](COc1ccc([C@@H]2Oc3ccc(O)cc3S[C@@H]2c2ccc(O)cc2)cc1)N1CCCC1	-6.43447	-6.47232	-6.47141	-6.4594	0.0176321		463.599	6	6		1	1	1	1	4	Group A
C[C@H](CP(=O)(O)[C@@H](N)CC(=O)O)C(=O)O	-0.535199	-0.538855	-0.541539	-0.538531	0.00259832		239.164	2	1		1	1	1	1	4	Group A
C[C@@H](C(=O)O)N(C)C	0.801043	0.804721	0.803194	0.802986	0.00150903		117.148	1	1		1	1	1	1	4	Group A
C[C@@H](c1ccccc1)N(C)C=O	-1.48227	-1.4949	-1.49665	-1.49127	0.00640541		163.22	4	4		1	1	1	1	4	Group A
C[C@H](N)[C@@H](CCCCCC(=O)O)CC(=O)O	-1.48862	-1.50368	-1.50386	-1.49872	0.00714112		231.292	4	4		1	1	1	1	4	Group A
C[C@H](N)[C@H]1N[C@@H](CN)C(=O)N1CC(=O)O	-0.628367	-0.632287	-0.633914	-0.631523	0.00232812		216.241	2	3		1	1	1	1	4	Group A
C[C@H](N)[P@](=O)(O)C[C@@H](Cc1ccccc1)C(=O)N[C@@H](Cc1ccccc1)C(=O)O	-2.4305	-2.45449	-2.4608	-2.4486	0.0130529		418.43	4	4		1	1	1	1	4	Group A
C[C@H](NC(=O)[C@H](Cc1ccc(-c2ccccc2)cc1)C[P@](=O)(O)[C@H](C)N)C(=O)O	-2.74013	-2.76966	-2.77384	-2.76121	0.0150042		418.43	5	6		1	1	1	1	4	Group A
C[C@H](N)C(=O)c1nnc(C(C)(C)C)o1	-1.50385	-1.52078	-1.52238	-1.51567	0.00838595		197.238	4	4		1	1	1	1	4	Group A
C[C@H](N)C(=O)CCCCCC(=O)O	-0.395868	-0.407015	-0.409713	-0.404199	0.00599274		187.239	2	4		1	0	1	1	3	Group B
C[C@H](N)C(=O)N[C@@H](C)C(=O)N[C@@H](Cc1ccccc1)[C@@H](C)O	-1.36138	-1.37615	-1.38157	-1.37303	0.00853279		307.394	3	4		1	1	1	1	4	Group A
COC(=O)[C@@H](NC(=O)[C@@H](NC(=O)CC[C@H](O)[C@H](Cc1ccccc1)NC(=O)[C@H](C)NC(=O)[C@H](C)N)C(C)C)C(C)C	-2.84625	-2.87092	-2.86772	-2.86163	0.0109539		577.723	5	4		1	1	1	1	4	Group A
C[C@H](N)Cc1cccc(O)c1	-0.382465	-0.394602	-0.39738	-0.391482	0.00647651		151.209	2	1		1	1	1	1	4	Group A
CCOC(=O)[C@H](CCc1ccccc1)N[C@@H](C)C(=O)N1C(=O)N(C)C[C@H]1C(=O)O	-3.13437	-3.15723	-3.15453	-3.14871	0.0102001		405.451	5	5		1	1	1	1	4	Group A
C[C@H](N[C@@H](CCc1ccccc1)C(=O)O)C(=O)N1[C@H](C(=O)O)C[C@H]2CCCC[C@@H]21	-3.94499	-3.98054	-3.97729	-3.96761	0.0160497		402.491	6	6		1	1	1	1	4	Group A
C[C@@H](C(=O)O)N1C(=O)[C@@H]2[C@@H]3CC[C@@H](C3)[C@@H]2C1=O	-1.70568	-1.71431	-1.71483	-1.71161	0.0041956		237.255	4	4		1	1	1	1	4	Group A
C[C@@H](C(=O)N1CCOCC1)N1CC[C@H](NS(=O)(=O)c2cc3ccc(Cl)cc3s2)C1=O	-2.90837	-2.93217	-2.94203	-2.92752	0.0141323		471.988	5	6		1	1	1	0	3	Group B
C[C@@H](C(=O)N1CCOCC1)N1CC[C@H](NS(=O)(=O)c2cc3cc(Cl)ccc3s2)C1=O	-2.91039	-2.93458	-2.94455	-2.92984	0.0143421		471.988	5	6		1	1	1	0	3	Group B
C[C@@H](C(=O)N1CCOCC1)N1CC[C@H](NS(=O)(=O)c2ccc3cc(Cl)ccc3c2)C1=O	-3.84093	-3.86308	-3.87198	-3.85866	0.0130559		465.959	6	6		1	1	1	1	4	Group A
C[C@@H](C(=O)N1CCOCC1)N1CC[C@H](NS(=O)(=O)c2n[nH]c(-c3ccc(Cl)s3)n2)C1=O	-2.79849	-2.82109	-2.82776	-2.81578	0.0125231		488.979	5	6		1	1	1	0	3	Group B
C[C@@H](C(=O)N1CCOCC1)N1CC[C@H](NS(=O)(=O)CCc2ccc(Cl)s2)C1=O	-2.43787	-2.46295	-2.46469	-2.45517	0.0122535		449.982	4	5		1	1	1	0	3	Group B
C[C@@H](/C=C/C(=O)C=O)NC(=O)[C@@H](Cc1ccccc1)NC(=O)OCc1ccccc1	-4.17432	-4.20334	-4.20299	-4.19355	0.0135994		408.454	6	6		1	1	1	0	3	Group B
CCOC(=O)[C@H]1O[C@@H]1C(=O)N[C@H](C(=O)N[C@@H](C)C(=O)O)[C@@H](C)CC	-2.33499	-2.35277	-2.3518	-2.34652	0.00816388		344.364	4	3		1	1	1	1	4	Group A
COC(=O)[C@@H](CC(C)C)NC(=O)[C@H](C)NC(=O)[C@@H](O)[C@H](N)c1ccc(C)cc1	-2.35112	-2.37318	-2.37784	-2.36738	0.0116516		393.484	4	5		1	1	1	1	4	Group A
COC(=O)[C@@H](CC(C)C)NC(=O)[C@H](C)NC(=O)[C@@H](O)[C@H](N)c1ccc(C(C)C)cc1	-2.73374	-2.75405	-2.75839	-2.74873	0.0107441		421.538	5	5		1	1	1	1	4	Group A
CCOC(=O)[C@H](C)NC(=O)[C@H](CC(C)C)NC(=O)[C@@H](CC(=O)NO)CC(C)C	-2.63752	-2.65012	-2.65653	-2.64806	0.0078959		401.504	5	4		1	1	1	1	4	Group A
C[C@H](NC(=O)[C@H](Cc1ccccc1)C(=O)NO)C(=O)NCC(=O)Nc1ccc([N+](=O)[O-])cc1	-3.43869	-3.47338	-3.46782	-3.45996	0.0152109		457.443	5	6		1	1	1	1	4	Group A
CCCCC[C@H](S)C(=O)N[C@@H](Cc1ccccc1)C(=O)N[C@@H](C)C(=O)O	-3.27132	-3.29865	-3.29899	-3.28966	0.0129649		380.51	5	5		1	1	1	1	4	Group A
C[C@H](NC(=O)[C@H](Cc1ccccc1)NC(=O)[C@H](S)Cc1ccccc1)C(=O)O	-3.23286	-3.26108	-3.26551	-3.25315	0.0144634		400.5	5	4		1	1	1	1	4	Group A
C[C@H](NC(=O)CCC[P@@](=O)(O)Oc1ccc([N+](=O)[O-])cc1)C(=O)O	-1.90332	-1.92228	-1.92215	-1.91592	0.00890982		360.259	4	5		1	1	1	1	4	Group A
C[C@H](NC(=O)CN)C(=O)N1CCC[C@H]1C(=O)Nc1ccc2ccccc2c1	-2.97999	-3.0031	-3.01142	-2.99817	0.0132978		368.437	5	6		1	1	1	1	4	Group A
C[C@H](NC(=O)OCc1ccccc1)C(=O)N[C@@H](C)[P@@](=O)(O)O[C@@H](Cc1ccccc1)C(=O)O	-2.89449	-2.92057	-2.92783	-2.9143	0.0143163		478.438	5	6		1	1	1	1	4	Group A
C[C@H](NC(=O)OCc1ccccc1)C(=O)N1CCC[C@H]1C(=O)O	-2.3409	-2.35879	-2.35933	-2.35301	0.00856169		320.345	4	4		1	1	1	1	4	Group A
C[C@H](NC(=O)OCc1ccccc1)C(=O)NC[P@@](=O)(O)O[C@@H](Cc1ccccc1)C(=O)O	-2.60779	-2.63366	-2.63921	-2.62688	0.01369		464.411	4	6		1	0	1	1	3	Group B
C[C@H](NC(=O)OCc1ccccc1)C(=O)O	-1.91558	-1.93123	-1.93245	-1.92642	0.00767948		223.228	4	4		1	1	1	1	4	Group A
CC(=O)N[C@@H](C)C(=O)N[C@@H](Cc1ccccc1)C(=O)CCCl	-2.65922	-2.68028	-2.67881	-2.67277	0.00960133		324.808	5	4		1	1	1	1	4	Group A
CN[C@@H](C)C(=O)N[C@H](C(=O)N1CCC[C@H]1C(=O)N[C@@H]1CCCc2ccccc21)C(C)(C)C	-4.45655	-4.48991	-4.48707	-4.47784	0.0151023		442.604	6	6		1	1	1	1	4	Group A
Cc1nn(-c2cccc(CCC(N)=O)c2)c2cc(N[C@@H](C)c3ccccc3)ncc12	-5.20357	-5.24477	-5.24762	-5.23199	0.0201258		399.498	6	6		1	1	1	1	4	Group A
C[C@H](Nc1cc2c(-c3cc(Cl)cc(CCCO)c3)noc2cn1)c1ccccc1	-5.77399	-5.82527	-5.8242	-5.80782	0.0239248		407.901	6	6		1	1	1	1	4	Group A
COc1ccc(N(C(=O)Nc2ccccc2Cl)c2ccnc(N[C@@H](C)C(C)(C)O)n2)cc1	-6.28167	-6.32944	-6.33552	-6.31554	0.0240791		455.946	6	6		1	1	1	1	4	Group A
Cc1ncc(COP(=O)(O)O)c(CN[C@@H](C)C(=O)CCCCCC(=O)O)c1O	-1.82238	-1.83733	-1.84698	-1.83556	0.0101237		418.383	4	3		1	1	1	0	3	Group B
Cc1ncc(COP(=O)(O)O)c(CN[C@@H](C)C(=O)O)c1O	-1.15382	-1.16628	-1.17031	-1.16347	0.00701812		320.238	3	3		1	1	1	0	3	Group B
Cc1ncc(COP(=O)(O)O)c(CN[C@@H](C)P(=O)(O)O)c1O	-1.18823	-1.20195	-1.20739	-1.19919	0.0080599		356.208	3	3		1	1	1	0	3	Group B
CCOC(=O)[C@H](C)NP(=O)(N[C@@H](C)C(=O)OCC)c1ccc(-c2nc(N)sc2CC(C)C)o1	-4.54397	-4.57651	-4.58413	-4.5682	0.0174137		500.558	6	6		1	1	1	1	4	Group A
C[C@H](O)[C@@H](CCc1cccc(Cl)c1Cl)n1cnc(C(N)=O)c1	-3.33853	-3.36674	-3.36969	-3.35832	0.0140435		342.226	5	6		1	1	1	1	4	Group A
CCCCCC[C@H]([C@H](C)O)n1cnc2c(N)ncnc21	-2.56092	-2.58166	-2.58239	-2.57499	0.00995184		277.372	5	4		1	1	1	1	4	Group A
C[C@H](O)[C@@H](CCOc1ccc2ccccc2c1)n1cnc(C(N)=O)c1	-3.71549	-3.74569	-3.74475	-3.73531	0.0140195		339.395	6	6		1	1	1	1	4	Group A
C[C@H](O)[C@@H](N)Cc1ccccc1	-0.21783	-0.222948	-0.226431	-0.222403	0.00353223		165.236	2	1		1	1	1	1	4	Group A
Cc1c(N[C@@H](c2nnc(-c3ccc(C#N)cc3)o2)[C@H](C)O)ccc(C#N)c1Cl	-5.34151	-5.3863	-5.38587	-5.37123	0.0210118		393.834	6	6		1	1	1	1	4	Group A
C[C@H](O)[C@@H](O)[C@@H](O)[C@H](O)CO	0.554609	0.558168	0.556952	0.556576	0.00147724		166.173	1	1		1	1	1	1	4	Group A
Cc1ncnc2c1ncn2[C@@H]1O[C@H]([C@H](C)O)[C@@H](O)[C@H]1O	-1.11145	-1.12334	-1.12146	-1.11875	0.00521873		280.284	3	4		1	1	1	1	4	Group A
CC(C)C[C@H](NC(=O)OCc1ccccc1)C(=O)N[C@@H](Cc1ccc(O)cc1)[C@H](C)O	-3.88787	-3.91828	-3.92266	-3.9096	0.0154728		428.529	6	6		1	1	1	1	4	Group A
C[C@H](O)[C@H](CCc1cccc2nc(-c3ccc(Cl)cc3)oc12)n1cnc(C(N)=O)c1	-5.30309	-5.34504	-5.34801	-5.33204	0.0205088		424.888	6	6		1	1	1	1	4	Group A
C[C@H](O)[C@H](N)c1nc(Cc2c[nH]c3cccc(F)c23)c(O)n1CC(=O)O	-2.53391	-2.55997	-2.56498	-2.55295	0.0136194		362.361	4	4		1	1	1	1	4	Group A
C[C@H](O)[C@H](O)[C@@H](O)[C@@H](O)C=O	0.470611	0.472953	0.471274	0.471613	0.000985541		164.157	1	1		1	1	1	1	4	Group A
CC1=C(CCOP(=O)(O)OP(=O)(O)O)S[C@@]2([C@H](C)O)Nc3nc(C)ncc3CN12	-2.30497	-2.32078	-2.32744	-2.31773	0.00942361		468.365	4	5		1	1	1	0	3	Group B
C[C@H](O)C[C@H](c1ccccc1)c1c(O)c2ccccc2oc1=O	-3.41555	-3.45158	-3.45288	-3.44	0.0172999		310.349	5	6		1	1	1	1	4	Group A
C[C@H](O)C[C@](C)(O)CO	0.624955	0.629898	0.627502	0.627451	0.00201813		134.175	1	0		1	1	1	1	4	Group A
C[C@H](O)c1cc(C(=O)O)nc2c1C=CC[C@@H]2O	-2.17942	-2.19427	-2.19497	-2.18955	0.00717443		235.239	4	4		1	1	1	1	4	Group A
C[C@H](O)Cn1cnc2c(N)ncnc21	-1.12394	-1.13463	-1.13687	-1.13181	0.00564104		193.21	3	4		1	1	1	1	4	Group A
C[C@H](O)N[C@H](CO)[C@@H](O)[C@H](O)[C@H](O)CO	0.186788	0.187486	0.182531	0.185602	0.00218986		225.241	1	1		1	1	1	1	4	Group A
C[C@H](Oc1cccc2nc(N)nc(N)c12)c1cccc(Cl)c1	-3.90754	-3.93808	-3.93854	-3.92805	0.0145042		314.776	6	6		1	1	1	1	4	Group A
CC(C)[C@H](NS(=O)(=O)CCc1ccccc1)[P@@](=O)(O)C[C@H](C(=O)O)c1cccc(CN)c1	-2.79179	-2.81955	-2.82187	-2.81107	0.0136674		482.539	5	6		1	1	1	1	4	Group A
CC(C)[C@H](NC(=O)OCc1ccccc1)[P@](=O)(O)C[C@H](C(=O)O)c1cccc(CN)c1	-3.32849	-3.35869	-3.36041	-3.3492	0.0146587		448.456	5	6		1	1	1	1	4	Group A
CC(C)[C@H](NS(=O)(=O)c1ccccc1)[P@](=O)(O)C[C@H](C(=O)O)c1cccc(CN)c1	-2.64479	-2.67637	-2.67697	-2.66604	0.01503		454.485	5	6		1	1	1	1	4	Group A
O=C(O)[C@H](CC(=O)N1C[C@H]2CCCC[C@H]2C1)Cc1ccccc1	-3.39155	-3.41826	-3.42037	-3.41006	0.0131175		315.413	5	5		1	1	1	1	4	Group A
COC(=O)C[C@H](NC(=O)OC(C)(C)C)C(C)=O	-1.51047	-1.52581	-1.52964	-1.52197	0.00828132		245.275	4	5		1	1	1	1	4	Group A
CNC(=O)[C@H](Cc1ccc(OC)cc1)NC(=O)[C@@H](CC(=O)NO)CC(C)C	-2.72032	-2.74035	-2.74496	-2.73521	0.0106981		379.457	5	5		1	1	1	1	4	Group A
CNC(=O)[C@H](Cc1ccccc1)NC(=O)[C@@H](CC(=O)NO)CC(C)C	-2.59706	-2.61268	-2.61759	-2.60911	0.00875529		349.431	5	5		1	1	1	1	4	Group A
CC(C)C[C@H](CC(=O)NO)C(=O)N[C@H]1Cc2cn(c3ccccc23)CCCCCCNC1=O	-4.65215	-4.68538	-4.6863	-4.67461	0.0158828		456.587	6	6		1	1	1	1	4	Group A
CC(C)C[C@H](CC(=O)O)C(=O)N[C@H]1Cc2cn(c3ccccc23)CCCCCCNC1=O	-4.975	-5.01349	-5.01363	-5.00071	0.0181784		441.572	6	6		1	1	1	1	4	Group A
CC(C)C[C@H](CN(O)C=O)C(=O)O	-0.559173	-0.56614	-0.566123	-0.563812	0.00328004		189.211	2	4		1	0	1	1	3	Group B
CC(C)C[C@H](N[C@@H](c1ccc(-c2ccc(S(N)(=O)=O)cc2)cc1)C(F)(F)F)C(=O)NCCN	-3.79695	-3.82171	-3.82789	-3.81552	0.0133703		486.56	6	6		1	1	1	1	4	Group A
CC(C)C[C@@H](C(=O)O)n1cc(CN)nn1	-1.55595	-1.5715	-1.57085	-1.5661	0.00718425		212.253	4	4		1	1	1	1	4	Group A
CC(C)C[C@H](NC(=O)[C@@H](Cc1cccc2ccccc12)NC(=O)N1CCOCC1)B(O)O	-3.34754	-3.37004	-3.37079	-3.36279	0.010786		441.337	5	6		1	1	1	1	4	Group A
CCCC[C@H](OP(=O)(O)O)C(=O)N[C@@H](CC(C)C)C(=O)Nc1ccc([N+](=O)[O-])cc1	-2.72014	-2.74549	-2.74773	-2.73779	0.0125126		445.409	5	6		1	1	1	0	3	Group B
Cc1ccc(S(=O)(=O)N2CCSC[C@H]2C(=O)N[C@@H](CC(C)C)C(=O)O)cc1	-3.76103	-3.78498	-3.7869	-3.77764	0.0117677		414.549	6	6		1	1	1	1	4	Group A
CC(C)C[C@H](NC(=O)c1ccco1)C(=O)N[C@@H](Cc1c[nH]c2ccccc12)P(=O)(O)O	-3.12988	-3.16109	-3.16351	-3.15149	0.0153148		447.428	5	6		1	1	1	1	4	Group A
CC(C)C[C@H](NC(=O)c1ccco1)C(=O)O	-1.93783	-1.95434	-1.95343	-1.94853	0.00757574		225.244	4	4		1	1	1	1	4	Group A
CC(C)C[C@H](NC(=O)CCCCCCCCCCCn1ccnc1)C(=O)O	-4.37102	-4.40883	-4.40958	-4.39648	0.018003		379.545	6	6		1	1	1	1	4	Group A
CCOC(=O)N[C@@H](CC(C)C)C(=O)O	-1.49937	-1.51219	-1.50909	-1.50688	0.00546113		203.238	4	4		1	1	1	1	4	Group A
CC(C)C[C@H](NC(=O)OCc1ccccc1)C(=O)N[C@@H]1CCN(C#N)C1	-3.64411	-3.67173	-3.66787	-3.66123	0.0122107		358.442	6	5		1	1	1	1	4	Group A
CC(C)C[C@H](NC(=S)Nc1ccccc1)C(=O)N[C@@H]1CO[C@H](O)C1	-2.75736	-2.77498	-2.77644	-2.76959	0.00867197		351.472	5	4		1	1	1	1	4	Group A
COC(=O)[C@@H]1C[C@H](C(=O)O)O[C@H]1[C@H](CC(C)C)NC(C)=O	-1.73071	-1.74835	-1.7496	-1.74289	0.00862517		301.339	4	4		1	1	1	1	4	Group A
CC(=O)N[C@@H](CC(C)C)C(=O)N[C@@H](Cc1ccccc1)C(=O)C(F)(F)F	-3.5315	-3.5561	-3.55637	-3.54799	0.0116608		372.387	5	6		1	1	1	1	4	Group A
COc1ccc(S(=O)(=O)[C@H](CC(=O)O)C(F)F)cc1	-1.99502	-2.0138	-2.01012	-2.00631	0.0081276		294.275	4	4		1	1	1	1	4	Group A
O=C(O)C[C@H](C(=O)O)C(=O)C(=O)O	0.060799	0.0586972	0.0550802	0.0581922	0.00236184		190.107	1	1		1	1	1	1	4	Group A
CN(C(=O)c1cc(OS(=O)(=O)c2ccc3ccccc3c2)ccc1NS(=O)(=O)c1ccc2ccccc2c1)[C@@H](CC(=O)O)C(=O)O	-5.14947	-5.18343	-5.19034	-5.17441	0.0178627		662.698	6	6		1	1	1	1	4	Group A
O=C[C@H](CC(=O)O)NC(=O)[C@@H](CCCCNC(=O)c1ccc2cccc(O)c2n1)c1cccs1	-4.05973	-4.08557	-4.07828	-4.07452	0.0108762		483.546	6	6		1	1	1	0	3	Group B
CC(=O)[C@H](CC(=O)O)NC(=O)c1ccc(CNS(=O)(=O)c2ccc(O)c(C(=O)O)c2)cc1	-2.75907	-2.78435	-2.78543	-2.77628	0.0121791		464.452	5	5		1	1	1	1	4	Group A
O=C[C@H](CC(=O)O)NC(=O)c1cncc(-c2ccc(C(=O)O)cc2)c1	-2.83323	-2.86369	-2.86614	-2.85435	0.0149684		342.307	5	6		1	1	1	1	4	Group A
O=C(O)C[C@H](OC(=O)/C=C/c1ccc(O)cc1)[C@@H](OC(=O)/C=C/c1ccc(O)cc1)C(=O)O	-3.60435	-3.62963	-3.62991	-3.6213	0.0119838		456.403	5	4		1	1	1	1	4	Group A
CC[C@H](C=O)[C@@H](CNS(=O)(=O)c1ccc(C)cc1)C(=O)O	-2.48163	-2.50333	-2.50214	-2.4957	0.00995873		313.375	4	4		1	1	1	1	4	Group A
CC[C@H](C=O)[C@@H](CNS(=O)(=O)c1ccc([N+](=O)[O-])cc1)C(=O)O	-2.60301	-2.62032	-2.61989	-2.61441	0.00805991		344.345	5	5		1	1	1	1	4	Group A
CC[C@H](C=O)[C@@H]1[C@@H](NS(C)(=O)=O)CCN1C(=O)[C@@H](NC(=O)OC(C)(C)C)C(C)C	-3.66914	-3.68428	-3.68372	-3.67905	0.00701119		433.571	6	6		1	1	1	0	3	Group B
CCCC[C@@H](CC)COS(=O)(=O)O	-1.15616	-1.16546	-1.17286	-1.16483	0.00683481		210.295	3	1		1	0	1	1	3	Group B
CC[C@H](CNC(=O)c1ccc(S(N)(=O)=O)cc1)c1ccc2[nH]ccc2c1	-3.83653	-3.86968	-3.86902	-3.85841	0.0154762		371.462	6	6		1	1	1	1	4	Group A
CC[C@H](CO)Nc1nc(NCc2ccccc2)n2ncc(C(C)C)c2n1	-4.69194	-4.72637	-4.72837	-4.71556	0.0167196		354.458	6	6		1	1	1	1	4	Group A
CC[C@H](CO)Nc1nc(N(C)Cc2ccccc2)c2ncn(C(C)C)c2n1	-4.12345	-4.15649	-4.16466	-4.1482	0.0178167		368.485	6	6		1	1	1	1	4	Group A
CC[C@H](CO)Nc1nc(NCc2ccc(-c3ccccn3)cc2)c2ncn(C(C)C)c2n1	-4.83921	-4.88157	-4.88355	-4.86811	0.0204518		431.544	6	6		1	1	1	1	4	Group A
CC[C@H](CO)Nc1nc(NCc2ccccc2O)c2ncn(C(C)C)c2n1	-4.00534	-4.03959	-4.03622	-4.02705	0.0154152		370.457	6	6		1	1	1	1	4	Group A
CC[C@H](CO)Nc1nc(OCc2ccccc2)c2ncn(C(C)C)c2n1	-4.2806	-4.31059	-4.31649	-4.30256	0.0157124		355.442	6	6		1	1	1	1	4	Group A
CC[C@H](CO)Nc1ccc2ncc(-c3ccc(C(=O)O)cc3)n2n1	-3.41571	-3.44703	-3.44793	-3.43689	0.0149801		326.356	5	6		1	1	1	1	4	Group A
CC[C@H](COc1ccccc1)O[P@@](C)(=O)Cl	-3.1475	-3.17511	-3.1781	-3.1669	0.0137735		262.673	5	4		1	1	1	1	4	Group A
CC[C@H](Nc1ncnc2[nH]cnc12)c1nc2cccc(F)c2c(=O)n1-c1ccccc1	-5.64709	-5.68791	-5.68748	-5.67416	0.0191428		415.432	6	6		1	1	1	1	4	Group A
CC(C)c1cc(C(C)C)c(S(=O)(=O)N[C@@H](Cc2cccc(C(=N)N)c2)C(=O)N2CCN(C(=O)CCN)CC2)c(C(C)C)c1	-4.94769	-4.97918	-4.98576	-4.97087	0.0166153		612.841	6	6		1	1	1	1	4	Group A
N=C(N)c1cccc(C[C@H](NS(=O)(=O)c2ccc3ccccc3c2)C(=O)N2CCCC[C@@H]2C(=O)O)c1	-4.29167	-4.32819	-4.32847	-4.31611	0.0172791		508.6	6	6		1	1	1	1	4	Group A
COc1ccc([C@H](Cc2cc([N+](=O)[O-])ccc2OC)c2c[nH]c(N)n2)cc1F	-5.04788	-5.08477	-5.08699	-5.07321	0.0179384		386.383	6	6		1	1	1	1	4	Group A
COC(=O)[C@H](Cc1ccc(Br)cc1)NC(=O)CCCCCCC(=O)NO	-3.85153	-3.87552	-3.87213	-3.86639	0.0106026		429.311	6	6		1	1	1	1	4	Group A
COC(=O)[C@H](Cc1ccc(C[Se](=O)O)cc1)NC(=O)OC(C)(C)C	-2.80547	-2.82522	-2.82363	-2.81811	0.00895818		404.321	5	6		1	1	1	1	4	Group A
CC(=O)N[C@@H](Cc1ccccc1)C(=O)N[C@@H](Cc1ccc([C@@H]2CC(=O)NS2(=O)=O)cc1)C(N)=O	-3.50798	-3.52973	-3.52499	-3.5209	0.00934054		486.55	5	6		1	1	1	1	4	Group A
CC(=O)N[C@@H](Cc1ccccc1)C(=O)N[C@@H](Cc1ccc(C(F)(F)P(=O)(O)O)cc1)C(N)=O	-3.1096	-3.13354	-3.13533	-3.12616	0.0117295		483.408	5	5		1	1	1	1	4	Group A
CCCCCCCCCCCC(=O)N[C@@H](Cc1ccc(O)cc1)C(=O)O	-4.29417	-4.32301	-4.33364	-4.31694	0.0166788		363.498	6	6		1	1	1	1	4	Group A
CC(=O)N[C@@H](Cc1ccc(Oc2cc([N+](=O)[O-])c(O)c([N+](=O)[O-])c2)cc1)C(=O)O	-3.65284	-3.68217	-3.67837	-3.67113	0.0130213		405.319	6	6		1	1	1	1	4	Group A
CCO[C@@H](Cc1ccc(OCCn2c3ccccc3c3ccccc32)cc1)C(=O)O	-6.18953	-6.22653	-6.2251	-6.21372	0.0171121		403.478	6	6		1	1	1	1	4	Group A
CCO[C@@H](Cc1ccc(OCCN2c3ccccc3Oc3ccccc32)cc1)C(=O)O	-6.45375	-6.50185	-6.50862	-6.48808	0.0244274		419.477	6	6		1	1	1	1	4	Group A
O=C(O)[C@@H](Cc1ccc2c(c1)OCO2)[C@H](Cc1ccc2c(c1)OCO2)C(=O)O	-3.83535	-3.86414	-3.86688	-3.85546	0.0142647		386.356	6	6		1	1	1	1	4	Group A
COC(=O)[C@H](Cc1cccc(C(=N)N)c1)NC(=O)CNS(=O)(=O)c1ccc(C)cc1	-2.95862	-2.97894	-2.98637	-2.97465	0.0117298		432.502	5	4		1	1	1	1	4	Group A
O=C(Cc1ccccc1)N[C@@H](Cc1cccc(C(=O)O)c1)B(O)O	-2.60872	-2.62886	-2.62746	-2.62168	0.0091798		327.145	5	5		1	1	1	1	4	Group A
CC(=O)N[C@@H](Cc1cccc(C(=O)O)c1)B(O)O	-1.31586	-1.32489	-1.32459	-1.32178	0.00418817		251.047	3	2		1	1	1	1	4	Group A
CC(=O)N[C@@H](Cc1cccc(C(=O)O)c1O)B(O)O	-1.33599	-1.34825	-1.34606	-1.34343	0.00533845		267.046	3	4		1	1	1	1	4	Group A
O=C(O)[C@@H](Cc1ccccc1)[C@H](Cc1ccc2c(c1)OCO2)C(=O)O	-3.63225	-3.6597	-3.65777	-3.64991	0.0125116		342.347	6	6		1	1	1	1	4	Group A
O=C(O)[C@H](Cc1ccccc1)C[N+](=O)[O-]	-1.55908	-1.57655	-1.57759	-1.57107	0.00849165		209.201	4	4		1	1	1	1	4	Group A
N[C@H](CCc1ccccc1)[P@](=O)(O)C[C@@H](Cc1ccccc1)C(=O)O	-2.9983	-3.02721	-3.03474	-3.02008	0.0157105		361.378	5	6		1	1	1	1	4	Group A
O=C(O)[C@H](Cc1ccccc1)CC(O)(O)C[N+](=O)[O-]	-1.04037	-1.04752	-1.05081	-1.04623	0.00436159		269.253	3	4		1	1	1	1	4	Group A
O=C(O)[C@H](Cc1ccccc1)N(Cc1cccc(C(F)(F)F)c1)C(=O)c1ccc(Cl)cc1Cl	-6.47317	-6.52713	-6.52246	-6.50758	0.024412		496.312	6	6		1	1	1	1	4	Group A
O=C(O)[C@H](Cc1ccccc1)N(Cc1ccc(-c2cc3ccccc3o2)s1)C(=O)c1ccc(Cl)cc1Cl	-6.53848	-6.59946	-6.59707	-6.57834	0.0281998		550.463	6	6		1	1	1	0	3	Group B
CNC(=O)[C@H](Cc1ccccc1)NC(=O)[C@H](CC(C)C)[C@H](CSc1cccs1)C(=O)NO	-3.4804	-3.5022	-3.50727	-3.49662	0.0116542		477.652	5	6		1	1	1	0	3	Group B
CC(=O)N[C@@H](CC(C)C)C(=O)N[C@H](C=O)Cc1ccccc1	-2.85622	-2.87312	-2.87258	-2.86731	0.00784289		304.39	5	5		1	1	1	1	4	Group A
O=C(N[C@@H](Cc1ccccc1)C(=O)N[C@@H](Cc1ccccc1)C(=O)CO)OCc1ccccc1	-4.69449	-4.71377	-4.7176	-4.70862	0.0101136		460.53	6	6		1	1	1	1	4	Group A
CN(C)C(=O)[C@H](Cc1ccccc1)NC(=O)C(=O)CC(=O)NCCc1ccccn1	-2.38983	-2.41559	-2.4151	-2.40684	0.0120308		410.474	4	4		1	1	1	1	4	Group A
O=C(N[C@@H](Cc1ccccc1)C(=O)N1CC(C(=O)O)C1)c1cc2cc(Cl)ccc2[nH]1	-4.22611	-4.25961	-4.25655	-4.24742	0.0151232		425.872	6	6		1	1	1	1	4	Group A
O=C(N[C@@H](Cc1ccccc1)[C@@H](O)C(=O)O)OCc1ccccc1	-2.52281	-2.55237	-2.55579	-2.54366	0.0148086		329.352	5	4		1	1	1	1	4	Group A
CC(=O)N[C@@H](Cc1ccccc1)C(=O)C(F)(F)F	-1.99767	-2.0188	-2.01559	-2.01069	0.00930011		259.227	4	4		1	1	1	1	4	Group A
CC(=O)N[C@@H](Cc1ccccc1)C(O)(O)C(F)(F)F	-1.44367	-1.4546	-1.45315	-1.45048	0.00484557		277.242	4	4		1	1	1	1	4	Group A
NS(=O)(=O)N[C@@H](Cc1ccccc1)C(=O)O	-1.0788	-1.08651	-1.08785	-1.08439	0.00398732		244.272	3	4		1	1	1	1	4	Group A
O=C(O)[C@H](Cc1ccccc1)Oc1ccc(-c2ccccc2)cc1	-4.87837	-4.91682	-4.91994	-4.90504	0.0189003		318.372	6	6		1	1	1	1	4	Group A
CCc1ccc(O[C@@H](Cc2ccccc2)C(=O)O)cc1	-4.19232	-4.22431	-4.22238	-4.213	0.0146461		270.328	6	6		1	1	1	1	4	Group A
O=C(O)[C@H](Cc1ccccc1)Oc1ccc(Cl)cc1	-3.74054	-3.77088	-3.77336	-3.76159	0.0149213		276.719	6	6		1	1	1	1	4	Group A
CCO[C@@H](Cc1ccc2c(ccn2Cc2nc(-c3ccccc3Cl)oc2C)c1)C(=O)O	-6.7332	-6.7847	-6.77868	-6.76552	0.022991		438.911	6	6		1	1	1	1	4	Group A
O=C(O)[C@H](Cc1c[nH]c2ccccc12)NS(=O)(=O)c1ccc(N2CCC(c3ccccc3)CC2)cc1	-5.48516	-5.51915	-5.52476	-5.50969	0.017495		503.624	6	6		1	1	1	1	4	Group A
C[C@@](C#N)(COCc1ccccc1)NC(=O)[C@H](CC1CCCCC1)NC(=O)N1CCOCC1	-4.16613	-4.19588	-4.19817	-4.18673	0.0145925		456.587	6	6		1	1	1	1	4	Group A
CN1CCC(C#N)(NC(=O)[C@H](CC2CCCCC2)NC(=O)N2CCOCC2)CC1	-2.83743	-2.86541	-2.86553	-2.85612	0.0132176		405.543	5	5		1	1	1	1	4	Group A
COc1ccc(NCCNC(=O)[C@H](CC2CCCCC2)Nc2nc3ccccc3o2)cc1	-6.33894	-6.38202	-6.37171	-6.36422	0.0183674		436.556	6	6		1	1	1	1	4	Group A
C[C@@H]1O[C@@H](O[C@@H]2[C@@H](NC(=O)c3cc(=O)[nH]c(=O)[nH]3)C[C@@H](C(=O)NCCNC(=O)COCCOCC(=O)Nc3cc(S(=O)(=O)O)cc4cc(S(=O)(=O)O)cc(S(=O)(=O)O)c34)C[C@H]2O[C@@H]2O[C@H](CO)[C@H](O)[C@H](O[C@@H](CC3CCCCC3)C(=O)O)[C@H]2OC(=O)c2ccccc2)[C@@H](O)[C@H](O)[C@@H]1O	-2.41125	-2.41922	-2.42905	-2.41984	0.00728087		1447.44	4	2		1	0	0	1	2	Group C
O=C(O)CC[C@H](C[P@@](=O)(O)Cc1ccc(I)cc1)C(=O)O	-3.1435	-3.16539	-3.16638	-3.15842	0.0105623		426.143	5	6		1	1	1	1	4	Group A
N[C@H]1N=C(O)C(CCC[C@H](c2ccc(C(=O)N[C@@H](CCC(=O)O)C(=O)O)cc2)C(O)(O)C(F)(F)F)[C@@H](N)N1	-2.55828	-2.5777	-2.58021	-2.57206	0.0097971		549.503	4	5		1	1	1	1	4	Group A
CN(Cc1coc2nc(N)nc(N)c12)c1ccc(C(=O)N[C@@H](CCC(=O)O)C(=O)O)cc1	-3.31418	-3.34062	-3.34145	-3.33208	0.0126665		442.432	5	5		1	1	1	1	4	Group A
C#CCN(Cc1ccc2[nH]c(N)nc(=O)c2c1)c1ccc(C(=O)N[C@@H](CCC(=O)O)C(=O)O)cc1	-3.98677	-4.02323	-4.02234	-4.01078	0.0169786		477.477	6	6		1	1	1	1	4	Group A
O=C(O)CC[C@H](NC(=O)c1ccc(S(=O)(=O)N2CCC[C@@H]2C(=O)O)cc1)C(=O)O	-2.23383	-2.25549	-2.25788	-2.24907	0.010815		428.419	4	3		1	1	1	1	4	Group A
NC(=O)[C@H](CCC(=O)O)NC(=O)c1ccc2cc(C(F)(F)P(=O)(O)O)ccc2c1	-2.84583	-2.86547	-2.8751	-2.86213	0.0121808		430.3	5	6		1	1	1	1	4	Group A
CCC[C@H](C(=O)O)c1c[nH]c2ccccc12	-3.11298	-3.14273	-3.14207	-3.13259	0.0138737		217.268	5	6		1	1	1	1	4	Group A
CCC[C@H](NC(=O)CCC(=O)O)C(=O)O	-0.623865	-0.63493	-0.632248	-0.630348	0.00471267		217.221	2	4		1	0	1	1	3	Group B
CCCC[C@H](C(=O)O)c1c[nH]c2ccccc12	-3.45874	-3.49236	-3.49041	-3.4805	0.0154066		231.295	6	6		1	1	1	1	4	Group A
CCCC[C@H](CN(O)C=O)C(=O)N[C@H](C(=O)N(C)C)C(C)(C)C	-2.14552	-2.16443	-2.16764	-2.1592	0.00976271		329.441	4	5		1	1	1	1	4	Group A
CCCC[C@H](CN(O)C=O)C(=O)N1CCC[C@H]1c1nc2ccccc2o1	-3.72363	-3.75524	-3.75652	-3.74513	0.0152101		359.426	6	6		1	1	1	1	4	Group A
CCCC[C@H](CN(O)C=O)C(=O)O	-0.69437	-0.701951	-0.703792	-0.700038	0.00407751		189.211	2	4		1	0	1	1	3	Group B
CCCCCCCCCCCC(=O)N[C@H](CCCC)CO[P@@](=O)(O)OCCO	-4.50897	-4.5414	-4.54383	-4.5314	0.0158892		423.531	6	6		1	1	1	0	3	Group B
CCCC[C@@H](C(=O)O)N1CCN[C@H](Cc2ccccc2)C1=O	-2.44777	-2.46628	-2.46761	-2.46055	0.00905534		304.39	4	4		1	1	1	1	4	Group A
CCCC[C@@H](C=O)NC(=O)[C@H](CC(C)C)NC(=O)OCc1ccc(Br)cc1	-5.14292	-5.17555	-5.17404	-5.16417	0.0150358		441.366	6	6		1	1	1	0	3	Group B
CCCC[C@H](NC(=O)CCC(=O)O)[P@@](=O)(O)Oc1ccccc1	-2.36772	-2.39128	-2.39534	-2.38478	0.012176		343.316	4	6		1	0	1	1	3	Group B
CCCC[C@@H](C=O)NC(=O)O[C@H](Cc1ccccc1)C(C)C	-4.34582	-4.37403	-4.3782	-4.36602	0.0143847		305.418	6	6		1	1	1	0	3	Group B
CCCC[C@@H](C=O)NC(=O)OC1(Cc2ccccc2)CCCC1	-4.45493	-4.48532	-4.49122	-4.47716	0.0158976		317.429	6	6		1	1	1	0	3	Group B
CCCC[C@H](NC(=O)OCC1(Cc2ccc(F)cc2)CCC1)C(=O)C(=O)Nc1ccn[nH]1	-5.4572	-5.49449	-5.49527	-5.48232	0.0177642		444.507	6	6		1	1	1	1	4	Group A
CCCC[C@H](NCc1c(COP(=O)(O)O)cnc(C)c1O)C(=O)O	-1.80767	-1.81872	-1.8214	-1.81593	0.00594137		362.319	4	3		1	1	1	0	3	Group B
O=P(O)(O)[C@@H](CCCc1cccc(Oc2ccccc2)c1)S(=O)(=O)O	-2.32067	-2.34912	-2.35721	-2.34233	0.0156733		386.362	4	6		1	0	1	1	3	Group B
CCCCC[C@H](CC(=O)NO)C(=O)N[C@H](C(=O)N1CCC[C@H]1CO)C(C)C	-2.54984	-2.56953	-2.57722	-2.56553	0.0115324		385.505	4	6		1	0	1	1	3	Group B
CCCCC[C@@H](/C=C/[C@@H]1[C@@H](C/C=C\CCCC(=O)O)[C@@H]2C[C@H]1OO2)OO	-5.35945	-5.40217	-5.40517	-5.38893	0.0208814		368.47	6	6		1	1	1	1	4	Group A
CC(C)(C)OC(=O)NCCCCCC[C@H](C(=O)O)c1c[nH]c2ccccc12	-5.11842	-5.15859	-5.15668	-5.14456	0.0185019		374.481	6	6		1	1	1	1	4	Group A
CC(=O)N[C@H](Cc1ccccc1)C(=O)N1CCC[C@H]1C(=O)N[C@@H](CCCCCN)B(O)O	-2.35665	-2.37716	-2.38153	-2.37178	0.0108473		446.357	4	5		1	1	1	1	4	Group A
Cc1ccc(S(=O)(=O)N[C@@H](CCCCN)C(=O)CCl)cc1	-2.86032	-2.88343	-2.88009	-2.87461	0.0101986		332.853	5	5		1	1	1	1	4	Group A
CC(=O)N[C@H](Cc1ccccc1)C(=O)N1CCC[C@H]1C(=O)N[C@@H](CCCN)B(O)O	-2.01476	-2.03358	-2.03409	-2.02747	0.00899428		418.303	4	4		1	1	1	1	4	Group A
CC(C)CCC(=O)N[C@H](C(=O)N[C@@H](CCCNC(N)N)C(=O)c1nccs1)C(C)C	-2.17065	-2.18455	-2.1957	-2.18363	0.0102448		440.614	4	4		1	1	1	1	4	Group A
COCCN1CCCC[C@H](NC(=O)[C@H](CC(C)C)[C@H](CCCO)C(=O)NO)C1=O	-2.30426	-2.33325	-2.33158	-2.32303	0.013288		415.531	4	6		1	0	1	1	3	Group B
NCC[C@H](C(=O)Nc1ccc2[nH]nc(NC(=O)c3ccccc3)c2c1)c1cccc(Cl)c1	-5.84773	-5.89704	-5.90047	-5.88174	0.0240953		447.926	6	6		1	1	1	1	4	Group A
CC1(C)CCC(c2ccc(Cl)cc2)=C(CN2CCN(c3ccc(C(=O)NS(=O)(=O)c4ccc(N[C@H](CCN5CCOCC5)CSc5ccccc5)c(S(=O)(=O)C(F)(F)F)c4)cc3)CC2)C1	-7.68165	-7.72994	-7.72066	-7.71075	0.0209218		974.634	6	6		1	1	0	1	3	Group B
CCCCCC(=O)N[C@@H](CCO)C(=O)O	-0.657706	-0.668345	-0.66756	-0.664537	0.00484072		217.265	2	4		1	0	1	1	3	Group B
CCCCCC(=O)N[C@@H](CCS)C(=O)O	-1.83697	-1.84962	-1.85422	-1.84693	0.00729526		233.333	4	4		1	1	1	1	4	Group A
CSCC[C@H](NC(=O)[C@H]1CC[C@@H](C)CC1)C(=O)Nc1ccncc1	-3.64223	-3.67591	-3.67423	-3.66412	0.0154976		349.5	6	6		1	1	1	1	4	Group A
CSCC[C@H](NC(=O)[C@@H]1CCCN1C(=O)[C@H](Cc1ccc(O)cc1)NC(=O)CS)C(N)=O	-3.14091	-3.16618	-3.16859	-3.15856	0.0125178		482.628	5	5		1	1	1	1	4	Group A
CSCC[C@H](NC(=O)O)C(=O)O	-0.969188	-0.974833	-0.972226	-0.972083	0.00230681		193.224	3	1		1	0	1	1	3	Group B
O=C(O)[C@H](CF)OP(=O)(O)O	0.41474	0.411801	0.408909	0.411817	0.00238076		188.047	1	1		1	1	1	0	3	Group B
O=C(O)[C@H](CI)Cc1ccccc1	-3.13166	-3.1499	-3.14989	-3.14382	0.00859366		290.1	5	5		1	1	1	1	4	Group A
NC[C@H](c1ccccc1)c1ccc(Cl)cc1	-3.31449	-3.3417	-3.3459	-3.33403	0.0139237		231.726	5	6		1	1	1	1	4	Group A
CNc1nccc(-c2ccc(C(=O)N[C@H](CN)Cc3ccc(Cl)cc3Cl)s2)n1	-4.26014	-4.29413	-4.29775	-4.28401	0.0169393		436.368	6	6		1	1	1	1	4	Group A
CNC(=O)[C@@H](NC(=O)[C@H](CC(C)C)[C@H](CNC(=O)c1nccs1)C(=O)NO)C(C)(C)C	-2.96406	-2.98592	-2.9885	-2.97949	0.0109604		455.581	5	6		1	1	1	1	4	Group A
COc1cc2c(cc1Cc1cccc(Cl)c1F)c(=O)c(C(=O)O)cn2[C@H](CO)C(C)C	-5.59972	-5.64233	-5.64271	-5.62825	0.020179		447.89	6	6		1	1	1	1	4	Group A
CC(C)[C@H](NC(=O)[C@H](C)NC(=O)OCc1ccccc1)C(=O)N[C@H](CO)Cc1ccccc1	-3.94278	-3.97351	-3.97145	-3.96258	0.0140257		455.555	6	6		1	1	1	1	4	Group A
O=C(N[C@@H](CO)C(=O)O)c1cccc(O)c1O	-1.02504	-1.03629	-1.03344	-1.03159	0.00477466		241.199	3	3		1	1	1	1	4	Group A
CC(C)[C@H](CO)Nc1nc(Nc2cccc(Cl)c2)c2ncn(C(C)C)c2n1	-5.04616	-5.09522	-5.09201	-5.0778	0.0224113		388.903	6	6		1	1	1	1	4	Group A
CC(C)[C@H](CO)Nc1nc(Nc2ccc(C(=O)O)c(Cl)c2)c2ncn(C(C)C)c2n1	-5.15337	-5.19389	-5.19631	-5.18119	0.0196974		432.912	6	6		1	1	1	1	4	Group A
O=C(O)CC/C(=N\OC[C@H](NC(=O)COc1ccccc1)C(=O)O)C(=O)O	-2.44225	-2.4674	-2.46709	-2.45891	0.0117871		382.325	4	4		1	1	1	1	4	Group A
CCCC(=O)OC[C@H](COP(O)(O)(O)O)OC(=O)CCC	-1.64965	-1.66612	-1.6709	-1.66222	0.00910332		330.27	4	3		1	1	1	1	4	Group A
CCCCC(=O)OC[C@H](COP(=O)(O)O)OC=O	-0.285089	-0.296837	-0.300196	-0.29404	0.00647667		284.201	1	4		1	0	1	1	3	Group B
CCCCCCC(=O)OC[C@H](COP(=O)(O)O)OC(=O)CCCCCC	-3.36744	-3.40097	-3.4034	-3.3906	0.0164112		396.417	5	6		1	1	1	0	3	Group B
CCCCCCCCCCCCCCCC(=O)OC[C@H](COP(=O)(O)OCCN)OC(=O)CCCCCCCCCCCCCCC	-7.76979	-7.83644	-7.83265	-7.81296	0.0305644		691.972	6	6		0	1	0	0	1	Group D
CCCCCCCCCCCCCCCCCC(=O)OC[C@H](CO[C@@H]1O[C@H](CO[C@H]2O[C@H](CO)[C@H](O)[C@H](O)[C@H]2O)[C@H](O)[C@H](O)[C@H]1O)OC(=O)CCCCCCCCCCCCCCCCC	-7.67158	-7.72928	-7.73297	-7.71127	0.0281109		949.314	6	6		1	1	0	1	3	Group B
CC(C)C[C@H](NC(=O)N1CCOCC1)C(=O)N[C@H](C#N)COCc1ccccc1	-3.02305	-3.04091	-3.0411	-3.03502	0.0084612		402.495	5	5		1	1	1	1	4	Group A
CCCCCCCCOC[C@H](COP(=O)(O)OCCN)OP(=O)(O)CCCCCCC	-3.90469	-3.94265	-3.94094	-3.92943	0.0175043		489.527	6	6		1	1	1	0	3	Group B
N#CC1(NC(=O)[C@H](CS(=O)(=O)C[C@@H]2CCC(=O)N2)N[C@@H](c2ccc(F)cc2)C(F)(F)F)CC1	-3.5411	-3.56595	-3.56484	-3.55729	0.0114601		490.479	5	6		1	1	1	1	4	Group A
N#CCNC(=O)[C@H](CS(=O)(=O)Cc1ccccc1OC(F)F)OC(=O)N1CCOCC1	-3.60309	-3.63286	-3.6277	-3.62122	0.0129898		461.443	5	6		1	1	1	1	4	Group A
NCC1(NC(=O)[C@H](CS(=O)(=O)Cc2ccccc2)N[C@@H](c2ccc(O)cc2)C(F)(F)F)CC1	-3.4393	-3.46697	-3.46848	-3.45825	0.0134144		485.528	5	6		1	1	1	1	4	Group A
NCC1(NC(=O)[C@H](CS(=O)(=O)N2CCOCC2)N[C@@H](c2ccc(F)cc2)C(F)(F)F)CC1	-3.55601	-3.5811	-3.57933	-3.57215	0.0114312		482.5	5	5		1	1	1	1	4	Group A
O=C(O)CNC(=O)[C@H](CS)NC(=O)OCc1ccccc1	-2.2291	-2.24613	-2.25032	-2.24185	0.00917959		312.347	4	4		1	1	1	1	4	Group A
COC(=O)[C@@H](NC(=O)CNC(=O)[C@H](CS)NCc1ccc(-c2ccccc2)cc1)C(C)C	-4.06295	-4.09311	-4.09803	-4.0847	0.0155056		457.596	6	6		1	1	1	1	4	Group A
O=C[C@H](CSCc1ccccc1)NC(=O)[C@H](Cc1ccccc1)NC(=O)N1CCOCC1	-4.30989	-4.33792	-4.33874	-4.32885	0.0134121		455.58	6	6		1	1	1	1	4	Group A
N#C[C@@H]1C[C@@H]2C[C@@H]2N1C(=O)[C@@H](N)[C@@]12C[C@@H]3C[C@@H](C[C@@](O)(C3)C1)C2	-1.65663	-1.67327	-1.67257	-1.66749	0.00768407		315.417	4	3		1	1	1	1	4	Group A
CN(C)C(=O)[C@@H]([C@H]1CC[C@H](c2cccc3ncnn32)CC1)[C@H](N)C(=O)N1CC[C@H](F)C1	-2.79625	-2.82136	-2.82905	-2.81555	0.0140065		430.528	5	5		1	1	1	1	4	Group A
CN(C)C(=O)[C@@H](c1ccc(-c2ccc3ncnn3c2)cc1)[C@H](N)C(=O)N1CC[C@H](F)C1	-2.757	-2.78772	-2.78998	-2.77823	0.0150408		424.48	5	5		1	1	1	1	4	Group A
CC(=O)N(C)[C@H]1CC[C@H]([C@H](C)[C@H](N)C(=O)N2CC[C@H](F)C2)CC1	-2.7251	-2.74754	-2.75549	-2.74271	0.0128689		327.444	5	5		1	1	1	1	4	Group A
CS(=O)(=O)c1ccc([C@H]2NOC([C@@H](CC3CC3)[C@H](N)C(=O)N3CC[C@H](F)C3)N2)c(F)c1	-3.54248	-3.56832	-3.57601	-3.56227	0.0143412		458.531	5	5		1	1	1	1	4	Group A
CN(C)C(=O)[C@@H]([C@H]1CC[C@H](c2ccc3ncnn3c2)CC1)[C@H](N)C(=O)N1CCC(F)(F)C1	-3.67407	-3.70041	-3.70211	-3.6922	0.0128384		448.518	6	6		1	1	1	1	4	Group A
C[C@H](c1nc(-c2ccc(S(C)(=O)=O)cc2)no1)[C@H](N)C(=O)N1CCCC1	-2.36991	-2.39861	-2.39723	-2.38858	0.0132164		378.454	4	5		1	1	1	1	4	Group A
CCCNC(=O)[C@@H]1CCCN1C(=O)[C@H](N)C(c1ccccc1)c1ccccc1	-3.54021	-3.56137	-3.56654	-3.55604	0.0113945		379.504	5	5		1	1	1	1	4	Group A
CS(=O)(=O)c1ccc(-c2noc([C@@H](CC3CC3)[C@H](N)C(F)=C3CCCC3)n2)c(Cl)c1	-5.19959	-5.2284	-5.2315	-5.21983	0.0143707		453.967	6	6		1	1	1	1	4	Group A
N[C@H](C(=O)O)[C@@H](O)c1c[nH]c2ccccc12	-1.38792	-1.39598	-1.39279	-1.39223	0.00331382		220.228	4	4		1	1	1	1	4	Group A
N[C@H](C(=O)O)[C@@H](O)OP(=O)(O)O	-0.0853913	-0.0881849	-0.083021	-0.0855324	0.00211051		201.071	1	3		1	0	1	0	2	Group C
N[C@H](C(=O)O)[C@@H](O)OS(=O)(=O)O	0.0718905	0.0702961	0.0716701	0.0712856	0.000705446		201.156	1	1		1	1	1	1	4	Group A
N[C@H](C(=O)O)c1ccc(O[C@H]2O[C@H](CO)[C@@H](O)[C@H](O)[C@@H]2O[C@H]2O[C@H](CO)[C@@H](O)[C@H](O)[C@@H]2O)cc1	-0.588684	-0.587776	-0.587911	-0.588124	0.00039967		491.446	1	1		1	1	1	1	4	Group A
N[C@H](C[C@H](Cc1ccc2ccccc2c1)C(=O)O)C(=O)O	-2.75381	-2.78142	-2.7831	-2.77278	0.0134291		287.315	5	4		1	1	1	1	4	Group A
N[C@@H](C(=O)O)C1Cc2ccccc2C1	-1.61176	-1.62174	-1.62075	-1.61808	0.0044898		191.23	4	3		1	1	1	1	4	Group A
CCNC(=O)COc1ccc(Cl)cc1CNC(=O)[C@@H]1CCCN1C(=O)[C@H](N)C1CCCCC1	-3.78462	-3.8136	-3.8127	-3.80364	0.0134545		479.021	6	6		1	1	1	1	4	Group A
CC(C)C[C@@H](N)C(=O)N1CCC[C@H]1C(=O)NCc1cccc(Cl)c1	-3.04896	-3.07355	-3.07432	-3.06561	0.0117768		351.878	5	5		1	1	1	1	4	Group A
CC(C)C[C@@H](N)C(=O)N1CCC[C@H]1C(=O)NCc1ccc(C(=N)N)cc1	-2.33692	-2.35275	-2.35705	-2.34891	0.0086553		359.474	4	5		1	1	1	1	4	Group A
CC[C@@H](N)C(=O)N1CCC[C@H]1C(=O)NCc1ccc(C(=N)N)cc1	-1.81855	-1.83766	-1.84148	-1.83256	0.0100304		331.42	4	5		1	1	1	1	4	Group A
CC[C@@H](N)C(=O)N1CCC[C@H]1C(=O)NCc1cccc(Cl)c1	-2.61964	-2.64036	-2.64335	-2.63445	0.0105436		323.824	5	5		1	1	1	1	4	Group A
CC[C@@H](N)CCC(=O)O	-0.195355	-0.203264	-0.20358	-0.200733	0.00380513		131.175	2	2		1	1	1	1	4	Group A
N[C@H](CC=O)C(=O)O	0.146427	0.147403	0.149964	0.147931	0.00149145		117.104	1	1		1	1	1	1	4	Group A
NC(=O)c1cccc(-c2ccc([C@H](N)Cc3cc(F)ccc3F)cc2)c1	-4.23952	-4.26759	-4.26902	-4.25871	0.0135819		352.384	6	6		1	1	1	1	4	Group A
N[C@H](Cc1ccc(I)cc1)C(=O)NO	-2.20419	-2.22494	-2.22092	-2.21668	0.00898747		306.103	4	5		1	1	1	1	4	Group A
N[C@H](Cc1ccc(I)cc1)C(=O)O	-2.25697	-2.27485	-2.27812	-2.26998	0.00929424		291.088	4	5		1	1	1	1	4	Group A
N#Cc1cccc(C[C@H](NC(=O)[C@@H]2CCCN2C(=O)[C@H](N)Cc2ccccc2)B(O)O)c1	-3.05338	-3.07572	-3.07314	-3.06741	0.00997976		434.305	5	5		1	1	1	1	4	Group A
Cc1cccc(CNC(=O)[C@@H]2CCCN2C(=O)[C@H](N)Cc2ccccc2)c1	-3.29082	-3.31675	-3.32035	-3.3093	0.0131554		365.477	5	5		1	1	1	1	4	Group A
N[C@H](Cc1ccccc1)C(=O)N1CCC[C@H]1C(=O)NCc1cccc(Cl)c1	-3.47439	-3.50138	-3.50714	-3.49431	0.014277		385.895	5	6		1	1	1	1	4	Group A
N[C@H](Cc1ccccc1)C(=O)N1CCC[C@H]1C(=O)NCc1cccc(F)c1	-2.98152	-3.01304	-3.01405	-3.00287	0.0151038		369.44	5	5		1	1	1	1	4	Group A
N[C@H](Cc1ccccc1)C(=O)N1CCC[C@H]1C(=O)NCc1ccccc1	-3.11185	-3.13587	-3.13893	-3.12888	0.0121091		351.45	5	5		1	1	1	1	4	Group A
N[C@H](Cc1ccccc1)C(=O)N1CCC[C@H]1C(=O)NCCNc1ccncc1	-1.80632	-1.83064	-1.83363	-1.82353	0.0122292		381.48	4	5		1	1	1	1	4	Group A
N[C@H](Cc1cnc[nH]1)C(=O)Nc1ccc2ccccc2c1	-3.30678	-3.33542	-3.33551	-3.3259	0.0135244		280.331	5	6		1	1	1	1	4	Group A
Cc1ccc(NNC(=O)[C@@H](O)[C@H](N)CC2CCCCC2)cc1	-3.07483	-3.09788	-3.10048	-3.09107	0.0115274		305.422	5	6		1	1	1	1	4	Group A
N[C@H](CC1CCCCC1)C(=O)N1CCC[C@H]1C(=O)NCc1cccc(Cl)c1	-4.07939	-4.11539	-4.1155	-4.10343	0.016995		391.943	6	6		1	1	1	1	4	Group A
NCCCC[C@@H](N)C(=O)O	0.231429	0.234224	0.23484	0.233497	0.00148431		146.19	1	1		1	1	1	1	4	Group A
N[C@H](CCCCO)C(=O)O	0.213311	0.216672	0.215178	0.215054	0.00137474		147.174	1	0		1	1	1	1	4	Group A
CC(C)SCC[C@@H](N)[C@H](O)C(=O)NNC(=O)c1cccc(Cl)c1	-3.11666	-3.13884	-3.14312	-3.13287	0.011595		359.879	5	4		1	1	1	1	4	Group A
N[C@H](CO)Cc1c[nH]c2ccccc12	-0.851816	-0.861114	-0.86446	-0.85913	0.00534933		190.246	3	4		1	1	1	1	4	Group A
N[C@H](COc1cncc2nc(-c3ccncc3)ccc12)Cc1c[nH]c2ccccc12	-4.74942	-4.79366	-4.79586	-4.77965	0.0213933		395.466	6	6		1	1	1	1	4	Group A
N[C@H](COc1cncc(/C=C/c2ccncc2)c1)Cc1c[nH]c2ccccc12	-4.46032	-4.50268	-4.50335	-4.48878	0.0201271		370.456	6	6		1	1	1	1	4	Group A
Cc1n[nH]c2ccc(-c3cncc(OC[C@@H](N)Cc4c[nH]c5ccccc45)c3)cc12	-5.22151	-5.26239	-5.26494	-5.24961	0.0198987		397.482	6	6		1	1	1	1	4	Group A
Cc1n[nH]c2ccc(-c3cncc(OC[C@@H](N)Cc4ccc(Br)cc4)c3)cc12	-5.461	-5.50346	-5.50189	-5.48878	0.019657		437.341	6	6		1	1	1	1	4	Group A
N[C@H](COc1cncc(-c2ccc3n[nH]cc3c2)c1)CC1=C2C=CC=CC2N=C1	-4.47342	-4.50632	-4.50917	-4.4963	0.0162209		383.455	6	6		1	1	1	1	4	Group A
N[C@H](COc1cncc(C2=NCC3=NN=CC3=C2)c1)CC1=C2C=CCC=C2N=C1	-3.70717	-3.73427	-3.73153	-3.72432	0.0121825		384.443	6	6		1	1	0	0	2	Group C
N[C@H](CP(=O)(O)O)C(=O)O	-0.146088	-0.150727	-0.149343	-0.148719	0.00194471		169.073	1	1		1	1	1	1	4	Group A
[truncated: 7,612 more rows]

## Sheet: Uncurated data
Name	MW	smiles	LogS(mol/L)
(2H)chloroform	120.384	[2H]C(Cl)(Cl)Cl	-1.41781
[truncated: 35,825 more rows]

## Sheet: SD
Name	MW	smiles	LogS(mol/L)	std_logS
[truncated: 20,725 more rows]

[truncated: 1 more sheets: Solubility Experiment Data]
